# Supplementary material for: A Stat1 bound enhancer promotes Nampt expression and function within tumor associated macrophages
Source: Nat Commun. 2021 May 11;12:2620. doi: 10.1038/s41467-021-22923-5 (PMC8113251; doi:10.1038/s41467-021-22923-5)
Supplement: Supplementary file 3 — Supplementary Dataset 1 [file 41467_2021_22923_MOESM3_ESM.xlsx]

## Sheet: allmarkers
p_val	avg_logFC	pct.1	pct.2	p_val_adj	cluster	gene	annotated_cluster
0	2.10552	0.922	0.297	0	0	Hilpda	S100a9- Gran
0	1.92909	0.682	0.183	0	0	Arg1	S100a9- Gran
0	1.75868	0.851	0.312	0	0	Il1rn	S100a9- Gran
0	1.67784	0.979	0.575	0	0	Plin2	S100a9- Gran
0	1.66914	0.626	0.126	0	0	Thbs1	S100a9- Gran
0	1.59056	0.872	0.375	0	0	Ero1l	S100a9- Gran
0	1.54946	0.855	0.416	0	0	Atf3	S100a9- Gran
0	1.54231	0.999	0.997	0	0	Fth1	S100a9- Gran
0	1.53285	0.93	0.483	0	0	Hmox1	S100a9- Gran
0	1.44047	0.973	0.767	0	0	Lgals3	S100a9- Gran
0	1.41239	0.332	0.021	0	0	Inhba	S100a9- Gran
0	1.40606	0.744	0.239	0	0	Ndrg1	S100a9- Gran
0	1.36526	0.918	0.448	0	0	Bnip3	S100a9- Gran
0	1.3438	0.881	0.468	0	0	Slc2a1	S100a9- Gran
0	1.32802	0.959	0.677	0	0	Card19	S100a9- Gran
0	1.31023	0.797	0.297	0	0	Tiparp	S100a9- Gran
0	1.30194	0.981	0.744	0	0	Cstb	S100a9- Gran
0	1.29971	0.877	0.297	0	0	Clec4d	S100a9- Gran
0	1.29848	0.621	0.088	0	0	Rhov	S100a9- Gran
0	1.29256	0.854	0.355	0	0	Smox	S100a9- Gran
0	1.27355	0.927	0.386	0	0	Basp1	S100a9- Gran
0	1.25356	0.946	0.538	0	0	Ninj1	S100a9- Gran
0	1.19287	0.757	0.165	0	0	Egln3	S100a9- Gran
0	1.16011	0.927	0.89	0	0	Npc2	S100a9- Gran
0	1.13968	0.728	0.239	0	0	Emp1	S100a9- Gran
0	1.12905	0.894	0.472	0	0	Cdkn1a	S100a9- Gran
0	1.08343	0.767	0.249	0	0	Gla	S100a9- Gran
0	1.07308	1	0.995	0	0	Ftl1	S100a9- Gran
0	1.02321	0.938	0.538	0	0	Lilr4b	S100a9- Gran
0	1.00902	0.972	0.808	0	0	Tpi1	S100a9- Gran
0	0.993129	0.944	0.735	0	0	Litaf	S100a9- Gran
0	0.983437	0.98	0.865	0	0	Mif	S100a9- Gran
0	0.956674	0.644	0.097	0	0	Vegfa	S100a9- Gran
0	0.955199	0.946	0.807	0	0	Bsg	S100a9- Gran
0	0.949228	0.427	0.034	0	0	Sdc1	S100a9- Gran
0	0.943671	0.992	0.961	0	0	Aldoa	S100a9- Gran
0	0.932174	0.995	0.991	0	0	Gapdh	S100a9- Gran
0	0.920002	0.981	0.835	0	0	Pgam1	S100a9- Gran
0	0.908056	0.962	0.826	0	0	Pgk1	S100a9- Gran
0	0.873764	0.987	0.941	0	0	Ldha	S100a9- Gran
0	0.783792	0.991	0.965	0	0	Eno1	S100a9- Gran
0	0.78224	0.529	0.092	0	0	Lhfpl2	S100a9- Gran
0	0.763802	0.99	0.934	0	0	Gabarap	S100a9- Gran
0	0.71311	0.993	0.951	0	0	Pkm	S100a9- Gran
0	-0.889079	0.864	0.965	0	0	mt-Cytb	S100a9- Gran
0	-0.979377	0.729	0.937	0	0	Arhgdib	S100a9- Gran
0	-1.08399	0.693	0.929	0	0	mt-Nd1	S100a9- Gran
0	-1.32057	0.328	0.806	0	0	Limd2	S100a9- Gran
1.62004e-306	0.799323	0.966	0.811	2.68586e-302	0	Sdcbp	S100a9- Gran
4.6143e-303	0.98509	0.891	0.568	7.65006e-299	0	Eif4ebp1	S100a9- Gran
5.64734e-302	1.1172	0.735	0.303	9.36273e-298	0	Rgl1	S100a9- Gran
9.46736e-301	1.16832	0.907	0.659	1.56959e-296	0	Gna13	S100a9- Gran
1.97817e-298	0.949825	0.415	0.053	3.2796e-294	0	Nos2	S100a9- Gran
3.72277e-297	0.922081	0.982	0.84	6.17198e-293	0	Ctsb	S100a9- Gran
5.92284e-295	0.999693	0.862	0.446	9.81947e-291	0	Adam8	S100a9- Gran
8.57192e-295	-0.942759	0.645	0.901	1.42114e-290	0	mt-Nd2	S100a9- Gran
8.16344e-291	0.934366	0.724	0.237	1.35342e-286	0	F10	S100a9- Gran
2.36711e-288	1.04452	0.766	0.331	3.92443e-284	0	Cd274	S100a9- Gran
2.10579e-287	1.09038	0.813	0.351	3.49119e-283	0	C3ar1	S100a9- Gran
3.04993e-287	0.854413	0.948	0.726	5.05647e-283	0	Mcl1	S100a9- Gran
2.19269e-276	1.3609	0.653	0.212	3.63526e-272	0	Gpnmb	S100a9- Gran
4.58699e-276	0.925668	0.942	0.735	7.60478e-272	0	Grina	S100a9- Gran
1.86453e-273	0.858827	0.941	0.604	3.09121e-269	0	Cd68	S100a9- Gran
2.4604e-271	1.78242	0.587	0.169	4.0791e-267	0	Rsad2	S100a9- Gran
3.92789e-271	1.26917	0.907	0.757	6.51205e-267	0	Prdx6	S100a9- Gran
2.22171e-270	0.90092	0.901	0.671	3.68338e-266	0	Slc3a2	S100a9- Gran
1.69635e-269	-0.736265	0.765	0.919	2.81238e-265	0	Hnrnpa2b1	S100a9- Gran
1.73185e-269	0.856314	0.802	0.434	2.87123e-265	0	Osbpl8	S100a9- Gran
2.39193e-269	-0.932446	0.827	0.946	3.96558e-265	0	Coro1a	S100a9- Gran
7.97588e-265	-1.07706	0.693	0.899	1.32232e-260	0	Rac2	S100a9- Gran
2.99337e-261	-0.831743	0.917	0.964	4.96271e-257	0	Rpsa	S100a9- Gran
3.79427e-260	0.722173	0.608	0.199	6.29053e-256	0	Fnip2	S100a9- Gran
2.19089e-257	0.82702	0.927	0.663	3.63227e-253	0	Capg	S100a9- Gran
5.86281e-254	1.27367	0.848	0.445	9.71996e-250	0	Ier3	S100a9- Gran
6.51512e-254	1.97409	0.415	0.074	1.08014e-249	0	Mmp12	S100a9- Gran
2.17237e-253	-0.883629	0.549	0.885	3.60158e-249	0	mt-Nd4l	S100a9- Gran
2.49538e-251	0.821624	0.735	0.349	4.1371e-247	0	Trim25	S100a9- Gran
2.32415e-250	-0.85733	0.688	0.885	3.8532e-246	0	Hmgb1	S100a9- Gran
1.30569e-249	0.755282	0.678	0.272	2.1647e-245	0	Tmem189	S100a9- Gran
3.05986e-249	-0.691857	0.942	0.964	5.07295e-245	0	Rpl21	S100a9- Gran
6.05803e-249	0.827398	0.95	0.897	1.00436e-244	0	Gpi1	S100a9- Gran
7.86318e-249	0.678364	0.568	0.175	1.30364e-244	0	Mxi1	S100a9- Gran
1.05218e-248	0.852393	0.581	0.173	1.74441e-244	0	Rgcc	S100a9- Gran
1.07768e-248	-0.73386	0.927	0.971	1.78669e-244	0	Cd52	S100a9- Gran
4.13027e-248	-0.83844	0.625	0.869	6.84757e-244	0	Ptpn18	S100a9- Gran
7.88475e-247	-0.643628	0.935	0.967	1.30721e-242	0	Rps11	S100a9- Gran
5.43866e-244	0.893396	0.671	0.253	9.01676e-240	0	Il7r	S100a9- Gran
4.3029e-243	-0.765639	0.752	0.926	7.13377e-239	0	mt-Nd4	S100a9- Gran
1.60358e-242	-0.67514	0.95	0.968	2.65858e-238	0	Rps13	S100a9- Gran
5.36226e-242	0.767466	0.42	0.082	8.89009e-238	0	Pdpn	S100a9- Gran
1.35538e-239	0.915099	0.85	0.606	2.24709e-235	0	Hmga1	S100a9- Gran
4.3921e-239	0.780434	0.965	0.846	7.28166e-235	0	Atp6v0c	S100a9- Gran
2.3379e-236	0.897722	0.966	0.695	3.876e-232	0	Cebpb	S100a9- Gran
3.10327e-236	0.745571	0.826	0.463	5.14491e-232	0	Ftl1-ps1	S100a9- Gran
1.58752e-233	1.00466	0.771	0.451	2.63195e-229	0	Slamf7	S100a9- Gran
6.42693e-231	0.455797	0.366	0.062	1.06552e-226	0	Igf2bp2	S100a9- Gran
3.92426e-230	0.817071	0.908	0.728	6.50603e-226	0	Rnh1	S100a9- Gran
1.43117e-229	1.09066	0.709	0.304	2.37274e-225	0	Cd14	S100a9- Gran
1.91631e-229	-1.17996	0.429	0.781	3.17704e-225	0	Cnn2	S100a9- Gran
9.59571e-228	-0.662286	0.796	0.929	1.59087e-223	0	Myl12b	S100a9- Gran
3.91706e-227	1.11826	0.531	0.163	6.49409e-223	0	Plk2	S100a9- Gran
3.70344e-226	-0.682203	0.84	0.931	6.13994e-222	0	Rack1	S100a9- Gran
4.50004e-226	0.850923	0.774	0.388	7.46061e-222	0	Cd300lf	S100a9- Gran
2.7111e-224	1.61641	0.686	0.288	4.49473e-220	0	Spp1	S100a9- Gran
1.19616e-223	0.730306	0.67	0.269	1.98312e-219	0	Ptafr	S100a9- Gran
3.8156e-223	0.79951	0.785	0.483	6.32589e-219	0	Atp6v1c1	S100a9- Gran
4.3291e-223	0.858989	0.664	0.24	7.17722e-219	0	Clec4e	S100a9- Gran
5.84341e-222	0.987705	0.717	0.398	9.68779e-218	0	Gde1	S100a9- Gran
9.77257e-222	-0.622565	0.895	0.955	1.62019e-217	0	Pabpc1	S100a9- Gran
2.33359e-221	-0.906139	0.204	0.653	3.86885e-217	0	B4galnt1	S100a9- Gran
3.49777e-220	-0.76477	0.801	0.917	5.79896e-216	0	Rpl5	S100a9- Gran
1.02414e-218	-0.731335	0.894	0.953	1.69791e-214	0	Eef2	S100a9- Gran
6.83468e-218	0.688075	0.553	0.185	1.13312e-213	0	4930430E12Rik	S100a9- Gran
1.04414e-213	-0.726936	0.501	0.806	1.73107e-209	0	Ndufa4	S100a9- Gran
6.42345e-213	-0.709179	0.879	0.949	1.06494e-208	0	Rpl3	S100a9- Gran
2.44694e-212	0.886306	0.468	0.114	4.05678e-208	0	Slfn4	S100a9- Gran
1.70648e-211	0.882568	0.94	0.905	2.82918e-207	0	Vim	S100a9- Gran
2.08893e-211	-0.683292	0.931	0.966	3.46324e-207	0	Rps7	S100a9- Gran
1.28988e-210	0.703891	0.724	0.352	2.13849e-206	0	Fam129b	S100a9- Gran
1.94121e-210	0.902494	0.721	0.325	3.21833e-206	0	Mxd1	S100a9- Gran
4.64956e-209	0.81548	0.882	0.551	7.7085e-205	0	Lgmn	S100a9- Gran
3.27855e-205	1.50054	0.789	0.494	5.43551e-201	0	Fabp5	S100a9- Gran
6.0531e-205	-0.720719	0.39	0.755	1.00354e-200	0	Arl6ip5	S100a9- Gran
2.79462e-204	0.631601	0.327	0.05	4.6332e-200	0	Tnfrsf23	S100a9- Gran
9.56305e-204	0.503282	0.427	0.097	1.58546e-199	0	Gpat3	S100a9- Gran
1.13806e-203	-0.720742	0.834	0.928	1.88679e-199	0	Eef1b2	S100a9- Gran
2.13128e-203	-0.508675	0.957	0.982	3.53345e-199	0	Rps27a	S100a9- Gran
1.98404e-202	-0.677981	0.818	0.924	3.28934e-198	0	Rpl4	S100a9- Gran
4.28172e-202	0.654244	0.935	0.73	7.09866e-198	0	Bri3	S100a9- Gran
4.32499e-202	-0.854874	0.232	0.654	7.17039e-198	0	Apobec3	S100a9- Gran
7.51925e-200	0.544064	0.536	0.184	1.24662e-195	0	Gys1	S100a9- Gran
2.29669e-199	-0.654593	0.903	0.958	3.80769e-195	0	Rps4x	S100a9- Gran
3.71386e-199	0.420061	0.294	0.042	6.15722e-195	0	Rassf8	S100a9- Gran
2.83337e-198	-0.944628	0.595	0.843	4.69744e-194	0	Selplg	S100a9- Gran
4.77089e-198	0.86086	0.685	0.29	7.90966e-194	0	Clec4n	S100a9- Gran
4.15343e-197	-0.593885	0.861	0.937	6.88598e-193	0	Eif5a	S100a9- Gran
6.58304e-197	1.62761	0.509	0.152	1.0914e-192	0	Cxcl2	S100a9- Gran
6.74961e-197	-1.18722	0.412	0.772	1.11902e-192	0	Ifngr1	S100a9- Gran
7.74235e-197	0.744585	0.883	0.762	1.2836e-192	0	Psmd8	S100a9- Gran
2.41627e-196	-0.596212	0.951	0.975	4.00593e-192	0	Rps3a1	S100a9- Gran
4.06829e-196	0.687221	0.652	0.288	6.74482e-192	0	Pfkfb3	S100a9- Gran
4.504e-196	0.883368	0.981	0.957	7.46718e-192	0	Srgn	S100a9- Gran
2.73531e-195	0.85714	0.425	0.106	4.53487e-191	0	Pmp22	S100a9- Gran
2.91613e-195	-0.543975	0.941	0.966	4.83465e-191	0	Ppia	S100a9- Gran
1.58694e-194	0.643673	0.576	0.228	2.63099e-190	0	Mtss1	S100a9- Gran
4.15426e-194	-0.846135	0.294	0.703	6.88736e-190	0	Arhgap45	S100a9- Gran
1.90262e-193	0.8272	0.814	0.458	3.15436e-189	0	Fcgr2b	S100a9- Gran
1.44324e-192	0.387191	0.465	0.127	2.39275e-188	0	Mgarp	S100a9- Gran
4.37955e-192	0.948537	0.811	0.462	7.26086e-188	0	Fcgr1	S100a9- Gran
1.84201e-190	-0.498417	0.936	0.975	3.05387e-186	0	mt-Co2	S100a9- Gran
2.39629e-190	1.38597	0.775	0.435	3.97281e-186	0	Ctsl	S100a9- Gran
7.31506e-189	-0.691521	0.855	0.939	1.21276e-184	0	Rps18	S100a9- Gran
6.0815e-187	-0.640833	0.948	0.971	1.00825e-182	0	Rpl17	S100a9- Gran
1.01256e-186	-0.703692	0.292	0.685	1.67873e-182	0	Mbnl1	S100a9- Gran
1.50568e-185	-0.634262	0.953	0.974	2.49626e-181	0	Rpl18a	S100a9- Gran
1.02253e-184	0.531969	0.452	0.13	1.69525e-180	0	Ppp1r3b	S100a9- Gran
3.58211e-184	-0.864017	0.834	0.907	5.93877e-180	0	H2afz	S100a9- Gran
1.35939e-183	0.418143	0.386	0.089	2.25374e-179	0	Phospho1	S100a9- Gran
5.31809e-183	0.958242	0.739	0.441	8.81687e-179	0	Sap30	S100a9- Gran
8.17675e-183	0.873595	0.954	0.824	1.35562e-178	0	Sat1	S100a9- Gran
1.8838e-182	-0.549947	0.933	0.97	3.12316e-178	0	Rps8	S100a9- Gran
3.11483e-182	-0.491476	0.955	0.977	5.16407e-178	0	mt-Atp6	S100a9- Gran
3.55266e-182	-0.493832	0.958	0.988	5.88995e-178	0	Rps9	S100a9- Gran
4.31698e-182	-0.774582	0.335	0.705	7.15712e-178	0	Ccnd3	S100a9- Gran
5.14075e-182	0.765305	0.597	0.253	8.52285e-178	0	Ddit3	S100a9- Gran
6.10754e-182	1.33481	0.473	0.148	1.01257e-177	0	Hcar2	S100a9- Gran
9.54366e-182	-0.638871	0.814	0.913	1.58224e-177	0	Psmb8	S100a9- Gran
1.62861e-181	1.16591	0.584	0.253	2.70007e-177	0	Ccrl2	S100a9- Gran
1.82623e-181	-0.422859	0.983	0.994	3.0277e-177	0	Pfn1	S100a9- Gran
2.30842e-181	0.639153	0.667	0.34	3.82712e-177	0	Npepps	S100a9- Gran
2.50723e-181	0.723233	0.863	0.671	4.15674e-177	0	Higd1a	S100a9- Gran
2.77703e-181	-0.612921	0.931	0.96	4.60404e-177	0	Rps5	S100a9- Gran
1.87584e-179	0.66536	0.875	0.562	3.10995e-175	0	Zeb2	S100a9- Gran
2.90871e-179	-0.588973	0.872	0.938	4.82235e-175	0	Rpl14	S100a9- Gran
5.4695e-179	0.800689	0.781	0.413	9.06788e-175	0	Plaur	S100a9- Gran
5.26229e-178	-0.631655	0.836	0.918	8.72435e-174	0	Eif3f	S100a9- Gran
8.13628e-178	-0.636821	0.66	0.85	1.34891e-173	0	Serbp1	S100a9- Gran
1.11693e-177	-0.60203	0.935	0.973	1.85176e-173	0	Rplp0	S100a9- Gran
1.75277e-177	0.290824	0.192	0.012	2.90591e-173	0	Adamtsl5	S100a9- Gran
2.30622e-177	-0.569412	0.931	0.965	3.82347e-173	0	Rpl30	S100a9- Gran
9.02649e-177	-0.613938	0.855	0.94	1.4965e-172	0	Rpl10a	S100a9- Gran
4.61146e-175	-0.490057	0.947	0.973	7.64533e-171	0	mt-Co3	S100a9- Gran
5.2305e-175	-0.57889	0.922	0.961	8.67164e-171	0	Rpl32	S100a9- Gran
4.81044e-174	0.885105	0.812	0.481	7.97523e-170	0	Bhlhe40	S100a9- Gran
9.29289e-174	-0.545682	0.909	0.951	1.54067e-169	0	Rps23	S100a9- Gran
2.07487e-173	-0.598065	0.885	0.937	3.43993e-169	0	Rps6	S100a9- Gran
4.6113e-173	0.713061	0.776	0.382	7.64507e-169	0	Ccr1	S100a9- Gran
5.35515e-172	0.384127	0.316	0.063	8.8783e-168	0	Fcrlb	S100a9- Gran
1.14736e-171	-0.761417	0.617	0.844	1.90221e-167	0	Ptprc	S100a9- Gran
1.70992e-171	-0.599334	0.941	0.973	2.83487e-167	0	Rplp1	S100a9- Gran
3.84997e-170	-1.46722	0.475	0.759	6.38286e-166	0	AW112010	S100a9- Gran
4.85575e-170	0.557223	0.477	0.167	8.05035e-166	0	Samd8	S100a9- Gran
1.18584e-168	0.645718	0.691	0.342	1.96601e-164	0	Vat1	S100a9- Gran
3.98187e-167	-0.532308	0.936	0.965	6.60154e-163	0	Rpl8	S100a9- Gran
4.98901e-167	0.884694	0.754	0.407	8.27129e-163	0	Cd9	S100a9- Gran
8.58158e-167	0.944768	0.551	0.226	1.42274e-162	0	Cd36	S100a9- Gran
1.27332e-166	-0.726142	0.087	0.486	2.11104e-162	0	Itga4	S100a9- Gran
1.72685e-166	-0.625037	0.951	0.97	2.86294e-162	0	Rps24	S100a9- Gran
5.08435e-166	0.407557	0.326	0.067	8.42934e-162	0	F7	S100a9- Gran
6.55664e-166	0.711804	0.782	0.521	1.08703e-161	0	Atp6v1a	S100a9- Gran
1.09568e-165	-0.520101	0.953	0.976	1.81652e-161	0	Rps10	S100a9- Gran
1.86783e-165	-0.45398	0.992	0.997	3.09668e-161	0	Tmsb4x	S100a9- Gran
1.95599e-165	0.781879	0.888	0.784	3.24284e-161	0	Esd	S100a9- Gran
7.55922e-165	0.670685	0.992	0.99	1.25324e-160	0	H3f3b	S100a9- Gran
1.85481e-164	0.46728	0.488	0.178	3.07509e-160	0	Appl2	S100a9- Gran
2.96178e-164	-0.685932	0.329	0.693	4.91034e-160	0	Bin2	S100a9- Gran
5.53643e-163	-0.451897	0.932	0.964	9.17885e-159	0	Rpl11	S100a9- Gran
6.11423e-163	-0.725348	0.451	0.758	1.01368e-158	0	Gstp1	S100a9- Gran
6.35368e-162	0.806403	0.374	0.094	1.05338e-157	0	Ptgs2	S100a9- Gran
7.5707e-162	-0.532094	0.947	0.973	1.25515e-157	0	Rps3	S100a9- Gran
8.67844e-162	0.659077	0.746	0.431	1.4388e-157	0	Snx18	S100a9- Gran
1.15691e-161	0.68316	0.803	0.589	1.91804e-157	0	Ap3s1	S100a9- Gran
2.01579e-161	0.740288	0.593	0.267	3.34197e-157	0	Ankrd37	S100a9- Gran
2.24334e-161	-0.532217	0.954	0.971	3.71923e-157	0	Rpl13	S100a9- Gran
7.22968e-160	0.6064	0.726	0.427	1.19861e-155	0	Por	S100a9- Gran
1.24541e-158	1.42976	0.79	0.549	2.06477e-154	0	Isg15	S100a9- Gran
9.93486e-158	-0.718137	0.918	0.952	1.6471e-153	0	Rps15a	S100a9- Gran
3.64795e-157	-0.471996	0.952	0.972	6.04793e-153	0	Rpl18	S100a9- Gran
1.63618e-156	0.470353	0.4	0.123	2.71262e-152	0	Lrp12	S100a9- Gran
4.52799e-156	0.585714	0.844	0.644	7.50695e-152	0	Ifnar2	S100a9- Gran
7.38523e-156	0.755553	0.636	0.336	1.2244e-151	0	Impa2	S100a9- Gran
1.28808e-152	-0.692179	0.068	0.446	2.13551e-148	0	Itgal	S100a9- Gran
1.63875e-152	-0.605186	0.296	0.647	2.71688e-148	0	2021-09-09	S100a9- Gran
1.81449e-152	0.717701	0.394	0.119	3.00824e-148	0	Errfi1	S100a9- Gran
4.61055e-152	0.837539	0.774	0.43	7.64382e-148	0	Mafb	S100a9- Gran
6.0688e-152	0.677043	0.709	0.425	1.00615e-147	0	Mdm2	S100a9- Gran
1.8446e-151	0.513847	0.466	0.167	3.05816e-147	0	Sh2b2	S100a9- Gran
4.19945e-151	-0.563181	0.302	0.645	6.96227e-147	0	Tecr	S100a9- Gran
3.12428e-150	-0.553839	0.094	0.473	5.17974e-146	0	Sla	S100a9- Gran
3.19836e-150	-0.708345	0.835	0.923	5.30256e-146	0	Rpl12	S100a9- Gran
7.70748e-150	-0.505051	0.79	0.885	1.27782e-145	0	Sumo2	S100a9- Gran
7.73263e-150	0.543439	0.698	0.372	1.28199e-145	0	Lilrb4a	S100a9- Gran
1.13409e-149	-0.68414	0.73	0.855	1.8802e-145	0	Sub1	S100a9- Gran
1.23702e-149	-0.618601	0.502	0.766	2.05085e-145	0	Psmb10	S100a9- Gran
3.51432e-149	-0.528169	0.901	0.95	5.82639e-145	0	Rpl7	S100a9- Gran
1.02674e-147	-0.569603	0.762	0.865	1.70224e-143	0	Hint1	S100a9- Gran
1.21801e-147	-0.642003	0.497	0.771	2.01934e-143	0	Gmfg	S100a9- Gran
1.01147e-146	0.979066	0.252	0.042	1.67692e-142	0	Mmp13	S100a9- Gran
3.2493e-146	-0.563132	0.281	0.62	5.38701e-142	0	Akr1b3	S100a9- Gran
1.54088e-145	-0.539995	0.71	0.872	2.55462e-141	0	Cnbp	S100a9- Gran
3.65741e-145	0.546444	0.729	0.438	6.06362e-141	0	Soat1	S100a9- Gran
5.90507e-145	0.504977	0.899	0.616	9.79001e-141	0	Tpd52	S100a9- Gran
6.58765e-145	0.54133	0.796	0.522	1.09217e-140	0	Pfkl	S100a9- Gran
1.03269e-144	0.556265	0.608	0.286	1.7121e-140	0	Rab20	S100a9- Gran
1.26606e-144	-1.31466	0.033	0.379	2.099e-140	0	Ptprcap	S100a9- Gran
2.78241e-144	-0.55842	0.669	0.865	4.61296e-140	0	mt-Nd5	S100a9- Gran
2.82148e-143	0.714691	0.837	0.689	4.67774e-139	0	Bnip3l	S100a9- Gran
6.54726e-143	0.580393	0.923	0.561	1.08547e-138	0	Fcgr3	S100a9- Gran
1.03473e-142	-0.471813	0.918	0.956	1.71548e-138	0	Rpl6	S100a9- Gran
1.64451e-142	0.648421	0.731	0.434	2.72643e-138	0	Metrnl	S100a9- Gran
6.18887e-142	-0.494105	0.86	0.923	1.02605e-137	0	Rpl27	S100a9- Gran
1.0879e-141	-1.05078	0.032	0.375	1.80362e-137	0	2021-09-01	S100a9- Gran
1.23003e-141	1.13493	0.776	0.499	2.03926e-137	0	Mt1	S100a9- Gran
2.25324e-141	-0.57083	0.222	0.583	3.73564e-137	0	Fam105a	S100a9- Gran
2.36419e-141	-0.528274	0.37	0.711	3.9196e-137	0	Csk	S100a9- Gran
2.58509e-141	0.720377	0.69	0.398	4.28582e-137	0	Gpr137b	S100a9- Gran
4.9678e-141	0.639316	0.727	0.415	8.23612e-137	0	Ifi204	S100a9- Gran
5.69484e-141	-0.476649	0.721	0.83	9.44147e-137	0	Atp5a1	S100a9- Gran
6.0192e-140	-0.551319	0.374	0.699	9.97923e-136	0	Celf2	S100a9- Gran
8.37494e-140	0.561442	0.596	0.289	1.38848e-135	0	Slc7a8	S100a9- Gran
9.09801e-140	-0.584529	0.363	0.668	1.50836e-135	0	Mdh1	S100a9- Gran
4.57618e-139	-0.424208	0.227	0.628	7.58685e-135	0	Txnip	S100a9- Gran
9.99282e-139	-0.465393	0.803	0.877	1.65671e-134	0	Ppp1ca	S100a9- Gran
6.65146e-138	-1.35319	0.056	0.401	1.10275e-133	0	Ltb	S100a9- Gran
2.31355e-137	0.366669	0.343	0.095	3.83564e-133	0	Hyal1	S100a9- Gran
1.18323e-136	-0.486	0.971	0.985	1.96167e-132	0	Rps16	S100a9- Gran
1.25252e-136	1.67121	0.246	0.042	2.07655e-132	0	Cxcl3	S100a9- Gran
2.36841e-136	-0.517535	0.603	0.788	3.92659e-132	0	Snrpb	S100a9- Gran
2.78052e-136	-0.512922	0.817	0.897	4.60982e-132	0	Rps15	S100a9- Gran
6.1815e-136	-0.514317	0.483	0.749	1.02483e-131	0	Zfp706	S100a9- Gran
6.65915e-136	0.463875	0.965	0.981	1.10402e-131	0	B2m	S100a9- Gran
1.08478e-135	-0.420019	0.959	0.969	1.79845e-131	0	Rpl19	S100a9- Gran
3.14817e-135	0.513045	0.409	0.143	5.21935e-131	0	Fam20c	S100a9- Gran
5.43069e-135	0.729852	0.785	0.558	9.00354e-131	0	Atf4	S100a9- Gran
9.99959e-135	-1.27964	0.032	0.36	1.65783e-130	0	Gimap4	S100a9- Gran
1.03949e-134	0.533226	0.677	0.387	1.72338e-130	0	P4ha1	S100a9- Gran
1.3972e-134	-0.526512	0.471	0.744	2.31641e-130	0	Vps28	S100a9- Gran
2.63311e-134	-0.638287	0.344	0.65	4.36542e-130	0	Man2b1	S100a9- Gran
3.27744e-134	-0.657709	0.303	0.626	5.43367e-130	0	Anxa6	S100a9- Gran
3.75032e-134	0.669146	0.468	0.164	6.21765e-130	0	Cd24a	S100a9- Gran
5.72096e-134	0.344338	0.338	0.099	9.48477e-130	0	Car13	S100a9- Gran
1.08796e-133	-0.501944	0.58	0.8	1.80372e-129	0	Trmt112	S100a9- Gran
1.49854e-133	0.515248	0.543	0.244	2.48443e-129	0	Csf2rb2	S100a9- Gran
2.69617e-133	-0.477509	0.936	0.96	4.46998e-129	0	Rps26	S100a9- Gran
3.37503e-133	-0.508924	0.163	0.515	5.59546e-129	0	Tmem173	S100a9- Gran
4.917e-133	0.509687	0.85	0.647	8.1519e-129	0	Sra1	S100a9- Gran
7.71052e-133	-0.44302	0.94	0.965	1.27833e-128	0	Rps14	S100a9- Gran
1.10857e-132	-0.428582	0.827	0.91	1.83789e-128	0	Hnrnpf	S100a9- Gran
2.12663e-132	0.709304	0.689	0.417	3.52574e-128	0	Ifi211	S100a9- Gran
2.17259e-132	-0.416857	0.919	0.954	3.60194e-128	0	Rpl26	S100a9- Gran
7.3651e-132	0.567968	0.761	0.388	1.22106e-127	0	C5ar1	S100a9- Gran
8.42043e-132	-0.646083	0.448	0.711	1.39602e-127	0	Ptpn6	S100a9- Gran
8.90971e-132	-0.444887	0.953	0.971	1.47714e-127	0	Rpl27a	S100a9- Gran
2.02773e-131	-0.497907	0.63	0.809	3.36177e-127	0	Wdr1	S100a9- Gran
2.06933e-131	1.14105	0.66	0.414	3.43074e-127	0	Ifrd1	S100a9- Gran
3.12282e-130	-0.547849	0.624	0.803	5.17733e-126	0	Eef1d	S100a9- Gran
5.69298e-130	0.528139	0.741	0.398	9.43839e-126	0	Pla2g7	S100a9- Gran
6.3641e-130	-1.02094	0.025	0.344	1.0551e-125	0	Gimap6	S100a9- Gran
8.00924e-130	0.583159	0.746	0.476	1.32785e-125	0	Tubb6	S100a9- Gran
9.12211e-130	-0.492876	0.171	0.517	1.51235e-125	0	Rps6ka1	S100a9- Gran
1.51438e-129	0.478083	0.598	0.312	2.51069e-125	0	Pcgf5	S100a9- Gran
1.61049e-129	0.792303	0.719	0.431	2.67004e-125	0	Rhob	S100a9- Gran
8.29561e-129	-0.531597	0.467	0.737	1.37533e-124	0	Rnf187	S100a9- Gran
9.84193e-129	-1.1453	0.029	0.347	1.63169e-124	0	Lck	S100a9- Gran
1.24816e-128	0.646996	0.622	0.342	2.06933e-124	0	Tgif1	S100a9- Gran
5.25766e-128	-0.86136	0.019	0.333	8.71667e-124	0	Gimap1	S100a9- Gran
7.94788e-128	-0.603858	0.221	0.544	1.31768e-123	0	Pla2g16	S100a9- Gran
1.39971e-127	0.612575	0.652	0.376	2.32057e-123	0	Furin	S100a9- Gran
2.91815e-127	-0.516943	0.733	0.876	4.838e-123	0	Cotl1	S100a9- Gran
5.02019e-127	0.558893	0.745	0.451	8.32297e-123	0	Tmem106a	S100a9- Gran
1.05098e-126	-1.07474	0.027	0.343	1.74241e-122	0	Gimap3	S100a9- Gran
2.06245e-126	0.560225	0.17	0.018	3.41933e-122	0	Ctsk	S100a9- Gran
3.42435e-126	-0.570314	0.777	0.887	5.67722e-122	0	Rpl36a	S100a9- Gran
3.83127e-126	-0.543291	0.931	0.955	6.35186e-122	0	Rps20	S100a9- Gran
1.14888e-125	-0.620588	0.336	0.657	1.90473e-121	0	Arhgef1	S100a9- Gran
1.25303e-125	-0.703963	0.031	0.346	2.0774e-121	0	Tbc1d10c	S100a9- Gran
1.26382e-125	-0.484056	0.62	0.795	2.09529e-121	0	Ndufb11	S100a9- Gran
1.18739e-124	0.514878	0.867	0.537	1.96857e-120	0	App	S100a9- Gran
1.37286e-124	-2.11296	0.044	0.355	2.27607e-120	0	Nkg7	S100a9- Gran
1.62022e-124	0.544642	0.943	0.852	2.68616e-120	0	Anxa2	S100a9- Gran
3.40614e-124	-0.475127	0.926	0.964	5.64704e-120	0	Rps12	S100a9- Gran
4.99715e-124	0.275499	0.251	0.053	8.28477e-120	0	Flrt2	S100a9- Gran
6.25037e-124	0.54293	0.818	0.635	1.03625e-119	0	Lasp1	S100a9- Gran
1.15014e-123	-0.444073	0.986	0.987	1.90681e-119	0	Eef1a1	S100a9- Gran
5.22707e-123	-1.41312	0.029	0.336	8.66596e-119	0	Il2rb	S100a9- Gran
5.51502e-123	0.618781	0.567	0.27	9.14335e-119	0	Ecm1	S100a9- Gran
1.14466e-122	-0.610873	0.361	0.702	1.89773e-118	0	Ier2	S100a9- Gran
1.36635e-121	-0.583972	0.043	0.355	2.26527e-117	0	Spn	S100a9- Gran
1.58752e-121	0.478002	0.769	0.437	2.63196e-117	0	Sdc3	S100a9- Gran
1.64812e-121	0.560431	0.599	0.267	2.73242e-117	0	F13a1	S100a9- Gran
2.58623e-121	-0.480863	0.191	0.544	4.28771e-117	0	Lfng	S100a9- Gran
5.10614e-121	-0.950752	0.02	0.321	8.46546e-117	0	Cd2	S100a9- Gran
1.13423e-120	-0.592156	0.501	0.736	1.88044e-116	0	Atp1a1	S100a9- Gran
2.06927e-120	0.798361	0.688	0.459	3.43064e-116	0	Rilpl2	S100a9- Gran
2.17974e-120	0.946651	0.698	0.414	3.61379e-116	0	Ccl9	S100a9- Gran
2.95417e-120	0.47683	0.517	0.245	4.89771e-116	0	Wdfy1	S100a9- Gran
5.51183e-120	-0.523384	0.035	0.346	9.13807e-116	0	Il16	S100a9- Gran
1.02668e-119	-0.442333	0.73	0.871	1.70213e-115	0	Tpm3	S100a9- Gran
1.24077e-119	-0.488722	0.828	0.892	2.05708e-115	0	Rpl23a	S100a9- Gran
1.66028e-119	-0.436065	0.754	0.848	2.75258e-115	0	Atp5c1	S100a9- Gran
1.70616e-119	-0.50569	0.872	0.93	2.82864e-115	0	Rpl39	S100a9- Gran
2.88143e-119	-0.40692	0.933	0.963	4.77712e-115	0	Rpl28	S100a9- Gran
3.01552e-119	-0.508289	0.355	0.65	4.99944e-115	0	Nop10	S100a9- Gran
4.00748e-119	0.476174	0.479	0.217	6.64399e-115	0	Tatdn2	S100a9- Gran
1.07322e-118	-0.868859	0.556	0.74	1.77928e-114	0	Lsp1	S100a9- Gran
1.6776e-118	-1.17485	0.021	0.317	2.7813e-114	0	Klrd1	S100a9- Gran
2.15618e-118	-0.474577	0.078	0.396	3.57473e-114	0	Ptp4a3	S100a9- Gran
2.48393e-118	-0.497628	0.914	0.954	4.11811e-114	0	Rps19	S100a9- Gran
6.64693e-118	0.48818	0.624	0.347	1.10199e-113	0	Bcl2l1	S100a9- Gran
1.34725e-117	0.542266	0.75	0.445	2.23361e-113	0	Emilin2	S100a9- Gran
1.43466e-117	-0.741802	0.805	0.904	2.37851e-113	0	Shisa5	S100a9- Gran
1.49764e-117	0.486792	0.754	0.499	2.48293e-113	0	Scpep1	S100a9- Gran
4.62547e-117	-0.504707	0.187	0.519	7.66857e-113	0	Sash3	S100a9- Gran
9.35609e-117	0.909805	0.774	0.578	1.55115e-112	0	Irf7	S100a9- Gran
1.36649e-116	-0.575745	0.14	0.466	2.2655e-112	0	Icam1	S100a9- Gran
7.88178e-116	-0.467538	0.094	0.411	1.30672e-111	0	Slc1a5	S100a9- Gran
9.52697e-116	0.438652	0.47	0.205	1.57948e-111	0	Creb5	S100a9- Gran
1.55065e-115	0.351594	0.324	0.099	2.57082e-111	0	Rybp	S100a9- Gran
1.76717e-115	-1.46542	0.073	0.372	2.92978e-111	0	Ms4a4b	S100a9- Gran
2.22616e-115	-0.808047	0.018	0.308	3.69075e-111	0	Skap1	S100a9- Gran
2.40213e-115	-0.418412	0.898	0.948	3.98249e-111	0	Laptm5	S100a9- Gran
8.71968e-115	-0.474342	0.861	0.922	1.44564e-110	0	Rpl36	S100a9- Gran
9.62689e-115	-0.494677	0.635	0.785	1.59604e-110	0	Abracl	S100a9- Gran
1.62323e-114	0.345535	0.239	0.048	2.69116e-110	0	Arg2	S100a9- Gran
2.70666e-114	0.458173	0.674	0.359	4.48738e-110	0	Sdc4	S100a9- Gran
2.85222e-114	0.438691	0.519	0.249	4.72869e-110	0	Arhgap10	S100a9- Gran
5.23916e-114	0.663668	0.731	0.481	8.68601e-110	0	Anxa1	S100a9- Gran
8.46512e-114	-0.491077	0.622	0.788	1.40343e-109	0	Sri	S100a9- Gran
8.7011e-114	-0.380666	0.833	0.884	1.44255e-109	0	Atp5h	S100a9- Gran
8.78882e-114	-0.462136	0.621	0.814	1.4571e-109	0	Jpt1	S100a9- Gran
1.43137e-113	-0.427018	0.722	0.828	2.37306e-109	0	Ndufa13	S100a9- Gran
1.74053e-113	0.684401	0.421	0.158	2.88562e-109	0	Upp1	S100a9- Gran
1.9151e-113	0.420799	0.476	0.215	3.17504e-109	0	Asph	S100a9- Gran
2.95297e-113	-0.459281	0.109	0.422	4.89572e-109	0	Vars	S100a9- Gran
4.82553e-113	-0.482449	0.485	0.74	8.00024e-109	0	Hcls1	S100a9- Gran
6.32355e-113	0.517482	0.55	0.288	1.04838e-108	0	Fem1c	S100a9- Gran
7.02164e-113	0.629706	0.819	0.586	1.16412e-108	0	Neat1	S100a9- Gran
2.26348e-112	-0.416314	0.909	0.947	3.75263e-108	0	Rpl37	S100a9- Gran
2.2639e-112	-0.378309	0.835	0.883	3.75332e-108	0	Atp5d	S100a9- Gran
2.87389e-112	-0.462725	0.587	0.758	4.76462e-108	0	Sdhb	S100a9- Gran
4.91587e-112	-0.443983	0.115	0.431	8.15002e-108	0	Rassf5	S100a9- Gran
5.39395e-112	-0.650852	0.665	0.836	8.94263e-108	0	Zyx	S100a9- Gran
5.74157e-112	-0.479957	0.488	0.714	9.51895e-108	0	Snu13	S100a9- Gran
6.90698e-112	0.542936	0.346	0.118	1.14511e-107	0	Sowahc	S100a9- Gran
1.03094e-111	0.718159	0.65	0.39	1.7092e-107	0	Nfil3	S100a9- Gran
1.36077e-111	0.536026	0.591	0.316	2.25602e-107	0	Fosl2	S100a9- Gran
1.71839e-111	-0.41794	0.853	0.902	2.84892e-107	0	Atp5g3	S100a9- Gran
1.75653e-111	-0.756427	0.116	0.425	2.91215e-107	0	Ccnd2	S100a9- Gran
1.78494e-111	0.630239	0.888	0.809	2.95926e-107	0	Sqstm1	S100a9- Gran
1.98482e-111	0.59634	0.388	0.15	3.29063e-107	0	Selenbp1	S100a9- Gran
3.59066e-111	0.444169	0.993	0.993	5.95295e-107	0	Ubb	S100a9- Gran
6.49626e-111	0.595084	0.651	0.368	1.07702e-106	0	Oasl2	S100a9- Gran
9.19682e-111	0.384434	0.938	0.801	1.52474e-106	0	Atp6v1g1	S100a9- Gran
9.31774e-111	0.458499	0.657	0.409	1.54479e-106	0	Lrrfip2	S100a9- Gran
1.13268e-110	0.456469	0.883	0.76	1.87786e-106	0	Vapa	S100a9- Gran
1.47059e-110	-0.354978	0.945	0.966	2.43809e-106	0	Rpl35a	S100a9- Gran
3.01594e-110	-0.415032	0.901	0.929	5.00012e-106	0	Naca	S100a9- Gran
5.52418e-110	0.604155	0.988	0.988	9.15853e-106	0	Malat1	S100a9- Gran
7.59924e-110	-0.383096	0.936	0.963	1.25988e-105	0	Arpc1b	S100a9- Gran
7.67351e-110	0.401335	0.444	0.177	1.27219e-105	0	Cxcr4	S100a9- Gran
1.19776e-109	-1.44771	0.037	0.32	1.98577e-105	0	Thy1	S100a9- Gran
1.89914e-109	-0.850121	0.111	0.413	3.14858e-105	0	Serpina3g	S100a9- Gran
4.95519e-109	0.327316	0.322	0.099	8.21521e-105	0	Xylt1	S100a9- Gran
5.45162e-109	0.478636	0.619	0.351	9.03824e-105	0	Slc15a3	S100a9- Gran
5.72399e-109	-0.74332	0.019	0.298	9.4898e-105	0	Gimap5	S100a9- Gran
6.09822e-109	-0.542865	0.561	0.754	1.01102e-104	0	Eif3e	S100a9- Gran
7.79572e-109	0.428	0.458	0.21	1.29245e-104	0	Tbc1d9	S100a9- Gran
1.22814e-108	0.684249	0.447	0.194	2.03614e-104	0	Fam46c	S100a9- Gran
1.26043e-108	-0.663099	0.088	0.395	2.08966e-104	0	Ighm	S100a9- Gran
1.52227e-108	-0.598871	0.147	0.453	2.52378e-104	0	Rinl	S100a9- Gran
1.86561e-108	-0.426212	0.888	0.931	3.09299e-104	0	Rpl35	S100a9- Gran
2.31522e-108	-0.920258	0.06	0.359	3.83841e-104	0	Pglyrp1	S100a9- Gran
2.62771e-108	0.457838	0.303	0.084	4.35648e-104	0	Slc7a11	S100a9- Gran
3.50366e-108	-1.00419	0.119	0.413	5.80872e-104	0	Klrk1	S100a9- Gran
3.77982e-108	-0.443146	0.366	0.679	6.26656e-104	0	Arhgap30	S100a9- Gran
4.48047e-108	-0.489157	0.49	0.707	7.42818e-104	0	Lsm4	S100a9- Gran
4.73508e-108	0.533919	0.63	0.39	7.8503e-104	0	Azin1	S100a9- Gran
8.17025e-108	-0.479407	0.42	0.67	1.35455e-103	0	Erh	S100a9- Gran
1.59101e-107	0.696842	0.962	0.921	2.63774e-103	0	Btg1	S100a9- Gran
2.11952e-107	0.458751	0.698	0.436	3.51396e-103	0	Rbpj	S100a9- Gran
2.34434e-107	0.981867	0.436	0.186	3.88668e-103	0	Ifit3	S100a9- Gran
6.93397e-107	0.473197	0.671	0.362	1.14958e-102	0	Msr1	S100a9- Gran
7.01807e-107	-0.425232	0.098	0.406	1.16353e-102	0	Lbr	S100a9- Gran
1.33057e-106	0.393293	0.35	0.126	2.20595e-102	0	Zfand2a	S100a9- Gran
1.36288e-106	-0.44894	0.165	0.479	2.25951e-102	0	Mob3a	S100a9- Gran
4.08469e-106	-0.533534	0.425	0.658	6.77201e-102	0	Nap1l1	S100a9- Gran
4.49891e-106	-0.495429	0.499	0.717	7.45875e-102	0	Banf1	S100a9- Gran
1.74492e-105	0.497095	0.746	0.456	2.8929e-101	0	Apobec1	S100a9- Gran
3.05026e-105	-0.439644	0.402	0.694	5.05703e-101	0	Fmnl1	S100a9- Gran
3.26719e-105	0.328671	0.97	0.929	5.41667e-101	0	Gng5	S100a9- Gran
3.66245e-105	-0.449262	0.392	0.681	6.07198e-101	0	Dbnl	S100a9- Gran
8.59675e-105	-0.425419	0.109	0.415	1.42526e-100	0	Arhgap15	S100a9- Gran
1.47258e-104	-0.455311	0.329	0.616	2.4414e-100	0	Ppm1g	S100a9- Gran
1.84413e-104	-0.526937	0.401	0.675	3.05739e-100	0	Tap2	S100a9- Gran
2.50922e-104	-0.495857	0.101	0.396	4.16003e-100	0	Cyfip2	S100a9- Gran
2.56671e-104	-0.980712	0.025	0.296	4.25534e-100	0	Sh2d2a	S100a9- Gran
1.30166e-103	0.668634	0.472	0.199	2.15803e-99	0	Acod1	S100a9- Gran
1.81065e-103	-1.03631	0.025	0.294	3.00187e-99	0	Ctsw	S100a9- Gran
2.37273e-103	-0.468539	0.063	0.349	3.93376e-99	0	Rasal3	S100a9- Gran
3.0863e-103	1.01995	0.575	0.317	5.11677e-99	0	Gadd45b	S100a9- Gran
3.78815e-103	-0.74313	0.08	0.372	6.28037e-99	0	Dusp2	S100a9- Gran
5.38164e-103	0.566838	0.761	0.535	8.92223e-99	0	Fam162a	S100a9- Gran
5.80666e-103	0.507474	0.585	0.345	9.62686e-99	0	Fndc3a	S100a9- Gran
6.48867e-103	0.376443	0.716	0.443	1.07576e-98	0	Syk	S100a9- Gran
6.60894e-103	-0.452724	0.583	0.794	1.0957e-98	0	Vasp	S100a9- Gran
8.14648e-103	0.476191	0.87	0.711	1.35061e-98	0	Anxa5	S100a9- Gran
3.85916e-102	-0.383224	0.883	0.943	6.39809e-98	0	Hsp90ab1	S100a9- Gran
3.93605e-102	-0.513278	0.62	0.78	6.52557e-98	0	Hnrnpab	S100a9- Gran
6.606e-102	-0.458328	0.905	0.949	1.09521e-97	0	Ptma	S100a9- Gran
6.72792e-102	-0.396025	0.735	0.836	1.11542e-97	0	Psmb3	S100a9- Gran
7.34937e-102	-0.428416	0.904	0.941	1.21845e-97	0	Rpl37a	S100a9- Gran
7.79145e-102	1.02147	0.7	0.477	1.29174e-97	0	Rgs1	S100a9- Gran
1.17563e-101	-0.398657	0.904	0.946	1.94907e-97	0	Rpl15	S100a9- Gran
1.18474e-101	-0.572993	0.225	0.503	1.96419e-97	0	Selenoh	S100a9- Gran
1.24741e-101	0.408197	0.184	0.033	2.06809e-97	0	Slc7a2	S100a9- Gran
2.56225e-101	-0.383958	0.2	0.498	4.24796e-97	0	Acsl5	S100a9- Gran
5.23367e-101	-0.397094	0.777	0.838	8.67691e-97	0	Atp5f1	S100a9- Gran
6.36466e-101	-0.418424	0.1	0.393	1.0552e-96	0	Fyn	S100a9- Gran
8.72512e-101	-0.374445	0.966	0.975	1.44654e-96	0	Rpl23	S100a9- Gran
1.382e-100	0.425055	0.936	0.703	2.29121e-96	0	Ctsz	S100a9- Gran
1.53983e-100	0.478697	0.497	0.248	2.55288e-96	0	Sntb2	S100a9- Gran
1.69985e-100	0.802052	0.822	0.572	2.81819e-96	0	Ccl6	S100a9- Gran
1.95692e-100	0.518741	0.743	0.492	3.24438e-96	0	Slc16a3	S100a9- Gran
2.05686e-100	-0.45174	0.05	0.323	3.41007e-96	0	2021-09-06	S100a9- Gran
3.70392e-100	-0.350841	0.065	0.349	6.14073e-96	0	Lrmp	S100a9- Gran
4.75501e-100	-0.449061	0.793	0.87	7.88333e-96	0	Eif3h	S100a9- Gran
5.24416e-100	-0.374605	0.937	0.962	8.69429e-96	0	Rpl34	S100a9- Gran
8.29104e-100	-0.431791	0.152	0.456	1.37457e-95	0	Ikzf1	S100a9- Gran
8.46995e-100	0.496911	0.77	0.575	1.40423e-95	0	Zfand5	S100a9- Gran
8.92033e-100	0.43222	0.547	0.288	1.4789e-95	0	Nceh1	S100a9- Gran
1.15564e-99	-0.435242	0.218	0.512	1.91593e-95	0	Trp53	S100a9- Gran
1.28373e-99	-0.40402	0.251	0.543	2.1283e-95	0	Ssbp4	S100a9- Gran
1.58708e-99	-0.506939	0.829	0.893	2.63122e-95	0	Rps21	S100a9- Gran
2.17687e-99	-0.390206	0.883	0.929	3.60903e-95	0	Rpl22	S100a9- Gran
2.56716e-99	0.588294	0.859	0.708	4.2561e-95	0	Klf6	S100a9- Gran
3.06918e-99	-0.434484	0.675	0.831	5.08839e-95	0	Srrm2	S100a9- Gran
4.7223e-99	0.623578	0.753	0.49	7.8291e-95	0	Ms4a6d	S100a9- Gran
1.72275e-98	0.476789	0.693	0.442	2.85615e-94	0	Plekho1	S100a9- Gran
1.96382e-98	0.435212	0.487	0.25	3.25582e-94	0	Fnip1	S100a9- Gran
2.07606e-98	0.281633	0.342	0.125	3.4419e-94	0	Sestd1	S100a9- Gran
2.69059e-98	0.456583	0.942	0.652	4.46072e-94	0	Ifitm3	S100a9- Gran
2.97722e-98	0.267662	0.163	0.024	4.93594e-94	0	Tnfrsf26	S100a9- Gran
3.75797e-98	-0.396528	0.093	0.381	6.23034e-94	0	H2-Ke6	S100a9- Gran
5.20112e-98	-0.579711	0.606	0.779	8.62294e-94	0	Rpl13a	S100a9- Gran
6.98135e-98	-0.467063	0.178	0.481	1.15744e-93	0	Sema4a	S100a9- Gran
7.27066e-98	-0.653815	0.374	0.646	1.2054e-93	0	Stk17b	S100a9- Gran
1.17981e-97	0.473793	0.484	0.24	1.95601e-93	0	Hk2	S100a9- Gran
1.72762e-97	-0.661841	0.575	0.75	2.86422e-93	0	Il2rg	S100a9- Gran
2.35994e-97	0.560797	0.506	0.238	3.91255e-93	0	Ifi205	S100a9- Gran
3.22313e-97	0.481655	0.903	0.818	5.34362e-93	0	Akr1a1	S100a9- Gran
6.7881e-97	0.529883	0.591	0.342	1.1254e-92	0	Irak2	S100a9- Gran
7.16243e-97	-0.410087	0.055	0.331	1.18746e-92	0	Rcsd1	S100a9- Gran
1.33431e-96	0.587263	0.201	0.041	2.21215e-92	0	Ankrd33b	S100a9- Gran
1.61653e-96	-0.46172	0.56	0.75	2.68004e-92	0	Ppp1cc	S100a9- Gran
2.28285e-96	0.37341	0.398	0.173	3.78474e-92	0	Raph1	S100a9- Gran
2.49702e-96	0.29187	0.281	0.086	4.13981e-92	0	Bcar3	S100a9- Gran
3.96602e-96	-0.89669	0.029	0.285	6.57526e-92	0	Lat	S100a9- Gran
4.22954e-96	0.34749	0.191	0.037	7.01216e-92	0	Atp6v0d2	S100a9- Gran
4.45595e-96	-0.65959	0.211	0.496	7.38751e-92	0	Hcst	S100a9- Gran
7.56998e-96	0.337685	0.462	0.223	1.25503e-91	0	Stom	S100a9- Gran
1.14839e-95	-0.770867	0.042	0.303	1.90392e-91	0	Tnfrsf18	S100a9- Gran
1.42951e-95	0.486974	0.711	0.499	2.36999e-91	0	Ptp4a1	S100a9- Gran
1.73328e-95	-0.353288	0.928	0.961	2.87361e-91	0	Rpl29	S100a9- Gran
4.60163e-95	0.515852	0.906	0.798	7.62905e-91	0	P4hb	S100a9- Gran
6.93798e-95	0.619098	0.875	0.685	1.15025e-90	0	Jun	S100a9- Gran
7.48801e-95	-0.447234	0.092	0.372	1.24144e-90	0	Stk10	S100a9- Gran
1.04615e-94	0.600851	0.417	0.182	1.7344e-90	0	Oasl1	S100a9- Gran
2.00633e-94	-1.44007	0.029	0.28	3.32629e-90	0	Cd3e	S100a9- Gran
2.42169e-94	-0.442628	0.152	0.438	4.01492e-90	0	Tapbpl	S100a9- Gran
2.66866e-94	0.490777	0.621	0.397	4.42437e-90	0	Got1	S100a9- Gran
3.60221e-94	0.59359	0.841	0.664	5.9721e-90	0	Id2	S100a9- Gran
4.10379e-94	-0.513473	0.779	0.886	6.80368e-90	0	Npm1	S100a9- Gran
4.29487e-94	-0.439832	0.831	0.914	7.12047e-90	0	Ucp2	S100a9- Gran
7.72237e-94	0.342273	0.482	0.246	1.28029e-89	0	Apba3	S100a9- Gran
9.56772e-94	-0.428974	0.534	0.721	1.58623e-89	0	Cdc37	S100a9- Gran
1.60592e-93	-0.392349	0.32	0.599	2.66246e-89	0	Rbck1	S100a9- Gran
2.18069e-93	-0.407535	0.781	0.849	3.61537e-89	0	Slc25a5	S100a9- Gran
4.22428e-93	0.380528	0.927	0.778	7.00344e-89	0	Lamp1	S100a9- Gran
4.91096e-93	0.46434	0.412	0.184	8.14188e-89	0	Slc16a10	S100a9- Gran
7.75841e-93	-1.32025	0.029	0.277	1.28627e-88	0	Cd3d	S100a9- Gran
7.79797e-93	-0.583522	0.204	0.482	1.29283e-88	0	Prkch	S100a9- Gran
1.42451e-92	-1.41836	0.029	0.277	2.3617e-88	0	Cd3g	S100a9- Gran
2.36116e-92	-0.440026	0.431	0.669	3.91456e-88	0	Srsf7	S100a9- Gran
3.37224e-92	0.892465	0.459	0.226	5.59083e-88	0	Gadd45g	S100a9- Gran
3.99403e-92	0.444469	0.108	0.008	6.62171e-88	0	Npy	S100a9- Gran
4.07368e-92	-0.375335	0.761	0.844	6.75375e-88	0	Atp5j	S100a9- Gran
8.00988e-92	-0.395656	0.267	0.539	1.32796e-87	0	Rtcb	S100a9- Gran
8.55358e-92	-0.390053	0.146	0.43	1.4181e-87	0	Top2b	S100a9- Gran
1.01929e-91	0.319563	0.425	0.198	1.68988e-87	0	Gab2	S100a9- Gran
1.02318e-91	-0.697597	0.014	0.255	1.69633e-87	0	Gimap7	S100a9- Gran
1.24189e-91	-0.464852	0.673	0.801	2.05892e-87	0	Eef1g	S100a9- Gran
2.00782e-91	-0.383412	0.262	0.537	3.32877e-87	0	Lsm6	S100a9- Gran
4.06294e-91	-0.603407	0.018	0.259	6.73594e-87	0	Cd247	S100a9- Gran
4.75337e-91	-0.605395	0.219	0.505	7.88061e-87	0	Adgre5	S100a9- Gran
9.35527e-91	-0.33076	0.108	0.385	1.55101e-86	0	Sfxn1	S100a9- Gran
1.28612e-90	-0.474314	0.632	0.794	2.13226e-86	0	Cox7a2l	S100a9- Gran
1.31902e-90	-0.395486	0.476	0.682	2.18681e-86	0	Txn2	S100a9- Gran
1.41612e-90	-0.330824	0.132	0.417	2.34779e-86	0	mt-Nd3	S100a9- Gran
1.46989e-90	-0.327317	0.946	0.949	2.43692e-86	0	Myl6	S100a9- Gran
3.78029e-90	-0.430923	0.342	0.622	6.26734e-86	0	Arhgap9	S100a9- Gran
4.87958e-90	-0.475123	0.447	0.661	8.08986e-86	0	Set	S100a9- Gran
6.60488e-90	0.481969	0.988	0.986	1.09502e-85	0	Eif1	S100a9- Gran
8.25267e-90	0.291411	0.268	0.084	1.36821e-85	0	Slc6a8	S100a9- Gran
1.55512e-89	0.473155	0.556	0.315	2.57823e-85	0	Cd86	S100a9- Gran
1.73817e-89	-0.318052	0.942	0.969	2.88172e-85	0	Sh3bgrl3	S100a9- Gran
1.97982e-89	-0.475778	0.606	0.769	3.28234e-85	0	Hnrnpa1	S100a9- Gran
3.29645e-89	0.389665	0.774	0.58	5.46519e-85	0	Znhit1	S100a9- Gran
5.15588e-89	0.386238	0.364	0.149	8.54794e-85	0	Rasgef1b	S100a9- Gran
5.24617e-89	-0.325954	0.139	0.414	8.69762e-85	0	Osgep	S100a9- Gran
6.34244e-89	-0.415458	0.474	0.69	1.05151e-84	0	Vcp	S100a9- Gran
7.7326e-89	-0.881709	0.021	0.259	1.28199e-84	0	Trbc2	S100a9- Gran
1.06365e-88	-0.447349	0.543	0.729	1.76343e-84	0	Hnrnpl	S100a9- Gran
1.2247e-88	-0.430017	0.804	0.882	2.03044e-84	0	Uqcrh	S100a9- Gran
1.24478e-88	0.414791	0.632	0.376	2.06372e-84	0	Igsf6	S100a9- Gran
1.73861e-88	-0.36603	0.024	0.265	2.88245e-84	0	Traf3ip3	S100a9- Gran
1.98435e-88	-0.462216	0.178	0.457	3.28986e-84	0	Il21r	S100a9- Gran
2.63261e-88	0.432091	0.906	0.806	4.3646e-84	0	Selenok	S100a9- Gran
2.66205e-88	0.409222	0.916	0.839	4.41341e-84	0	Sh3glb1	S100a9- Gran
2.87949e-88	0.5474	0.464	0.242	4.77391e-84	0	Phf11d	S100a9- Gran
2.9795e-88	-0.42278	0.528	0.718	4.93971e-84	0	Cct2	S100a9- Gran
3.15391e-88	-0.420594	0.547	0.729	5.22886e-84	0	Phb2	S100a9- Gran
4.15683e-88	0.446107	0.519	0.299	6.89161e-84	0	Rab9	S100a9- Gran
4.35191e-88	-0.397838	0.351	0.615	7.21504e-84	0	Twf2	S100a9- Gran
5.76276e-88	0.540124	0.694	0.441	9.55408e-84	0	Csf2rb	S100a9- Gran
6.60561e-88	-0.483629	0.457	0.675	1.09514e-83	0	Cd48	S100a9- Gran
1.49383e-87	-0.427023	0.866	0.936	2.47661e-83	0	Ly6e	S100a9- Gran
1.92393e-87	-0.574504	0.019	0.251	3.18968e-83	0	Zap70	S100a9- Gran
3.26729e-87	-0.366296	0.064	0.32	5.41684e-83	0	Grk6	S100a9- Gran
5.26344e-87	-0.380535	0.583	0.754	8.72626e-83	0	Ndufb7	S100a9- Gran
5.60361e-87	-0.462318	0.693	0.853	9.29022e-83	0	Myh9	S100a9- Gran
5.64595e-87	-0.403687	0.761	0.815	9.36043e-83	0	Pomp	S100a9- Gran
7.16375e-87	0.336118	0.394	0.179	1.18768e-82	0	Plekhm2	S100a9- Gran
8.54773e-87	0.372506	0.695	0.365	1.41713e-82	0	Cd63	S100a9- Gran
9.30008e-87	-0.851206	0.018	0.25	1.54186e-82	0	Ctla2a	S100a9- Gran
2.53218e-86	0.414876	0.916	0.822	4.1981e-82	0	Cd53	S100a9- Gran
2.77693e-86	0.953112	0.39	0.174	4.60388e-82	0	Ifit1	S100a9- Gran
3.54726e-86	-0.575104	0.389	0.647	5.881e-82	0	Ypel3	S100a9- Gran
7.30203e-86	0.713192	0.785	0.563	1.2106e-81	0	Dusp1	S100a9- Gran
8.373e-86	0.419158	0.709	0.475	1.38816e-81	0	Cd84	S100a9- Gran
1.09879e-85	-0.332597	0.933	0.95	1.82168e-81	0	Rpl24	S100a9- Gran
1.16304e-85	-0.638002	0.35	0.618	1.9282e-81	0	Irf1	S100a9- Gran
1.34345e-85	-0.526769	0.024	0.258	2.22731e-81	0	Ablim1	S100a9- Gran
1.50258e-85	-0.310504	0.16	0.439	2.49113e-81	0	Exosc5	S100a9- Gran
2.06846e-85	-0.412083	0.517	0.701	3.42929e-81	0	Cct5	S100a9- Gran
2.31548e-85	-0.407308	0.356	0.602	3.83884e-81	0	G3bp1	S100a9- Gran
2.36716e-85	0.357395	0.538	0.286	3.92451e-81	0	Bst1	S100a9- Gran
2.57369e-85	-0.390504	0.294	0.562	4.26693e-81	0	Polr2e	S100a9- Gran
2.62512e-85	-0.500616	0.388	0.645	4.35218e-81	0	Akap13	S100a9- Gran
2.70426e-85	-0.435757	0.474	0.683	4.48339e-81	0	H2afy	S100a9- Gran
2.80778e-85	-0.393573	0.586	0.745	4.65501e-81	0	Ndufb10	S100a9- Gran
4.64185e-85	-0.438152	0.014	0.241	7.69572e-81	0	Grap	S100a9- Gran
9.35286e-85	-0.430928	0.281	0.544	1.55061e-80	0	Npm3	S100a9- Gran
1.349e-84	0.432362	0.695	0.519	2.23651e-80	0	Dnajc5	S100a9- Gran
1.39008e-84	0.39691	0.464	0.248	2.30461e-80	0	Ssfa2	S100a9- Gran
1.51287e-84	0.495165	0.208	0.053	2.50819e-80	0	Ciart	S100a9- Gran
2.09699e-84	0.338189	0.438	0.215	3.4766e-80	0	Egln1	S100a9- Gran
2.21413e-84	-0.44206	0.091	0.346	3.67081e-80	0	Ptpn22	S100a9- Gran
3.50046e-84	-0.36326	0.094	0.357	5.8034e-80	0	Prkcb	S100a9- Gran
5.14147e-84	-0.392219	0.423	0.655	8.52404e-80	0	Nt5c	S100a9- Gran
5.61593e-84	-0.539504	0.012	0.235	9.31064e-80	0	Cd27	S100a9- Gran
6.97112e-84	-0.480205	0.382	0.603	1.15574e-79	0	Ranbp1	S100a9- Gran
2.66634e-83	0.38772	0.628	0.394	4.42052e-79	0	Rasa4	S100a9- Gran
2.99737e-83	0.656085	0.608	0.391	4.96934e-79	0	Ppp1r15a	S100a9- Gran
3.37123e-83	0.368577	0.515	0.287	5.58917e-79	0	Rbm47	S100a9- Gran
4.3255e-83	-0.543247	0.055	0.296	7.17124e-79	0	Dut	S100a9- Gran
4.99022e-83	0.409388	0.76	0.54	8.27328e-79	0	Rnf149	S100a9- Gran
5.58238e-83	-0.346005	0.962	0.978	9.25502e-79	0	Rpl9	S100a9- Gran
5.64392e-83	-0.382836	0.19	0.467	9.35705e-79	0	Dock8	S100a9- Gran
6.70068e-83	-0.417051	0.462	0.667	1.11091e-78	0	Emg1	S100a9- Gran
7.02337e-83	0.448524	0.775	0.538	1.1644e-78	0	Gsn	S100a9- Gran
8.07704e-83	-0.407703	0.355	0.618	1.33909e-78	0	Chd4	S100a9- Gran
1.4518e-82	-0.397337	0.193	0.461	2.40694e-78	0	Rnf166	S100a9- Gran
2.16617e-82	-0.454903	0.785	0.854	3.5913e-78	0	Psme2	S100a9- Gran
2.59297e-82	-0.439664	0.536	0.715	4.29888e-78	0	Glud1	S100a9- Gran
3.18865e-82	-0.407287	0.676	0.832	5.28647e-78	0	Ppp1r18	S100a9- Gran
5.41491e-82	-0.42271	0.031	0.261	8.97738e-78	0	Arsb	S100a9- Gran
7.79932e-82	-0.339278	0.936	0.954	1.29305e-77	0	Rplp2	S100a9- Gran
9.62346e-82	-0.512579	0.748	0.821	1.59547e-77	0	Ran	S100a9- Gran
1.36825e-81	0.4233	0.674	0.471	2.26842e-77	0	Zmiz1	S100a9- Gran
1.60698e-81	-0.362131	0.146	0.415	2.66421e-77	0	Ptpn7	S100a9- Gran
1.60955e-81	-0.610632	0.379	0.621	2.66847e-77	0	Cd37	S100a9- Gran
1.72338e-81	-0.349731	0.168	0.44	2.85719e-77	0	Adcy7	S100a9- Gran
2.16551e-81	-0.38338	0.108	0.366	3.5902e-77	0	Ankrd44	S100a9- Gran
2.63777e-81	-0.399093	0.135	0.396	4.37316e-77	0	Akna	S100a9- Gran
3.92528e-81	-0.473539	0.112	0.373	6.50772e-77	0	Ssh2	S100a9- Gran
4.39558e-81	-0.340245	0.222	0.49	7.28744e-77	0	Pigt	S100a9- Gran
1.18359e-80	-0.331136	0.147	0.411	1.96227e-76	0	Sae1	S100a9- Gran
2.21415e-80	0.432841	0.87	0.76	3.67083e-76	0	Eif5	S100a9- Gran
2.22783e-80	0.3935	0.621	0.413	3.69351e-76	0	Alkbh5	S100a9- Gran
3.14963e-80	0.299122	0.615	0.32	5.22177e-76	0	Dab2	S100a9- Gran
3.26724e-80	-0.598256	0.691	0.825	5.41676e-76	0	Crip1	S100a9- Gran
4.45924e-80	-0.378958	0.472	0.685	7.39297e-76	0	Rab1b	S100a9- Gran
4.77638e-80	-0.406078	0.248	0.511	7.91877e-76	0	Slc50a1	S100a9- Gran
1.17483e-79	0.369944	0.766	0.59	1.94776e-75	0	Riok3	S100a9- Gran
1.18933e-79	0.300053	0.199	0.049	1.97178e-75	0	Sgms2	S100a9- Gran
2.93395e-79	-0.474711	0.418	0.624	4.8642e-75	0	Pa2g4	S100a9- Gran
5.83038e-79	0.298636	0.528	0.302	9.66619e-75	0	Dusp3	S100a9- Gran
1.01504e-78	0.330322	0.357	0.157	1.68283e-74	0	Aph1c	S100a9- Gran
1.03523e-78	-0.448953	0.535	0.713	1.71631e-74	0	Sec11c	S100a9- Gran
1.15769e-78	0.380882	0.807	0.577	1.91933e-74	0	Cndp2	S100a9- Gran
1.59167e-78	-0.349087	0.764	0.832	2.63882e-74	0	Psmb1	S100a9- Gran
1.7274e-78	0.450972	0.76	0.534	2.86386e-74	0	Ccr5	S100a9- Gran
3.04843e-78	0.321114	0.366	0.162	5.05399e-74	0	Ell	S100a9- Gran
3.11162e-78	0.574495	0.783	0.658	5.15876e-74	0	Vdac1	S100a9- Gran
4.04149e-78	-0.379144	0.419	0.631	6.70039e-74	0	Ndufs2	S100a9- Gran
4.12054e-78	0.260709	0.223	0.065	6.83144e-74	0	Jup	S100a9- Gran
4.42928e-78	0.478735	0.18	0.041	7.34331e-74	0	Adm	S100a9- Gran
5.24951e-78	-0.408573	0.345	0.585	8.70317e-74	0	Fbl	S100a9- Gran
5.99492e-78	-0.450749	0.025	0.242	9.93899e-74	0	Stat4	S100a9- Gran
9.4526e-78	0.353732	0.428	0.213	1.56715e-73	0	Noct	S100a9- Gran
1.43588e-77	-0.402618	0.673	0.79	2.38055e-73	0	Atp5g1	S100a9- Gran
4.00041e-77	-0.398003	0.367	0.61	6.63228e-73	0	Grcc10	S100a9- Gran
4.28967e-77	-0.387499	0.18	0.431	7.11184e-73	0	Fkbp4	S100a9- Gran
4.60552e-77	-0.349899	0.355	0.6	7.6355e-73	0	Mrpl57	S100a9- Gran
5.85317e-77	-0.375941	0.11	0.359	9.70397e-73	0	Nfatc1	S100a9- Gran
6.21957e-77	0.304056	0.389	0.187	1.03114e-72	0	Eaf1	S100a9- Gran
9.84936e-77	-0.367396	0.377	0.617	1.63292e-72	0	Hnrnpm	S100a9- Gran
1.13827e-76	0.418169	0.656	0.447	1.88714e-72	0	Wsb1	S100a9- Gran
1.49408e-76	0.400758	0.646	0.45	2.47704e-72	0	Mthfsl	S100a9- Gran
1.54129e-76	-0.426927	0.017	0.228	2.5553e-72	0	Gimap9	S100a9- Gran
1.81589e-76	0.393249	0.733	0.442	3.01056e-72	0	Lrp1	S100a9- Gran
1.8878e-76	-0.402021	0.023	0.238	3.12979e-72	0	Rhof	S100a9- Gran
1.89905e-76	0.483748	0.866	0.717	3.14843e-72	0	Pim1	S100a9- Gran
5.3196e-76	-0.36174	0.495	0.701	8.81937e-72	0	Mtdh	S100a9- Gran
6.11561e-76	0.548252	0.518	0.308	1.01391e-71	0	1700017B05Rik	S100a9- Gran
7.95879e-76	-0.32027	0.2	0.466	1.31949e-71	0	Tacc1	S100a9- Gran
8.41613e-76	-0.363765	0.329	0.58	1.39531e-71	0	Dnajc3	S100a9- Gran
9.09185e-76	-0.356653	0.373	0.601	1.50734e-71	0	Eif3l	S100a9- Gran
1.45572e-75	-0.372866	0.012	0.218	2.41343e-71	0	Spint2	S100a9- Gran
1.58129e-75	-0.374633	0.238	0.48	2.62163e-71	0	Paics	S100a9- Gran
1.80132e-75	0.291608	0.305	0.118	2.98641e-71	0	Arhgap24	S100a9- Gran
1.87798e-75	-0.367005	0.78	0.847	3.1135e-71	0	Rps17	S100a9- Gran
2.25674e-75	0.38374	0.544	0.291	3.74145e-71	0	Cd93	S100a9- Gran
2.28855e-75	-0.451105	0.242	0.509	3.79418e-71	0	Foxp1	S100a9- Gran
3.5601e-75	-0.28002	0.892	0.911	5.9023e-71	0	Capzb	S100a9- Gran
3.98242e-75	-0.318599	0.247	0.51	6.60246e-71	0	Glrx5	S100a9- Gran
4.88798e-75	-0.298771	0.016	0.223	8.10379e-71	0	Nup210	S100a9- Gran
5.90097e-75	-0.335984	0.104	0.351	9.78321e-71	0	Psip1	S100a9- Gran
1.05463e-74	-0.70588	0.065	0.286	1.74847e-70	0	Cst7	S100a9- Gran
1.47907e-74	0.365675	0.439	0.24	2.45215e-70	0	Spryd7	S100a9- Gran
1.65314e-74	-0.41172	0.012	0.215	2.74075e-70	0	Itk	S100a9- Gran
1.78533e-74	-0.438973	0.011	0.213	2.9599e-70	0	Ikzf3	S100a9- Gran
1.84908e-74	-0.308227	0.189	0.446	3.06559e-70	0	Pon2	S100a9- Gran
2.30229e-74	-0.390745	0.082	0.316	3.81697e-70	0	Add3	S100a9- Gran
3.35918e-74	-0.365334	0.394	0.635	5.56918e-70	0	G3bp2	S100a9- Gran
3.65692e-74	-0.313079	0.134	0.383	6.06281e-70	0	Pop5	S100a9- Gran
5.02273e-74	-0.381812	0.179	0.426	8.32718e-70	0	Def6	S100a9- Gran
5.28963e-74	-0.291126	0.055	0.28	8.76967e-70	0	Lrrk1	S100a9- Gran
6.67264e-74	0.676982	0.492	0.279	1.10626e-69	0	Csrnp1	S100a9- Gran
9.56963e-74	0.297754	0.387	0.174	1.58655e-69	0	Abca1	S100a9- Gran
9.79358e-74	-0.336942	0.291	0.533	1.62368e-69	0	Ptpa	S100a9- Gran
1.21711e-73	-0.317292	0.058	0.282	2.01784e-69	0	Bmyc	S100a9- Gran
1.85446e-73	-0.408841	0.288	0.558	3.07452e-69	0	Cirbp	S100a9- Gran
2.38796e-73	0.407826	0.97	0.897	3.95899e-69	0	Psap	S100a9- Gran
2.49029e-73	-0.400047	0.346	0.571	4.12865e-69	0	Anapc5	S100a9- Gran
2.74662e-73	0.414432	0.844	0.571	4.55362e-69	0	Ctsh	S100a9- Gran
3.04514e-73	-0.408907	0.246	0.483	5.04853e-69	0	Fkbp3	S100a9- Gran
5.97282e-73	-0.788528	0.023	0.229	9.90233e-69	0	Serpinb6b	S100a9- Gran
7.15658e-73	0.614572	0.901	0.81	1.18649e-68	0	Pnrc1	S100a9- Gran
7.52302e-73	-0.3646	0.083	0.317	1.24724e-68	0	4930523C07Rik	S100a9- Gran
9.60875e-73	-0.36867	0.301	0.551	1.59303e-68	0	Mettl23	S100a9- Gran
1.00056e-72	0.277656	0.337	0.148	1.65882e-68	0	Traf6	S100a9- Gran
1.04842e-72	-0.274575	0.117	0.363	1.73817e-68	0	Dcps	S100a9- Gran
1.37227e-72	-0.414587	0.076	0.299	2.27509e-68	0	Mcm6	S100a9- Gran
1.38289e-72	-0.327581	0.825	0.862	2.2927e-68	0	Cox5a	S100a9- Gran
2.20005e-72	-0.403529	0.248	0.505	3.64747e-68	0	Cnp	S100a9- Gran
2.79551e-72	-0.312769	0.112	0.354	4.63467e-68	0	Nop58	S100a9- Gran
2.81454e-72	-0.374261	0.458	0.653	4.66622e-68	0	Snrpf	S100a9- Gran
2.92649e-72	-0.359984	0.603	0.743	4.85183e-68	0	Swi5	S100a9- Gran
2.97455e-72	0.374479	0.211	0.061	4.9315e-68	0	Cd200	S100a9- Gran
3.15573e-72	-0.404582	0.521	0.687	5.23188e-68	0	Nol7	S100a9- Gran
3.56139e-72	-0.335144	0.711	0.808	5.90443e-68	0	Tma7	S100a9- Gran
5.21097e-72	-0.38703	0.263	0.521	8.63926e-68	0	Pik3cd	S100a9- Gran
5.24303e-72	0.273088	0.305	0.125	8.69242e-68	0	Gas2l3	S100a9- Gran
5.3178e-72	-0.403275	0.296	0.54	8.81639e-68	0	Nadk	S100a9- Gran
5.81797e-72	-0.620579	0.023	0.226	9.64561e-68	0	Trac	S100a9- Gran
5.86312e-72	-1.63307	0.034	0.24	9.72046e-68	0	Gzmb	S100a9- Gran
6.21652e-72	-0.366025	0.286	0.52	1.03064e-67	0	Cct3	S100a9- Gran
7.51267e-72	-0.347065	0.287	0.52	1.24553e-67	0	Nutf2	S100a9- Gran
7.7506e-72	0.278999	0.372	0.175	1.28497e-67	0	Golph3l	S100a9- Gran
8.06298e-72	0.450836	0.663	0.381	1.33676e-67	0	Cxcl16	S100a9- Gran
1.41872e-71	-0.321238	0.254	0.498	2.3521e-67	0	Arl6ip4	S100a9- Gran
1.53589e-71	-0.313196	0.263	0.517	2.54635e-67	0	Mgat2	S100a9- Gran
1.73654e-71	-0.469238	0.471	0.68	2.87901e-67	0	Flna	S100a9- Gran
1.96572e-71	0.262765	0.437	0.233	3.25896e-67	0	Parvb	S100a9- Gran
1.99081e-71	-0.315344	0.228	0.476	3.30057e-67	0	Suclg1	S100a9- Gran
2.10726e-71	0.360655	0.414	0.206	3.49363e-67	0	Gm34084	S100a9- Gran
3.28563e-71	-0.322441	0.167	0.41	5.44724e-67	0	Idh3a	S100a9- Gran
3.68195e-71	0.627042	0.818	0.67	6.1043e-67	0	Ifi27l2a	S100a9- Gran
5.21388e-71	-0.287137	0.132	0.379	8.6441e-67	0	Tsnax	S100a9- Gran
5.56855e-71	0.625083	0.523	0.302	9.23209e-67	0	Ddit4	S100a9- Gran
7.05181e-71	-0.42047	0.442	0.648	1.16912e-66	0	Lcp2	S100a9- Gran
9.19032e-71	-0.401318	0.158	0.406	1.52366e-66	0	Rapgef6	S100a9- Gran
1.08229e-70	-0.362532	0.47	0.681	1.79433e-66	0	Snrnp70	S100a9- Gran
1.88636e-70	-0.366112	0.021	0.22	3.1274e-66	0	Fam189b	S100a9- Gran
1.92337e-70	-0.353653	0.045	0.257	3.18876e-66	0	Rabgap1l	S100a9- Gran
2.03243e-70	-0.406096	0.36	0.581	3.36957e-66	0	Rpn1	S100a9- Gran
2.51281e-70	0.263065	0.32	0.137	4.16598e-66	0	Fblim1	S100a9- Gran
2.5835e-70	-0.596105	0.214	0.448	4.28319e-66	0	Cd82	S100a9- Gran
2.82402e-70	-0.451924	0.618	0.726	4.68195e-66	0	Cmtm7	S100a9- Gran
2.98911e-70	-0.371074	0.515	0.699	4.95565e-66	0	Snrpg	S100a9- Gran
3.39862e-70	0.3062	0.612	0.387	5.63457e-66	0	Nampt	S100a9- Gran
3.68017e-70	-0.534124	0.353	0.561	6.10136e-66	0	H2afv	S100a9- Gran
3.6969e-70	0.328946	0.959	0.855	6.1291e-66	0	Prdx5	S100a9- Gran
4.78854e-70	-0.352726	0.484	0.667	7.93892e-66	0	Wdr83os	S100a9- Gran
5.01893e-70	0.351696	0.567	0.365	8.32089e-66	0	Pgm2	S100a9- Gran
6.07049e-70	-0.373153	0.252	0.489	1.00643e-65	0	Rbbp7	S100a9- Gran
6.70528e-70	-0.37406	0.332	0.574	1.11167e-65	0	R3hdm4	S100a9- Gran
6.74598e-70	0.400874	0.536	0.339	1.11842e-65	0	2310022A10Rik	S100a9- Gran
7.25781e-70	-0.335612	0.446	0.658	1.20327e-65	0	Ndufs7	S100a9- Gran
8.76354e-70	0.339533	0.713	0.52	1.45291e-65	0	Zfand3	S100a9- Gran
9.84833e-70	-0.356235	0.469	0.675	1.63275e-65	0	Khdrbs1	S100a9- Gran
1.08904e-69	0.428481	0.602	0.408	1.80552e-65	0	Plekhf2	S100a9- Gran
1.19922e-69	-0.320551	0.9	0.937	1.98819e-65	0	Ddx5	S100a9- Gran
1.37551e-69	0.393945	0.613	0.39	2.28046e-65	0	Ifi207	S100a9- Gran
1.94103e-69	-0.309639	0.947	0.971	3.21803e-65	0	Rps2	S100a9- Gran
1.94683e-69	-0.31714	0.274	0.509	3.22766e-65	0	Samm50	S100a9- Gran
2.56384e-69	-0.320432	0.053	0.268	4.25058e-65	0	Gtf2i	S100a9- Gran
2.59378e-69	-0.390262	0.006	0.194	4.30023e-65	0	Tbx21	S100a9- Gran
3.0986e-69	-0.41782	0.01	0.2	5.13718e-65	0	Sh2d1a	S100a9- Gran
4.32744e-69	-0.362051	0.385	0.607	7.17446e-65	0	Sfpq	S100a9- Gran
4.4664e-69	-0.529061	0.045	0.253	7.40484e-65	0	Serpinb9	S100a9- Gran
6.00515e-69	-0.365587	0.286	0.515	9.95593e-65	0	Prmt1	S100a9- Gran
6.34167e-69	-0.362752	0.057	0.273	1.05139e-64	0	D16Ertd472e	S100a9- Gran
6.43743e-69	-0.296011	0.868	0.905	1.06726e-64	0	Rps25	S100a9- Gran
6.90833e-69	-0.313985	0.128	0.367	1.14533e-64	0	Arhgap4	S100a9- Gran
7.41964e-69	-0.348037	0.145	0.389	1.2301e-64	0	Pbxip1	S100a9- Gran
8.61828e-69	-0.34305	0.119	0.349	1.42882e-64	0	Jak3	S100a9- Gran
9.22811e-69	0.30974	0.336	0.153	1.52993e-64	0	Tmem171	S100a9- Gran
9.71832e-69	-0.390323	0.597	0.719	1.6112e-64	0	Pgls	S100a9- Gran
1.00948e-68	0.48282	0.624	0.39	1.67362e-64	0	Ms4a4a	S100a9- Gran
1.45618e-68	-0.348817	0.483	0.703	2.4142e-64	0	Cdc42se1	S100a9- Gran
1.46403e-68	-0.505436	0.121	0.355	2.42722e-64	0	Pou2f2	S100a9- Gran
1.78159e-68	0.286594	0.811	0.593	2.9537e-64	0	Lamp2	S100a9- Gran
1.78175e-68	-0.346025	0.043	0.25	2.95397e-64	0	Ramp1	S100a9- Gran
1.97388e-68	-0.982107	0.019	0.21	3.2725e-64	0	Prf1	S100a9- Gran
2.24807e-68	0.407565	0.564	0.369	3.72707e-64	0	Slc31a1	S100a9- Gran
4.5219e-68	0.290102	0.438	0.242	7.49686e-64	0	Pcyt1a	S100a9- Gran
4.72651e-68	0.453361	0.703	0.532	7.83608e-64	0	Ccnl1	S100a9- Gran
4.89726e-68	-0.376026	0.944	0.971	8.11916e-64	0	H2-K1	S100a9- Gran
6.75135e-68	-0.387555	0.581	0.728	1.11931e-63	0	Eif3m	S100a9- Gran
9.69897e-68	-0.347921	0.495	0.686	1.60799e-63	0	Fermt3	S100a9- Gran
1.04179e-67	-0.335577	0.117	0.346	1.72719e-63	0	Sptbn1	S100a9- Gran
1.09228e-67	-0.34617	0.582	0.738	1.8109e-63	0	Trir	S100a9- Gran
2.67588e-67	0.810802	0.36	0.157	4.43635e-63	0	Slpi	S100a9- Gran
3.19658e-67	-0.279225	0.08	0.305	5.29961e-63	0	Cdc42ep3	S100a9- Gran
4.55825e-67	-0.305793	0.236	0.479	7.55713e-63	0	Lsm7	S100a9- Gran
4.57013e-67	-0.329689	0.165	0.411	7.57682e-63	0	Lbh	S100a9- Gran
5.28747e-67	-0.285425	0.047	0.253	8.7661e-63	0	Mfng	S100a9- Gran
5.35215e-67	-0.356649	0.265	0.5	8.87333e-63	0	Rnaseh2c	S100a9- Gran
5.95662e-67	-0.310703	0.141	0.369	9.87548e-63	0	Fh1	S100a9- Gran
6.05065e-67	-0.36663	0.477	0.662	1.00314e-62	0	Ddx39b	S100a9- Gran
6.77122e-67	0.308091	0.353	0.163	1.1226e-62	0	Iqsec1	S100a9- Gran
7.81917e-67	-0.302486	0.198	0.446	1.29634e-62	0	Sh3bp1	S100a9- Gran
7.84954e-67	-0.359583	0.654	0.743	1.30137e-62	0	Tmem14c	S100a9- Gran
9.86686e-67	-0.346455	0.68	0.79	1.63583e-62	0	Selenof	S100a9- Gran
1.00883e-66	-0.311377	0.757	0.82	1.67254e-62	0	Atp5j2	S100a9- Gran
1.03282e-66	0.342097	0.678	0.496	1.71231e-62	0	Ist1	S100a9- Gran
1.0356e-66	-0.34541	0.463	0.651	1.71692e-62	0	Mrpl4	S100a9- Gran
1.08593e-66	0.456728	0.383	0.196	1.80037e-62	0	Ifi206	S100a9- Gran
1.15368e-66	-0.302128	0.898	0.929	1.91269e-62	0	Actr3	S100a9- Gran
1.86719e-66	-0.304405	0.184	0.421	3.09562e-62	0	Prpf19	S100a9- Gran
1.97915e-66	-0.300687	0.246	0.482	3.28123e-62	0	Naa38	S100a9- Gran
2.71752e-66	-0.333558	0.265	0.496	4.50537e-62	0	Gars	S100a9- Gran
3.70212e-66	-0.313916	0.286	0.533	6.13775e-62	0	Mat2a	S100a9- Gran
3.8439e-66	-0.683184	0.019	0.206	6.3728e-62	0	Tigit	S100a9- Gran
4.27273e-66	0.263421	0.452	0.257	7.08377e-62	0	Eno1b	S100a9- Gran
6.501e-66	-0.337378	0.634	0.764	1.0778e-61	0	Eif3i	S100a9- Gran
6.87057e-66	0.382196	0.773	0.598	1.13907e-61	0	Atp6v1b2	S100a9- Gran
7.90228e-66	-0.343853	0.465	0.652	1.31012e-61	0	Ndufb4	S100a9- Gran
8.74269e-66	-0.283971	0.167	0.403	1.44945e-61	0	Acat1	S100a9- Gran
8.84223e-66	-0.370985	0.275	0.502	1.46595e-61	0	Impdh2	S100a9- Gran
9.42645e-66	-0.298262	0.159	0.401	1.56281e-61	0	Mapk14	S100a9- Gran
9.7674e-66	-0.331476	0.267	0.517	1.61934e-61	0	Grk2	S100a9- Gran
1.08316e-65	0.306466	0.453	0.253	1.79577e-61	0	Tmem184b	S100a9- Gran
1.14066e-65	-0.325127	0.724	0.81	1.8911e-61	0	Hnrnpu	S100a9- Gran
1.21924e-65	-0.466361	0.325	0.547	2.02138e-61	0	Myo1g	S100a9- Gran
1.63025e-65	-0.34588	0.206	0.444	2.70279e-61	0	Nfkb1	S100a9- Gran
2.91419e-65	0.368972	0.705	0.539	4.83143e-61	0	Picalm	S100a9- Gran
3.54702e-65	-0.273735	0.173	0.41	5.88061e-61	0	Mospd3	S100a9- Gran
3.75539e-65	-0.40039	0.073	0.279	6.22607e-61	0	Pkp3	S100a9- Gran
3.79336e-65	0.35405	0.521	0.317	6.28902e-61	0	Acvrl1	S100a9- Gran
4.43343e-65	-0.600511	0.105	0.321	7.35019e-61	0	Bcl2	S100a9- Gran
4.52721e-65	-0.356409	0.527	0.698	7.50566e-61	0	Cct7	S100a9- Gran
5.13389e-65	-0.420962	0.162	0.384	8.51147e-61	0	Slc44a2	S100a9- Gran
5.40531e-65	0.337586	0.507	0.314	8.96147e-61	0	Mapk6	S100a9- Gran
6.72571e-65	-0.351278	0.541	0.707	1.11506e-60	0	Lamtor4	S100a9- Gran
6.78556e-65	0.555688	0.425	0.217	1.12498e-60	0	AA467197	S100a9- Gran
6.99958e-65	-0.385779	0.401	0.624	1.16046e-60	0	Dock2	S100a9- Gran
7.52878e-65	-0.414218	0.346	0.555	1.2482e-60	0	Slc25a4	S100a9- Gran
7.5508e-65	-0.371511	0.032	0.227	1.25185e-60	0	Cx3cr1	S100a9- Gran
8.07763e-65	-0.576628	0.903	0.926	1.33919e-60	0	Rps27	S100a9- Gran
9.1728e-65	-0.323221	0.127	0.356	1.52076e-60	0	Batf	S100a9- Gran
1.21599e-64	-0.254024	0.904	0.935	2.01599e-60	0	Btf3	S100a9- Gran
1.42466e-64	-0.368243	0.28	0.528	2.36194e-60	0	Crlf3	S100a9- Gran
1.47839e-64	-0.332361	0.135	0.37	2.45103e-60	0	Herpud1	S100a9- Gran
1.8894e-64	-0.311144	0.131	0.358	3.13243e-60	0	St3gal4	S100a9- Gran
1.93928e-64	-0.34376	0.492	0.69	3.21514e-60	0	Skp1a	S100a9- Gran
3.2076e-64	-0.347069	0.113	0.329	5.31788e-60	0	Cd302	S100a9- Gran
3.25104e-64	-0.335087	0.011	0.189	5.38989e-60	0	Sla2	S100a9- Gran
3.81574e-64	0.492565	0.809	0.695	6.32612e-60	0	Bst2	S100a9- Gran
4.76868e-64	-0.25277	0.132	0.361	7.90599e-60	0	Glo1	S100a9- Gran
5.31609e-64	-0.329718	0.641	0.744	8.81355e-60	0	Atp5o.1	S100a9- Gran
6.51315e-64	-0.320109	0.289	0.53	1.07981e-59	0	Mta2	S100a9- Gran
6.53073e-64	-0.325391	0.599	0.754	1.08273e-59	0	Hspe1	S100a9- Gran
9.52202e-64	-0.260826	0.063	0.271	1.57865e-59	0	Nrm	S100a9- Gran
1.01327e-63	-0.457786	0.141	0.363	1.6799e-59	0	H2afx	S100a9- Gran
1.16378e-63	-0.30161	0.051	0.25	1.92943e-59	0	Rpa2	S100a9- Gran
1.31034e-63	-0.327396	0.245	0.485	2.17241e-59	0	Atrx	S100a9- Gran
2.0506e-63	-0.283904	0.086	0.305	3.39969e-59	0	Fam129a	S100a9- Gran
2.15362e-63	-0.319111	0.354	0.578	3.57048e-59	0	U2af2	S100a9- Gran
2.20524e-63	-0.34341	0.833	0.878	3.65607e-59	0	Psme1	S100a9- Gran
3.27278e-63	-0.327475	0.277	0.51	5.42594e-59	0	Imp3	S100a9- Gran
3.80066e-63	-0.323395	0.2	0.43	6.30111e-59	0	Txndc5	S100a9- Gran
3.93195e-63	0.314849	0.424	0.223	6.51877e-59	0	Dhrs3	S100a9- Gran
4.69339e-63	-0.273267	0.027	0.215	7.78116e-59	0	Card11	S100a9- Gran
4.85139e-63	0.371128	0.386	0.194	8.04311e-59	0	Ets2	S100a9- Gran
5.27449e-63	-0.434845	0.752	0.835	8.74458e-59	0	Rpl22l1	S100a9- Gran
5.29022e-63	-0.483212	0.213	0.439	8.77065e-59	0	Glipr2	S100a9- Gran
5.47538e-63	-0.288492	0.239	0.469	9.07763e-59	0	Tmem147	S100a9- Gran
5.49907e-63	-0.336634	0.014	0.191	9.11691e-59	0	Prkcq	S100a9- Gran
5.51237e-63	-0.807596	0.012	0.188	9.13896e-59	0	Cd7	S100a9- Gran
5.83719e-63	-0.359855	0.134	0.36	9.67748e-59	0	Pik3r1	S100a9- Gran
5.86825e-63	-0.786363	0.01	0.184	9.72897e-59	0	Klrc1	S100a9- Gran
7.21388e-63	0.316211	0.902	0.804	1.19599e-58	0	Iqgap1	S100a9- Gran
7.61512e-63	-0.271065	0.06	0.264	1.26251e-58	0	Bzw2	S100a9- Gran
9.64478e-63	-0.333095	0.468	0.652	1.59901e-58	0	2410015M20Rik	S100a9- Gran
1.00003e-62	-0.298856	0.84	0.884	1.65795e-58	0	Hnrnpa3	S100a9- Gran
1.29288e-62	-0.372945	0.272	0.507	2.14347e-58	0	Fli1	S100a9- Gran
1.42396e-62	-0.310882	0.174	0.406	2.36078e-58	0	Tcf3	S100a9- Gran
1.52955e-62	-0.357496	0.436	0.629	2.53584e-58	0	Ptbp1	S100a9- Gran
1.53053e-62	-0.337699	0.189	0.417	2.53746e-58	0	Arl2bp	S100a9- Gran
1.75391e-62	0.337333	0.54	0.34	2.9078e-58	0	Slc43a2	S100a9- Gran
1.89209e-62	0.325378	0.87	0.731	3.1369e-58	0	Aprt	S100a9- Gran
1.95144e-62	-0.351778	0.697	0.783	3.23529e-58	0	Snrpe	S100a9- Gran
2.59564e-62	0.373945	0.826	0.716	4.30331e-58	0	Snx5	S100a9- Gran
3.08614e-62	-0.306212	0.82	0.859	5.11651e-58	0	Atp5b	S100a9- Gran
3.87033e-62	-0.604806	0.652	0.78	6.41662e-58	0	Samhd1	S100a9- Gran
6.16936e-62	-0.336666	0.512	0.675	1.02282e-57	0	Tmem160	S100a9- Gran
1.00381e-61	-0.344541	0.203	0.432	1.66421e-57	0	Tgfbr2	S100a9- Gran
1.05213e-61	-0.270668	0.082	0.29	1.74433e-57	0	Vrk1	S100a9- Gran
1.13809e-61	-0.294795	0.013	0.188	1.88684e-57	0	Gpr18	S100a9- Gran
1.64437e-61	-0.259658	0.049	0.246	2.7262e-57	0	Rgs3	S100a9- Gran
2.05628e-61	-0.38522	0.462	0.638	3.4091e-57	0	Aes	S100a9- Gran
2.5131e-61	-0.263878	0.274	0.509	4.16646e-57	0	Babam1	S100a9- Gran
3.48673e-61	-0.328167	0.083	0.291	5.78065e-57	0	Chd3	S100a9- Gran
3.76174e-61	0.319848	0.681	0.522	6.23659e-57	0	Vamp4	S100a9- Gran
3.92854e-61	-0.282359	0.914	0.934	6.51313e-57	0	Rbm3	S100a9- Gran
4.82969e-61	-0.352808	0.056	0.249	8.00714e-57	0	Ppp3cc	S100a9- Gran
5.29419e-61	-0.31934	0.61	0.735	8.77724e-57	0	Ndufb5	S100a9- Gran
5.35816e-61	-1.14579	0.014	0.186	8.88329e-57	0	Cd8b1	S100a9- Gran
7.46228e-61	0.331393	0.555	0.375	1.23717e-56	0	Tmem120a	S100a9- Gran
8.18062e-61	-0.391748	0.027	0.209	1.35627e-56	0	Ripor2	S100a9- Gran
9.14432e-61	-0.290257	0.185	0.406	1.51604e-56	0	Lsm2	S100a9- Gran
1.1003e-60	-0.287333	0.058	0.255	1.82419e-56	0	Fam53b	S100a9- Gran
1.13633e-60	-0.322416	0.234	0.461	1.88393e-56	0	Smc1a	S100a9- Gran
1.25202e-60	-0.291799	0.217	0.448	2.07572e-56	0	Efr3a	S100a9- Gran
1.41121e-60	-0.374507	0.362	0.558	2.33964e-56	0	Nhp2	S100a9- Gran
1.73127e-60	0.3256	0.92	0.843	2.87027e-56	0	Atp6v0e	S100a9- Gran
1.8804e-60	-0.303424	0.572	0.761	3.11751e-56	0	Srsf5	S100a9- Gran
2.26045e-60	0.281544	0.637	0.425	3.7476e-56	0	Ralb	S100a9- Gran
2.405e-60	-0.298593	0.223	0.449	3.98725e-56	0	Mrps26	S100a9- Gran
3.66867e-60	-0.325178	0.259	0.477	6.08229e-56	0	Comt	S100a9- Gran
4.11244e-60	-0.490191	0.645	0.758	6.81801e-56	0	Sdf4	S100a9- Gran
4.29026e-60	-0.337638	0.545	0.692	7.11282e-56	0	Uqcrc1	S100a9- Gran
5.76692e-60	0.366203	0.643	0.478	9.56098e-56	0	Arl8b	S100a9- Gran
5.84204e-60	-0.304912	0.604	0.75	9.68553e-56	0	Psmb5	S100a9- Gran
6.38697e-60	-0.319962	0.512	0.68	1.0589e-55	0	Snrpd3	S100a9- Gran
6.54139e-60	-0.313305	0.023	0.2	1.0845e-55	0	Ccdc88c	S100a9- Gran
6.80865e-60	0.327153	0.693	0.508	1.12881e-55	0	Dstn	S100a9- Gran
8.83827e-60	-0.325345	0.224	0.457	1.4653e-55	0	Sipa1	S100a9- Gran
9.04453e-60	0.987767	0.409	0.212	1.49949e-55	0	Pf4	S100a9- Gran
9.55513e-60	-0.353648	0.264	0.49	1.58415e-55	0	Ubac2	S100a9- Gran
1.00859e-59	-0.272552	0.119	0.333	1.67214e-55	0	Map4k1	S100a9- Gran
1.07406e-59	-0.25416	0.143	0.368	1.78068e-55	0	Pdrg1	S100a9- Gran
1.12164e-59	-0.363008	0.765	0.846	1.85957e-55	0	Rpl38	S100a9- Gran
1.18247e-59	-0.257124	0.158	0.382	1.96042e-55	0	Erg28	S100a9- Gran
1.4981e-59	0.445436	0.58	0.413	2.4837e-55	0	Xaf1	S100a9- Gran
1.80712e-59	0.349446	0.512	0.329	2.99602e-55	0	Carhsp1	S100a9- Gran
2.32584e-59	-0.266342	0.169	0.4	3.85602e-55	0	Twistnb	S100a9- Gran
2.39067e-59	-0.316321	0.87	0.911	3.96349e-55	0	Gnas	S100a9- Gran
3.16847e-59	-0.286738	0.103	0.311	5.25301e-55	0	Cntrl	S100a9- Gran
3.35938e-59	0.251105	0.351	0.174	5.56951e-55	0	Baiap2	S100a9- Gran
3.40134e-59	0.470459	0.654	0.467	5.63908e-55	0	Rtp4	S100a9- Gran
3.48067e-59	-0.578111	0.33	0.55	5.77059e-55	0	Tmem123	S100a9- Gran
3.93982e-59	-0.265258	0.15	0.368	6.53182e-55	0	Cetn2	S100a9- Gran
6.00286e-59	-0.265133	0.732	0.812	9.95214e-55	0	Nedd8	S100a9- Gran
6.34621e-59	-0.305925	0.01	0.176	1.05214e-54	0	S1pr4	S100a9- Gran
6.66647e-59	-0.315327	0.744	0.818	1.10523e-54	0	Dad1	S100a9- Gran
6.71405e-59	-0.289037	0.042	0.227	1.11312e-54	0	Rasgrp1	S100a9- Gran
7.94454e-59	-0.357141	0.156	0.379	1.31712e-54	0	Vgll4	S100a9- Gran
8.28882e-59	-0.282061	0.799	0.84	1.3742e-54	0	Cox6a1	S100a9- Gran
8.84646e-59	-0.298882	0.067	0.261	1.46665e-54	0	Dnajc9	S100a9- Gran
9.40877e-59	-0.340448	0.009	0.173	1.55988e-54	0	Gimap8	S100a9- Gran
1.03248e-58	-0.375171	0.392	0.598	1.71176e-54	0	Tnfaip8l2	S100a9- Gran
1.03555e-58	0.456117	0.628	0.463	1.71683e-54	0	Naa50	S100a9- Gran
1.06334e-58	-0.280448	0.211	0.446	1.76292e-54	0	Slc38a1	S100a9- Gran
1.29793e-58	-0.375797	0.076	0.273	2.15184e-54	0	Acap1	S100a9- Gran
1.31321e-58	0.309949	0.758	0.623	2.17718e-54	0	Spg21	S100a9- Gran
1.37123e-58	-0.384188	0.338	0.565	2.27336e-54	0	Dnajc7	S100a9- Gran
1.37153e-58	-0.301611	0.06	0.252	2.27387e-54	0	Abhd8	S100a9- Gran
1.55768e-58	-0.324447	0.033	0.211	2.58248e-54	0	Clec2i	S100a9- Gran
1.55804e-58	-0.415261	0.387	0.628	2.58308e-54	0	Ifi47	S100a9- Gran
1.70824e-58	-0.270683	0.043	0.228	2.83209e-54	0	Cyp51	S100a9- Gran
1.79734e-58	-0.630704	0.061	0.251	2.97982e-54	0	Tmem176b	S100a9- Gran
1.93466e-58	-0.333049	0.669	0.761	3.20748e-54	0	Srsf3	S100a9- Gran
2.08827e-58	-0.332911	0.363	0.571	3.46214e-54	0	Tnfaip8	S100a9- Gran
3.47731e-58	-0.475906	0.025	0.198	5.76503e-54	0	Gm8369	S100a9- Gran
4.26217e-58	-0.333671	0.453	0.651	7.06625e-54	0	Lypla2	S100a9- Gran
4.80798e-58	0.382925	0.896	0.785	7.97114e-54	0	Ctss	S100a9- Gran
4.83782e-58	-0.31664	0.289	0.504	8.02062e-54	0	Phb	S100a9- Gran
4.8793e-58	-0.408145	0.014	0.18	8.08939e-54	0	Txk	S100a9- Gran
6.15343e-58	-0.279025	0.212	0.431	1.02018e-53	0	Qdpr	S100a9- Gran
6.70738e-58	-0.340194	0.44	0.626	1.11202e-53	0	Timm10b	S100a9- Gran
7.6196e-58	-0.319369	0.008	0.169	1.26325e-53	0	Gm19585	S100a9- Gran
7.89493e-58	-0.337292	0.583	0.735	1.3089e-53	0	Tpr	S100a9- Gran
9.60915e-58	-0.308604	0.017	0.186	1.5931e-53	0	Pdcd4	S100a9- Gran
1.08176e-57	-0.270221	0.049	0.237	1.79345e-53	0	Klhl6	S100a9- Gran
1.24016e-57	-0.340764	0.311	0.539	2.05606e-53	0	Mycbp2	S100a9- Gran
1.57372e-57	-0.464549	0.019	0.187	2.60907e-53	0	Satb1	S100a9- Gran
1.63462e-57	0.508489	0.395	0.223	2.71004e-53	0	Pim3	S100a9- Gran
1.75699e-57	-0.41678	0.01	0.171	2.91291e-53	0	Fasl	S100a9- Gran
2.12816e-57	-0.318603	0.597	0.734	3.52828e-53	0	Park7	S100a9- Gran
2.73975e-57	-0.352505	0.092	0.287	4.54224e-53	0	Fcgrt	S100a9- Gran
2.8347e-57	-0.448213	0.012	0.175	4.69964e-53	0	Cd5	S100a9- Gran
2.85227e-57	-0.547055	0.56	0.69	4.72878e-53	0	Syngr2	S100a9- Gran
2.94597e-57	-0.319186	0.339	0.556	4.88412e-53	0	Was	S100a9- Gran
3.583e-57	0.452819	0.878	0.816	5.94025e-53	0	Slfn2	S100a9- Gran
3.64542e-57	-0.255295	0.154	0.374	6.04374e-53	0	Spr	S100a9- Gran
3.90186e-57	-0.348899	0.442	0.637	6.46889e-53	0	Esyt1	S100a9- Gran
4.88929e-57	0.355537	0.617	0.442	8.10595e-53	0	Sertad1	S100a9- Gran
5.06422e-57	-0.286289	0.237	0.46	8.39597e-53	0	Hadhb	S100a9- Gran
5.28435e-57	-1.7093	0.24	0.437	8.76093e-53	0	Ccl5	S100a9- Gran
6.3277e-57	0.336043	0.481	0.312	1.04907e-52	0	Afg3l2	S100a9- Gran
1.01994e-56	-0.353353	0.335	0.549	1.69096e-52	0	Arpc5l	S100a9- Gran
1.04183e-56	-0.311597	0.352	0.55	1.72725e-52	0	Nubp1	S100a9- Gran
1.50254e-56	-0.281073	0.283	0.501	2.49106e-52	0	Psmd6	S100a9- Gran
1.50294e-56	-0.283982	0.14	0.35	2.49173e-52	0	Cbx3	S100a9- Gran
1.61235e-56	0.333918	0.484	0.303	2.67312e-52	0	Mthfs	S100a9- Gran
1.87409e-56	-0.295395	0.332	0.549	3.10705e-52	0	Ssna1	S100a9- Gran
2.04002e-56	-0.270692	0.355	0.568	3.38215e-52	0	Mrpl36	S100a9- Gran
2.08106e-56	-0.318593	0.307	0.518	3.45018e-52	0	Dnajc2	S100a9- Gran
2.44093e-56	-0.264977	0.142	0.358	4.04682e-52	0	Dhx9	S100a9- Gran
2.50341e-56	-0.293707	0.272	0.489	4.15041e-52	0	Prdx3	S100a9- Gran
2.54577e-56	-0.308744	0.687	0.782	4.22063e-52	0	Aup1	S100a9- Gran
2.63095e-56	0.869373	0.355	0.19	4.36185e-52	0	Ifit2	S100a9- Gran
2.92747e-56	-0.253366	0.143	0.358	4.85345e-52	0	Pip4k2a	S100a9- Gran
3.19252e-56	-0.254616	0.078	0.271	5.29288e-52	0	Nsmaf	S100a9- Gran
3.23036e-56	-0.327501	0.331	0.531	5.35561e-52	0	Ddx39	S100a9- Gran
3.50102e-56	-0.315554	0.222	0.442	5.80434e-52	0	Lta4h	S100a9- Gran
4.07258e-56	-0.258588	0.179	0.396	6.75193e-52	0	Nsmce1	S100a9- Gran
4.3719e-56	0.271398	0.369	0.197	7.24818e-52	0	Dubr	S100a9- Gran
4.68144e-56	0.329426	0.816	0.535	7.76135e-52	0	Mpeg1	S100a9- Gran
4.83699e-56	-0.274015	0.243	0.465	8.01925e-52	0	E2f4	S100a9- Gran
5.4384e-56	-0.314825	0.66	0.742	9.01633e-52	0	Psmb2	S100a9- Gran
6.13011e-56	-0.309779	0.681	0.776	1.01631e-51	0	Ywhab	S100a9- Gran
6.81102e-56	-0.396669	0.401	0.594	1.1292e-51	0	Il10ra	S100a9- Gran
8.93872e-56	-0.256496	0.11	0.317	1.48195e-51	0	Nolc1	S100a9- Gran
9.98465e-56	0.333294	0.698	0.546	1.65535e-51	0	Map2k1	S100a9- Gran
1.11859e-55	-0.313176	0.067	0.253	1.85451e-51	0	Hfe	S100a9- Gran
1.21576e-55	-0.33519	0.489	0.654	2.0156e-51	0	Nudt21	S100a9- Gran
1.32947e-55	-0.291865	0.21	0.436	2.20413e-51	0	Ccm2	S100a9- Gran
1.54657e-55	0.391917	0.944	0.898	2.56406e-51	0	Ubc	S100a9- Gran
1.95282e-55	-0.296727	0.069	0.257	3.23759e-51	0	Tspan32	S100a9- Gran
2.99969e-55	0.285052	0.582	0.399	4.97319e-51	0	Xdh	S100a9- Gran
3.03031e-55	-0.294956	0.368	0.57	5.02394e-51	0	2021-03-02	S100a9- Gran
3.08176e-55	-0.305399	0.39	0.589	5.10924e-51	0	Eif4g1	S100a9- Gran
5.40345e-55	0.348529	0.848	0.752	8.95839e-51	0	Rbms1	S100a9- Gran
6.29579e-55	-0.336854	0.555	0.709	1.04378e-50	0	Ptp4a2	S100a9- Gran
6.50224e-55	-0.29066	0.372	0.583	1.07801e-50	0	Snx17	S100a9- Gran
6.7971e-55	-0.250929	0.099	0.297	1.12689e-50	0	2021-09-11	S100a9- Gran
6.88628e-55	-0.280913	0.2	0.421	1.14168e-50	0	Ddx21	S100a9- Gran
7.95124e-55	-0.921032	0.016	0.175	1.31824e-50	0	Cd8a	S100a9- Gran
9.93429e-55	-0.305267	0.235	0.46	1.647e-50	0	Cmtm6	S100a9- Gran
1.07725e-54	0.271097	0.394	0.222	1.78598e-50	0	Pi4k2a	S100a9- Gran
1.17114e-54	0.334029	0.809	0.708	1.94164e-50	0	Tax1bp1	S100a9- Gran
1.22667e-54	-0.296919	0.298	0.514	2.0337e-50	0	Fam173a	S100a9- Gran
1.45796e-54	-0.268933	0.016	0.176	2.41716e-50	0	Inpp4b	S100a9- Gran
1.63513e-54	-0.290483	0.065	0.249	2.71089e-50	0	Rbl2	S100a9- Gran
1.65925e-54	-0.267878	0.226	0.446	2.75087e-50	0	Hdac1	S100a9- Gran
2.01889e-54	0.290676	0.204	0.072	3.34711e-50	0	E330009J07Rik	S100a9- Gran
2.06019e-54	-0.321184	0.158	0.362	3.41559e-50	0	Acot7	S100a9- Gran
2.15998e-54	-0.25857	0.134	0.342	3.58104e-50	0	Ide	S100a9- Gran
2.38826e-54	-0.269417	0.132	0.339	3.9595e-50	0	Sdhaf1	S100a9- Gran
2.54489e-54	-0.380521	0.368	0.549	4.21917e-50	0	C1qbp	S100a9- Gran
2.78092e-54	-0.295949	0.8	0.821	4.61048e-50	0	Psma7	S100a9- Gran
3.5863e-54	-0.316853	0.405	0.6	5.94572e-50	0	Emc10	S100a9- Gran
3.68222e-54	0.3211	0.668	0.515	6.10475e-50	0	Rab6a	S100a9- Gran
3.75659e-54	0.437222	0.2	0.069	6.22805e-50	0	Fabp4	S100a9- Gran
3.78431e-54	-0.386907	0.013	0.169	6.27401e-50	0	Cd6	S100a9- Gran
4.2908e-54	0.778203	0.546	0.402	7.11372e-50	0	Cited2	S100a9- Gran
4.44931e-54	-0.336769	0.712	0.804	7.37652e-50	0	Tln1	S100a9- Gran
4.47521e-54	-0.398799	0.011	0.166	7.41946e-50	0	Cxcr3	S100a9- Gran
4.60186e-54	-0.275818	0.246	0.467	7.62942e-50	0	Stk4	S100a9- Gran
4.99668e-54	0.32399	0.532	0.349	8.284e-50	0	Tceal9	S100a9- Gran
6.43985e-54	-0.262313	0.342	0.567	1.06766e-49	0	Wipf1	S100a9- Gran
6.51701e-54	-0.30748	0.034	0.202	1.08046e-49	0	Phgdh	S100a9- Gran
7.47942e-54	-0.291828	0.255	0.475	1.24001e-49	0	Rsl1d1	S100a9- Gran
8.22253e-54	-0.432936	0.058	0.234	1.36321e-49	0	Rnase6	S100a9- Gran
9.14659e-54	-0.308125	0.071	0.26	1.51641e-49	0	Gm26740	S100a9- Gran
9.2008e-54	-0.304357	0.431	0.624	1.5254e-49	0	Higd2a	S100a9- Gran
9.98668e-54	-0.274327	0.064	0.246	1.65569e-49	0	Batf3	S100a9- Gran
1.89237e-53	-0.382148	0.147	0.361	3.13736e-49	0	Fam26f	S100a9- Gran
2.107e-53	-0.344129	0.064	0.245	3.49319e-49	0	Cks1b	S100a9- Gran
2.56576e-53	-0.291383	0.184	0.393	4.25378e-49	0	Magohb	S100a9- Gran
2.71262e-53	-0.318962	0.453	0.628	4.49726e-49	0	Mrpl18	S100a9- Gran
2.92284e-53	-0.401958	0.633	0.742	4.84578e-49	0	Ncl	S100a9- Gran
3.00689e-53	0.357165	0.619	0.457	4.98512e-49	0	Fam50a	S100a9- Gran
5.26881e-53	-0.272838	0.016	0.172	8.73516e-49	0	Prkca	S100a9- Gran
5.30147e-53	0.344689	0.693	0.517	8.78931e-49	0	Tcirg1	S100a9- Gran
5.47292e-53	-0.282224	0.233	0.451	9.07355e-49	0	Arid1a	S100a9- Gran
5.73106e-53	0.288591	0.596	0.423	9.50153e-49	0	Mdfic	S100a9- Gran
6.69902e-53	-0.295421	0.01	0.162	1.11063e-48	0	Klk8	S100a9- Gran
7.56216e-53	-0.487504	0.007	0.155	1.25373e-48	0	Klre1	S100a9- Gran
1.09585e-52	-0.316426	0.162	0.372	1.81681e-48	0	Gramd1a	S100a9- Gran
1.16101e-52	0.26663	0.432	0.246	1.92484e-48	0	Abcg1	S100a9- Gran
1.20951e-52	-0.271073	0.259	0.463	2.00525e-48	0	Tufm	S100a9- Gran
1.60314e-52	-0.319916	0.599	0.699	2.65785e-48	0	Ndufc2	S100a9- Gran
2.00668e-52	-0.252849	0.01	0.159	3.32688e-48	0	Il27ra	S100a9- Gran
2.49353e-52	-0.386692	0.588	0.74	4.13403e-48	0	Ptpn1	S100a9- Gran
2.58786e-52	-0.294239	0.272	0.487	4.29041e-48	0	Sf3b3	S100a9- Gran
2.65898e-52	0.252159	0.403	0.231	4.40832e-48	0	Tollip	S100a9- Gran
2.93437e-52	0.288297	0.326	0.165	4.86489e-48	0	Rabgef1	S100a9- Gran
3.64374e-52	0.307343	0.855	0.746	6.04096e-48	0	Ctsa	S100a9- Gran
3.80612e-52	-0.289446	0.17	0.367	6.31016e-48	0	Dtymk	S100a9- Gran
3.9146e-52	0.339409	0.406	0.242	6.49002e-48	0	Pdxk	S100a9- Gran
4.68534e-52	0.37589	0.458	0.285	7.76783e-48	0	Impdh1	S100a9- Gran
4.78261e-52	-0.302693	0.01	0.16	7.92909e-48	0	Gstp3	S100a9- Gran
6.2405e-52	-0.281473	0.335	0.536	1.03461e-47	0	Cacybp	S100a9- Gran
1.01696e-51	-0.392455	0.519	0.668	1.68601e-47	0	Serinc3	S100a9- Gran
1.05929e-51	-0.278925	0.038	0.206	1.75619e-47	0	Fam102a	S100a9- Gran
1.08758e-51	-0.251308	0.023	0.179	1.8031e-47	0	Racgap1	S100a9- Gran
1.14645e-51	-0.319117	0.133	0.332	1.90071e-47	0	AI467606	S100a9- Gran
1.43696e-51	-0.430113	0.016	0.168	2.38233e-47	0	Trbc1	S100a9- Gran
1.72817e-51	-0.256353	0.106	0.3	2.86514e-47	0	Nop56	S100a9- Gran
2.00355e-51	-0.268584	0.802	0.843	3.32169e-47	0	Cox6c	S100a9- Gran
2.55381e-51	-0.293637	0.475	0.635	4.23396e-47	0	Mrps14	S100a9- Gran
2.60976e-51	-0.278976	0.595	0.729	4.32673e-47	0	Sumo1	S100a9- Gran
2.63651e-51	-0.348464	0.069	0.245	4.37106e-47	0	Dgka	S100a9- Gran
2.69872e-51	-0.289214	0.293	0.5	4.47421e-47	0	Mrpl58	S100a9- Gran
2.82216e-51	-0.266774	0.251	0.46	4.67886e-47	0	Hsd17b10	S100a9- Gran
2.8935e-51	-0.47454	0.647	0.751	4.79713e-47	0	Ndfip1	S100a9- Gran
3.05769e-51	-0.294997	0.066	0.242	5.06935e-47	0	Mcm3	S100a9- Gran
3.30222e-51	-0.314834	0.744	0.818	5.47475e-47	0	Nsa2	S100a9- Gran
4.24919e-51	0.251819	0.533	0.35	7.04474e-47	0	Cerk	S100a9- Gran
4.99069e-51	-0.326308	0.526	0.669	8.27407e-47	0	Anapc11	S100a9- Gran
5.28015e-51	-0.26953	0.336	0.551	8.75396e-47	0	Taok3	S100a9- Gran
5.62904e-51	-0.254551	0.225	0.436	9.33239e-47	0	Trim27	S100a9- Gran
6.2105e-51	-0.650093	0.013	0.161	1.02964e-46	0	Pdcd1	S100a9- Gran
8.15002e-51	-0.687029	0.021	0.173	1.35119e-46	0	Lag3	S100a9- Gran
9.88134e-51	-0.267242	0.783	0.819	1.63823e-46	0	Reep5	S100a9- Gran
1.3799e-50	-0.265072	0.877	0.909	2.28774e-46	0	Atp5g2	S100a9- Gran
1.41401e-50	-0.290266	0.143	0.344	2.34428e-46	0	Pmvk	S100a9- Gran
3.71532e-50	0.415521	0.415	0.244	6.15963e-46	0	Ifi213	S100a9- Gran
6.03362e-50	0.595596	0.259	0.116	1.00031e-45	0	Cmpk2	S100a9- Gran
6.91621e-50	-0.312313	0.167	0.377	1.14664e-45	0	Neurl3	S100a9- Gran
7.3649e-50	-0.269627	0.029	0.188	1.22103e-45	0	Rogdi	S100a9- Gran
8.41013e-50	-0.250497	0.298	0.503	1.39432e-45	0	Elovl1	S100a9- Gran
1.00678e-49	-0.322916	0.56	0.677	1.66914e-45	0	Hprt	S100a9- Gran
1.05413e-49	-0.299039	0.366	0.549	1.74765e-45	0	Mrpl12	S100a9- Gran
1.06063e-49	-0.286164	0.39	0.592	1.75841e-45	0	Rgs19	S100a9- Gran
1.13607e-49	-0.287859	0.153	0.345	1.88348e-45	0	Srm	S100a9- Gran
2.00011e-49	-0.282101	0.202	0.409	3.31598e-45	0	Frmd8	S100a9- Gran
2.11764e-49	0.31408	0.704	0.558	3.51083e-45	0	Edem1	S100a9- Gran
2.14737e-49	-0.270342	0.106	0.293	3.56013e-45	0	Fryl	S100a9- Gran
2.61745e-49	0.296502	0.545	0.375	4.33947e-45	0	Cyth1	S100a9- Gran
3.58009e-49	-0.267103	0.202	0.4	5.93543e-45	0	Exosc8	S100a9- Gran
3.60689e-49	-0.311003	0.656	0.754	5.97987e-45	0	Krtcap2	S100a9- Gran
4.22744e-49	0.274633	0.559	0.348	7.00867e-45	0	Hk3	S100a9- Gran
4.87793e-49	0.292173	0.646	0.407	8.08712e-45	0	Tgm2	S100a9- Gran
5.13406e-49	-0.352414	0.133	0.325	8.51175e-45	0	Gpr132	S100a9- Gran
7.65222e-49	-0.324859	0.167	0.364	1.26866e-44	0	Rnf167	S100a9- Gran
7.67428e-49	0.319474	0.371	0.216	1.27232e-44	0	Fem1b	S100a9- Gran
8.8295e-49	-0.3553	0.765	0.839	1.46384e-44	0	Taldo1	S100a9- Gran
1.0824e-48	-0.361044	0.429	0.594	1.79452e-44	0	AB124611	S100a9- Gran
1.16862e-48	-0.275479	0.267	0.471	1.93746e-44	0	Med30	S100a9- Gran
1.22764e-48	-0.350774	0.573	0.706	2.03531e-44	0	Pycard	S100a9- Gran
1.46748e-48	-0.380199	0.524	0.66	2.43294e-44	0	Itm2c	S100a9- Gran
1.49434e-48	-0.298652	0.454	0.644	2.47747e-44	0	Tram1	S100a9- Gran
1.51641e-48	0.773093	0.588	0.379	2.51405e-44	0	Ccl2	S100a9- Gran
1.62102e-48	-0.264119	0.41	0.594	2.68749e-44	0	Tomm5	S100a9- Gran
2.05973e-48	-0.339282	0.329	0.507	3.41483e-44	0	Gusb	S100a9- Gran
2.13518e-48	0.404556	0.655	0.504	3.53992e-44	0	Nisch	S100a9- Gran
2.33598e-48	-0.325592	0.378	0.561	3.87282e-44	0	Hspd1	S100a9- Gran
2.45474e-48	-0.328408	0.525	0.681	4.06972e-44	0	Eif4b	S100a9- Gran
2.60932e-48	-0.282607	0.017	0.162	4.32598e-44	0	Tk1	S100a9- Gran
2.68391e-48	-0.316095	0.357	0.544	4.44966e-44	0	Ssrp1	S100a9- Gran
2.82133e-48	-0.317035	0.562	0.704	4.67748e-44	0	Sf3b2	S100a9- Gran
5.61038e-48	-0.284176	0.271	0.476	9.30144e-44	0	Fnbp1	S100a9- Gran
6.04326e-48	-0.779541	0.021	0.166	1.00191e-43	0	Cxcr6	S100a9- Gran
8.27541e-48	0.254912	0.324	0.166	1.37198e-43	0	Per1	S100a9- Gran
8.40484e-48	-0.69084	0.088	0.254	1.39344e-43	0	Stmn1	S100a9- Gran
8.4755e-48	0.533942	0.562	0.409	1.40515e-43	0	H1f0	S100a9- Gran
1.13114e-47	-0.325009	0.708	0.796	1.87531e-43	0	Psmb9	S100a9- Gran
1.15411e-47	-0.565915	0.03	0.18	1.9134e-43	0	Pclaf	S100a9- Gran
1.16851e-47	0.346355	0.217	0.086	1.93728e-43	0	Mmp8	S100a9- Gran
1.73344e-47	-0.258997	0.132	0.319	2.87388e-43	0	Rpa1	S100a9- Gran
2.2863e-47	1.21009	0.259	0.116	3.79045e-43	0	Hspa1a	S100a9- Gran
2.56303e-47	0.295501	0.52	0.342	4.24924e-43	0	Bcl2l11	S100a9- Gran
2.86769e-47	0.550808	0.835	0.771	4.75435e-43	0	Zfp36l2	S100a9- Gran
3.04017e-47	-0.284173	0.389	0.576	5.04029e-43	0	Sdha	S100a9- Gran
4.08082e-47	-0.251321	0.189	0.384	6.7656e-43	0	Unc119	S100a9- Gran
5.2297e-47	-0.284641	0.226	0.426	8.67033e-43	0	Tbrg1	S100a9- Gran
5.71468e-47	0.373573	0.421	0.26	9.47436e-43	0	Arrdc4	S100a9- Gran
6.61956e-47	-0.34386	0.485	0.64	1.09746e-42	0	Dnajc15	S100a9- Gran
6.73002e-47	-0.261637	0.226	0.43	1.11577e-42	0	Ddx46	S100a9- Gran
1.12013e-46	-0.603306	0.231	0.405	1.85707e-42	0	Naaa	S100a9- Gran
1.27095e-46	-0.299901	0.327	0.523	2.1071e-42	0	Prrc2a	S100a9- Gran
1.2931e-46	0.530542	0.864	0.779	2.14382e-42	0	Hspa5	S100a9- Gran
1.34588e-46	-0.252212	0.265	0.464	2.23133e-42	0	Cox16	S100a9- Gran
1.42663e-46	-0.295045	0.508	0.655	2.36521e-42	0	Timm23	S100a9- Gran
1.6492e-46	0.27451	0.598	0.448	2.73421e-42	0	Dync1i2	S100a9- Gran
1.80101e-46	-0.250972	0.245	0.443	2.98589e-42	0	Emc2	S100a9- Gran
2.17471e-46	0.293068	0.429	0.276	3.60545e-42	0	Ugdh	S100a9- Gran
2.40614e-46	-0.297881	0.485	0.629	3.98915e-42	0	Mrps16	S100a9- Gran
2.47051e-46	-0.253305	0.266	0.47	4.09585e-42	0	Tm9sf2	S100a9- Gran
2.62943e-46	0.28462	0.422	0.266	4.35933e-42	0	S1pr2	S100a9- Gran
2.70754e-46	-0.257976	0.232	0.43	4.48883e-42	0	Cox20	S100a9- Gran
3.22965e-46	-0.278367	0.593	0.711	5.35444e-42	0	Psmb4	S100a9- Gran
3.7894e-46	0.257888	0.402	0.247	6.28244e-42	0	Tmem104	S100a9- Gran
4.77825e-46	-0.313161	0.601	0.717	7.92187e-42	0	Mrpl33	S100a9- Gran
4.98345e-46	-0.288873	0.431	0.608	8.26206e-42	0	Ilk	S100a9- Gran
6.65215e-46	-0.255821	0.195	0.383	1.10286e-41	0	Mrps28	S100a9- Gran
7.13715e-46	-0.262568	0.2	0.394	1.18327e-41	0	Mdp1	S100a9- Gran
8.05935e-46	-0.28233	0.012	0.147	1.33616e-41	0	Il18r1	S100a9- Gran
8.12454e-46	-0.300381	0.462	0.625	1.34697e-41	0	Ssb	S100a9- Gran
9.27043e-46	0.361998	0.687	0.554	1.53694e-41	0	Grb2	S100a9- Gran
9.28862e-46	-0.430279	0.008	0.14	1.53996e-41	0	Icos	S100a9- Gran
9.86834e-46	-0.278066	0.147	0.334	1.63607e-41	0	Scarb1	S100a9- Gran
1.05672e-45	0.34729	0.366	0.204	1.75194e-41	0	Usp18	S100a9- Gran
1.21408e-45	-0.283954	0.5	0.651	2.01283e-41	0	Cuta	S100a9- Gran
1.30541e-45	-0.261619	0.898	0.921	2.16424e-41	0	Pfdn5	S100a9- Gran
2.06042e-45	-0.277131	0.036	0.188	3.41597e-41	0	Hsd11b1	S100a9- Gran
2.22426e-45	-0.266081	0.167	0.363	3.6876e-41	0	Rin3	S100a9- Gran
2.6476e-45	-0.281566	0.422	0.59	4.38946e-41	0	Rexo2	S100a9- Gran
2.87372e-45	-0.363969	0.35	0.536	4.76433e-41	0	Myd88	S100a9- Gran
2.92664e-45	-0.267239	0.46	0.636	4.85208e-41	0	Fgfr1op2	S100a9- Gran
3.37686e-45	0.306218	0.58	0.387	5.59849e-41	0	Gm36161	S100a9- Gran
3.86038e-45	-0.340517	0.012	0.146	6.40012e-41	0	Ifitm10	S100a9- Gran
3.96183e-45	-0.267418	0.442	0.602	6.56832e-41	0	Tsn	S100a9- Gran
4.38666e-45	-0.252884	0.104	0.282	7.27265e-41	0	Nedd9	S100a9- Gran
5.01312e-45	-0.265456	0.295	0.489	8.31125e-41	0	Mrps34	S100a9- Gran
5.28939e-45	-0.254697	0.152	0.342	8.76927e-41	0	Ss18	S100a9- Gran
5.37954e-45	-0.356851	0.057	0.213	8.91873e-41	0	Gramd3	S100a9- Gran
5.76154e-45	-0.280848	0.371	0.578	9.55205e-41	0	Peli1	S100a9- Gran
5.94153e-45	-0.28733	0.461	0.619	9.85047e-41	0	Sarnp	S100a9- Gran
7.32085e-45	-0.296537	0.387	0.56	1.21372e-40	0	Eif3b	S100a9- Gran
8.83715e-45	-0.294894	0.014	0.148	1.46511e-40	0	P2ry10	S100a9- Gran
9.47019e-45	-0.287959	0.543	0.685	1.57006e-40	0	Tmem59	S100a9- Gran
1.10036e-44	-0.31273	0.464	0.604	1.82428e-40	0	Nme1	S100a9- Gran
1.67176e-44	0.250247	0.445	0.291	2.77162e-40	0	R3hdm1	S100a9- Gran
1.69458e-44	0.278647	0.612	0.408	2.80944e-40	0	Gm21188	S100a9- Gran
1.76619e-44	-0.356732	0.045	0.193	2.92816e-40	0	Cbfa2t3	S100a9- Gran
2.10297e-44	-0.273792	0.101	0.285	3.4865e-40	0	Sorl1	S100a9- Gran
2.2401e-44	0.289509	0.515	0.357	3.71387e-40	0	Pik3r5	S100a9- Gran
3.03708e-44	0.271857	0.762	0.642	5.03518e-40	0	Ube2a	S100a9- Gran
3.16471e-44	0.352846	0.634	0.473	5.24677e-40	0	Anxa4	S100a9- Gran
3.34755e-44	-0.269337	0.37	0.553	5.5499e-40	0	Churc1	S100a9- Gran
3.79021e-44	-0.267212	0.166	0.354	6.28379e-40	0	Fam3c	S100a9- Gran
3.81322e-44	-0.746974	0.333	0.514	6.32194e-40	0	Klf2	S100a9- Gran
4.05747e-44	-0.266272	0.884	0.918	6.72688e-40	0	Ywhaz	S100a9- Gran
4.20047e-44	-0.283021	0.333	0.519	6.96396e-40	0	Lsm8	S100a9- Gran
4.35931e-44	-0.293286	0.458	0.62	7.2273e-40	0	Nono	S100a9- Gran
4.50235e-44	0.420151	0.809	0.709	7.46445e-40	0	Ahnak	S100a9- Gran
5.75645e-44	-0.263475	0.667	0.773	9.54362e-40	0	Ywhah	S100a9- Gran
6.99155e-44	-0.35218	0.615	0.703	1.15913e-39	0	Rps27l	S100a9- Gran
9.44018e-44	-0.28351	0.534	0.672	1.56509e-39	0	Cct8	S100a9- Gran
1.03877e-43	-0.266795	0.539	0.669	1.72217e-39	0	Ndufa8	S100a9- Gran
1.23127e-43	-0.399335	0.262	0.434	2.04132e-39	0	Rassf4	S100a9- Gran
1.34969e-43	-0.264229	0.399	0.581	2.23764e-39	0	Ctbp1	S100a9- Gran
1.49517e-43	0.270438	0.974	0.947	2.47884e-39	0	Fxyd5	S100a9- Gran
1.82302e-43	-0.341287	0.241	0.436	3.02238e-39	0	Gbp7	S100a9- Gran
1.85189e-43	-0.261279	0.313	0.502	3.07025e-39	0	Got2	S100a9- Gran
2.46191e-43	0.250281	0.471	0.309	4.08161e-39	0	Hbp1	S100a9- Gran
3.47496e-43	0.264398	0.9	0.749	5.76114e-39	0	Atp6v0b	S100a9- Gran
4.03219e-43	0.485765	0.17	0.061	6.68497e-39	0	Gdf15	S100a9- Gran
4.4731e-43	-0.286211	0.042	0.19	7.41596e-39	0	Il18rap	S100a9- Gran
5.3299e-43	-0.296689	0.311	0.508	8.83643e-39	0	Macf1	S100a9- Gran
5.88601e-43	-0.251049	0.259	0.456	9.75841e-39	0	Eif4g3	S100a9- Gran
5.96458e-43	-0.289239	0.519	0.65	9.88867e-39	0	Cyc1	S100a9- Gran
7.53568e-43	-0.279154	0.676	0.799	1.24934e-38	0	Tapbp	S100a9- Gran
7.7147e-43	-0.283301	0.741	0.774	1.27902e-38	0	Smdt1	S100a9- Gran
7.74899e-43	-0.274905	0.722	0.757	1.2847e-38	0	Ndufb8	S100a9- Gran
9.07969e-43	0.316141	0.306	0.163	1.50532e-38	0	Tnfsf9	S100a9- Gran
9.49643e-43	0.292463	0.602	0.451	1.57441e-38	0	Lrpap1	S100a9- Gran
1.24457e-42	-0.25328	0.302	0.487	2.06337e-38	0	Eny2	S100a9- Gran
1.30161e-42	0.368037	0.292	0.151	2.15793e-38	0	Il15	S100a9- Gran
1.40731e-42	-0.301084	0.515	0.641	2.33318e-38	0	Snrpd1	S100a9- Gran
1.48055e-42	-0.269824	0.584	0.715	2.4546e-38	0	Lamtor2	S100a9- Gran
1.53574e-42	-0.278917	0.608	0.736	2.5461e-38	0	Tmem234	S100a9- Gran
1.57379e-42	-0.262357	0.201	0.385	2.60919e-38	0	Maz	S100a9- Gran
1.5785e-42	0.319804	0.355	0.198	2.617e-38	0	Anpep	S100a9- Gran
1.73176e-42	0.26528	0.787	0.691	2.87109e-38	0	Mkrn1	S100a9- Gran
2.54984e-42	0.277252	0.457	0.301	4.22739e-38	0	Smim3	S100a9- Gran
2.5957e-42	0.566081	0.826	0.747	4.30341e-38	0	Nfkbia	S100a9- Gran
2.61748e-42	-0.297774	0.401	0.568	4.33952e-38	0	Pole4	S100a9- Gran
2.621e-42	-0.451663	0.023	0.155	4.34536e-38	0	Birc5	S100a9- Gran
2.73699e-42	0.385668	0.569	0.415	4.53766e-38	0	Adssl1	S100a9- Gran
2.87852e-42	-0.511892	0.152	0.325	4.77231e-38	0	Sell	S100a9- Gran
3.01194e-42	-0.264694	0.008	0.131	4.9935e-38	0	Tespa1	S100a9- Gran
3.52473e-42	0.279873	0.479	0.315	5.84364e-38	0	Alcam	S100a9- Gran
3.8265e-42	-0.298857	0.254	0.43	6.34395e-38	0	Bri3bp	S100a9- Gran
3.82758e-42	0.294474	0.658	0.497	6.34574e-38	0	Clic4	S100a9- Gran
4.04946e-42	0.28748	0.719	0.595	6.71359e-38	0	Rala	S100a9- Gran
4.29028e-42	-0.416674	0.011	0.135	7.11286e-38	0	Tcf7	S100a9- Gran
4.60584e-42	-0.408958	0.038	0.179	7.63602e-38	0	Tmem176a	S100a9- Gran
4.7385e-42	0.348263	0.403	0.253	7.85595e-38	0	Zc3h12a	S100a9- Gran
5.2721e-42	-0.334099	0.139	0.318	8.74062e-38	0	Tgtp2	S100a9- Gran
6.87056e-42	-0.260584	0.245	0.441	1.13907e-37	0	Rhoh	S100a9- Gran
1.35484e-41	-0.281458	0.383	0.544	2.24618e-37	0	Mrpl42	S100a9- Gran
1.41052e-41	-0.26158	0.599	0.71	2.3385e-37	0	Ndufa11	S100a9- Gran
3.04731e-41	-0.268429	0.716	0.784	5.05213e-37	0	Eif4g2	S100a9- Gran
3.4897e-41	-0.305225	0.61	0.707	5.78556e-37	0	Dbi	S100a9- Gran
5.80862e-41	-0.287322	0.008	0.128	9.63011e-37	0	Tox	S100a9- Gran
5.88664e-41	-0.288255	0.527	0.657	9.75945e-37	0	Snrpd2	S100a9- Gran
7.40715e-41	-0.301465	0.539	0.681	1.22803e-36	0	Ubl3	S100a9- Gran
8.81833e-41	-0.272072	0.327	0.509	1.46199e-36	0	Bin1	S100a9- Gran
9.25112e-41	-0.303698	0.049	0.194	1.53374e-36	0	Jaml	S100a9- Gran
1.22685e-40	-0.41037	0.257	0.447	2.034e-36	0	Igtp	S100a9- Gran
1.44557e-40	0.301933	0.691	0.543	2.39662e-36	0	Lat2	S100a9- Gran
1.72332e-40	0.290236	0.644	0.441	2.8571e-36	0	Pid1	S100a9- Gran
1.91417e-40	-0.275024	0.005	0.121	3.17351e-36	0	Cd160	S100a9- Gran
1.98069e-40	-0.258198	0.427	0.598	3.28378e-36	0	Uba1	S100a9- Gran
2.24034e-40	-0.254346	0.602	0.698	3.71426e-36	0	Ndufv2	S100a9- Gran
2.548e-40	-0.257162	0.565	0.705	4.22433e-36	0	Fus	S100a9- Gran
2.93467e-40	0.348846	0.557	0.42	4.86538e-36	0	St6galnac4	S100a9- Gran
2.97537e-40	-0.278093	0.067	0.213	4.93286e-36	0	Pdlim1	S100a9- Gran
3.57986e-40	-0.277384	0.165	0.344	5.93506e-36	0	AC149090.1	S100a9- Gran
3.69868e-40	0.253673	0.305	0.165	6.13203e-36	0	Insl6	S100a9- Gran
4.12745e-40	-0.264733	0.466	0.618	6.8429e-36	0	Dcun1d5	S100a9- Gran
6.34918e-40	-0.256118	0.387	0.561	1.05263e-35	0	Tex261	S100a9- Gran
7.28837e-40	-0.275308	0.438	0.595	1.20834e-35	0	Mrpl23	S100a9- Gran
8.08022e-40	-0.251873	0.134	0.303	1.33962e-35	0	Prrc2b	S100a9- Gran
9.58699e-40	-0.259731	0.56	0.683	1.58943e-35	0	Cct4	S100a9- Gran
1.03109e-39	0.608562	0.617	0.482	1.70945e-35	0	Ms4a4c	S100a9- Gran
1.23009e-39	-0.296262	0.629	0.768	2.03937e-35	0	Cdk2ap2	S100a9- Gran
1.43825e-39	-0.259398	0.863	0.893	2.38447e-35	0	Msn	S100a9- Gran
1.46742e-39	-0.252891	0.303	0.486	2.43284e-35	0	Bccip	S100a9- Gran
1.5231e-39	-0.309782	0.08	0.231	2.52514e-35	0	Rasgrp2	S100a9- Gran
1.56568e-39	0.639991	0.145	0.049	2.59573e-35	0	Hspa1b	S100a9- Gran
1.92317e-39	-0.403653	0.221	0.391	3.18843e-35	0	Nfam1	S100a9- Gran
2.38135e-39	-0.352772	0.029	0.16	3.94804e-35	0	Gem	S100a9- Gran
2.46135e-39	-0.391687	0.275	0.433	4.08067e-35	0	Hmgn1	S100a9- Gran
2.52388e-39	-0.253076	0.312	0.495	4.18434e-35	0	Timm17b	S100a9- Gran
3.03095e-39	0.537491	0.58	0.467	5.02501e-35	0	Ifi209	S100a9- Gran
3.8063e-39	-0.303464	0.625	0.747	6.31047e-35	0	Tpm4	S100a9- Gran
3.97952e-39	0.272699	0.711	0.569	6.59764e-35	0	Ywhag	S100a9- Gran
4.50341e-39	-0.26626	0.466	0.637	7.4662e-35	0	Rp9	S100a9- Gran
6.27293e-39	-0.250797	0.531	0.654	1.03999e-34	0	U2af1	S100a9- Gran
7.73072e-39	-0.266222	0.383	0.546	1.28168e-34	0	Fam174a	S100a9- Gran
7.74046e-39	-0.711116	0.01	0.124	1.28329e-34	0	Xcl1	S100a9- Gran
1.02005e-38	0.273148	0.504	0.357	1.69114e-34	0	Oser1	S100a9- Gran
1.05973e-38	-0.302816	0.44	0.586	1.75692e-34	0	Ech1	S100a9- Gran
1.13002e-38	-0.250616	0.308	0.482	1.87346e-34	0	Trim28	S100a9- Gran
1.25923e-38	-0.283578	0.091	0.244	2.08767e-34	0	Gpr171	S100a9- Gran
1.27101e-38	-0.256914	0.492	0.62	2.1072e-34	0	Cops6	S100a9- Gran
2.50356e-38	-0.265529	0.064	0.207	4.15065e-34	0	Ciita	S100a9- Gran
3.50405e-38	-0.2638	0.281	0.468	5.80937e-34	0	Foxn3	S100a9- Gran
4.4549e-38	0.285981	0.486	0.311	7.38578e-34	0	Mmp14	S100a9- Gran
4.54016e-38	0.397324	0.567	0.407	7.52713e-34	0	Ass1	S100a9- Gran
4.74217e-38	-0.269626	0.122	0.281	7.86204e-34	0	Mxd4	S100a9- Gran
5.22994e-38	-0.270022	0.578	0.68	8.67072e-34	0	Fam96a	S100a9- Gran
5.4471e-38	-0.298237	0.58	0.716	9.03074e-34	0	Lrp10	S100a9- Gran
6.80196e-38	-0.479513	0.039	0.17	1.1277e-33	0	Ube2c	S100a9- Gran
6.98472e-38	-0.273776	0.407	0.579	1.158e-33	0	Maf1	S100a9- Gran
8.43663e-38	-0.275241	0.507	0.654	1.39871e-33	0	Prrc2c	S100a9- Gran
1.0426e-37	-0.33993	0.613	0.726	1.72853e-33	0	Tap1	S100a9- Gran
1.22587e-37	-0.250335	0.102	0.26	2.03237e-33	0	Myc	S100a9- Gran
1.32298e-37	-0.305202	0.026	0.149	2.19338e-33	0	Mki67	S100a9- Gran
1.8817e-37	-0.256061	0.456	0.602	3.11968e-33	0	Slc25a11	S100a9- Gran
1.88441e-37	0.683376	0.462	0.293	3.12415e-33	0	Ccl7	S100a9- Gran
1.99965e-37	-0.258179	0.021	0.139	3.31521e-33	0	Cdca3	S100a9- Gran
2.09937e-37	-0.253726	0.759	0.825	3.48055e-33	0	Tmem50a	S100a9- Gran
2.61501e-37	0.256765	0.925	0.835	4.33543e-33	0	Txn1	S100a9- Gran
2.64092e-37	-0.613311	0.381	0.511	4.37839e-33	0	Selenop	S100a9- Gran
3.07156e-37	0.301318	0.783	0.642	5.09233e-33	0	Atp2b1	S100a9- Gran
3.36157e-37	-0.255412	0.544	0.654	5.57315e-33	0	Ssr2	S100a9- Gran
3.39316e-37	-0.329388	0.184	0.357	5.62553e-33	0	Gbp4	S100a9- Gran
3.43189e-37	-0.370958	0.48	0.643	5.68973e-33	0	Cytip	S100a9- Gran
3.46736e-37	-0.373186	0.118	0.267	5.74854e-33	0	Gatm	S100a9- Gran
3.92648e-37	-0.277302	0.305	0.473	6.50971e-33	0	Smc6	S100a9- Gran
5.55767e-37	0.283719	0.478	0.349	9.21406e-33	0	Cnot7	S100a9- Gran
6.06252e-37	-0.505186	0.01	0.119	1.0051e-32	0	Ifng	S100a9- Gran
8.09978e-37	-0.29082	0.813	0.848	1.34286e-32	0	Rps29	S100a9- Gran
8.91232e-37	-0.275446	0.014	0.127	1.47757e-32	0	Ccnb2	S100a9- Gran
9.00054e-37	-0.291702	0.096	0.242	1.4922e-32	0	Padi2	S100a9- Gran
1.17695e-36	-0.286459	0.792	0.835	1.95127e-32	0	Rps28	S100a9- Gran
1.22766e-36	-0.322833	0.009	0.118	2.03534e-32	0	Eomes	S100a9- Gran
1.54011e-36	-0.264102	0.057	0.193	2.55334e-32	0	Gpr183	S100a9- Gran
1.69373e-36	-0.300688	0.567	0.702	2.80803e-32	0	Leprotl1	S100a9- Gran
2.36976e-36	-0.325737	0.702	0.742	3.92882e-32	0	Erp29	S100a9- Gran
2.67058e-36	-0.282368	0.577	0.681	4.42756e-32	0	Tcp1	S100a9- Gran
3.03172e-36	-0.356333	0.033	0.156	5.02629e-32	0	Top2a	S100a9- Gran
3.85175e-36	-0.290474	0.576	0.693	6.38582e-32	0	Cyth4	S100a9- Gran
4.20704e-36	-0.256338	0.757	0.824	6.97486e-32	0	Ndufa6	S100a9- Gran
4.97855e-36	-0.320859	0.447	0.596	8.25394e-32	0	Evl	S100a9- Gran
5.25063e-36	-0.678125	0.014	0.126	8.70501e-32	0	Tnfrsf4	S100a9- Gran
5.72707e-36	-0.250386	0.641	0.72	9.4949e-32	0	Timm13	S100a9- Gran
6.32874e-36	0.538951	0.364	0.232	1.04924e-31	0	Sgk1	S100a9- Gran
8.25925e-36	-1.96881	0.017	0.129	1.3693e-31	0	Gzma	S100a9- Gran
9.92343e-36	0.372971	0.566	0.423	1.64521e-31	0	Pik3ap1	S100a9- Gran
1.26912e-35	-0.290432	0.489	0.624	2.10408e-31	0	Rbbp4	S100a9- Gran
1.35498e-35	-0.271902	0.593	0.686	2.24641e-31	0	Pebp1	S100a9- Gran
1.38183e-35	-0.301114	0.145	0.306	2.29094e-31	0	Dennd4a	S100a9- Gran
1.39223e-35	-0.252293	0.637	0.737	2.30817e-31	0	1110008F13Rik	S100a9- Gran
1.49568e-35	0.333076	0.754	0.658	2.47968e-31	0	Lgals9	S100a9- Gran
1.79994e-35	0.259257	0.422	0.29	2.98412e-31	0	Nus1	S100a9- Gran
2.12545e-35	-0.25166	0.394	0.567	3.52379e-31	0	Acin1	S100a9- Gran
2.22136e-35	-0.396819	0.545	0.669	3.6828e-31	0	Itgb1	S100a9- Gran
4.33837e-35	-0.276327	0.444	0.608	7.19259e-31	0	Ppdpf	S100a9- Gran
1.38493e-34	-0.255466	0.488	0.633	2.29608e-30	0	Ociad1	S100a9- Gran
1.4125e-34	-0.402446	0.009	0.112	2.34179e-30	0	Rgs16	S100a9- Gran
1.4143e-34	-0.277691	0.697	0.791	2.34477e-30	0	Fyb	S100a9- Gran
1.46097e-34	-0.277874	0.24	0.407	2.42214e-30	0	Nfkb2	S100a9- Gran
2.05196e-34	-0.270213	0.369	0.528	3.40195e-30	0	Ywhaq	S100a9- Gran
2.08865e-34	-0.784849	0.008	0.11	3.46277e-30	0	Ccr7	S100a9- Gran
2.14567e-34	0.279312	0.7	0.566	3.5573e-30	0	Plekho2	S100a9- Gran
2.36151e-34	-0.25322	0.647	0.71	3.91515e-30	0	Uqcr10	S100a9- Gran
2.85261e-34	-0.263642	0.31	0.462	4.72934e-30	0	Bola3	S100a9- Gran
3.57081e-34	-0.296831	0.011	0.115	5.92005e-30	0	Lef1	S100a9- Gran
4.49219e-34	0.319494	0.864	0.757	7.4476e-30	0	Rab7	S100a9- Gran
4.71669e-34	-0.31127	0.684	0.788	7.8198e-30	0	Prr13	S100a9- Gran
6.23092e-34	0.411848	0.44	0.293	1.03302e-29	0	Isg20	S100a9- Gran
7.53984e-34	0.305176	0.632	0.516	1.25003e-29	0	Atf1	S100a9- Gran
8.13349e-34	0.315248	0.525	0.384	1.34845e-29	0	Eea1	S100a9- Gran
1.43573e-33	-0.40452	0.287	0.451	2.38029e-29	0	Socs1	S100a9- Gran
3.07177e-33	-0.251308	0.495	0.635	5.09269e-29	0	Hspa4	S100a9- Gran
3.37852e-33	0.275118	0.493	0.331	5.60126e-29	0	Maf	S100a9- Gran
3.91488e-33	-0.309105	0.443	0.586	6.49049e-29	0	Nrros	S100a9- Gran
4.67869e-33	-0.32598	0.804	0.847	7.7568e-29	0	Tagln2	S100a9- Gran
5.54366e-33	-0.278465	0.013	0.115	9.19084e-29	0	Ccna2	S100a9- Gran
7.98924e-33	-0.478479	0.011	0.112	1.32454e-28	0	Cd79b	S100a9- Gran
1.85575e-32	0.317903	0.311	0.177	3.07665e-28	0	Osm	S100a9- Gran
2.2582e-32	-0.259987	0.013	0.114	3.74388e-28	0	H2-Oa	S100a9- Gran
3.35763e-32	0.294907	0.737	0.614	5.56661e-28	0	Atp6v1e1	S100a9- Gran
3.88657e-32	0.257004	0.446	0.32	6.44354e-28	0	Ubap1	S100a9- Gran
4.7609e-32	0.306774	0.422	0.271	7.89309e-28	0	Lyst	S100a9- Gran
4.97253e-32	0.27743	0.562	0.446	8.24396e-28	0	Rab8b	S100a9- Gran
5.43184e-32	0.43838	0.378	0.253	9.00544e-28	0	Map3k8	S100a9- Gran
6.97459e-32	-0.296557	0.133	0.28	1.15632e-27	0	Serpinb6a	S100a9- Gran
1.47792e-31	-0.278687	0.469	0.619	2.45024e-27	0	Nop53	S100a9- Gran
1.68654e-31	-0.284943	0.467	0.618	2.79612e-27	0	Ppp1r12a	S100a9- Gran
1.70044e-31	0.279185	0.153	0.063	2.81916e-27	0	Ccdc126	S100a9- Gran
1.9848e-31	0.263251	0.874	0.815	3.2906e-27	0	Calm2	S100a9- Gran
2.70827e-31	-0.358	0.25	0.395	4.49004e-27	0	Smc4	S100a9- Gran
3.86477e-31	-0.296792	0.464	0.592	6.4074e-27	0	Dek	S100a9- Gran
7.11546e-31	-0.365595	0.25	0.41	1.17967e-26	0	Vps37b	S100a9- Gran
9.53313e-31	-0.42462	0.426	0.545	1.5805e-26	0	Hexb	S100a9- Gran
9.90058e-31	0.778292	0.45	0.298	1.64142e-26	0	Ccl3	S100a9- Gran
2.03471e-30	-0.252162	0.374	0.526	3.37335e-26	0	Thrap3	S100a9- Gran
2.52448e-30	-0.361144	0.047	0.159	4.18533e-26	0	Pim2	S100a9- Gran
2.90118e-30	-0.306674	0.115	0.256	4.80987e-26	0	Cd69	S100a9- Gran
2.99486e-30	-0.316529	0.027	0.131	4.96517e-26	0	Rrm2	S100a9- Gran
4.43576e-30	-0.318353	0.279	0.427	7.35404e-26	0	Cdkn2d	S100a9- Gran
5.81001e-30	-0.376738	0.329	0.47	9.63242e-26	0	Bcl3	S100a9- Gran
7.66238e-30	-0.252989	0.278	0.439	1.27035e-25	0	Rsbn1l	S100a9- Gran
8.24683e-30	-0.320249	0.571	0.684	1.36724e-25	0	Ms4a6b	S100a9- Gran
1.08126e-29	-0.322281	0.52	0.669	1.79262e-25	0	Epsti1	S100a9- Gran
1.41299e-29	-0.429201	0.042	0.152	2.3426e-25	0	H2-DMb2	S100a9- Gran
1.43596e-29	-0.351182	0.635	0.739	2.38067e-25	0	Jak1	S100a9- Gran
3.24943e-29	-0.283235	0.607	0.664	5.38722e-25	0	Atpif1	S100a9- Gran
3.40023e-29	0.266461	0.589	0.476	5.63725e-25	0	Rsrc2	S100a9- Gran
8.95668e-29	-0.263447	0.246	0.393	1.48493e-24	0	Nrp1	S100a9- Gran
1.18936e-28	0.283443	0.21	0.108	1.97184e-24	0	Maff	S100a9- Gran
1.46819e-28	-0.264524	0.571	0.694	2.43411e-24	0	Rab8a	S100a9- Gran
1.6069e-28	-0.427801	0.131	0.256	2.66408e-24	0	Cd81	S100a9- Gran
1.7703e-28	0.324722	0.763	0.642	2.93499e-24	0	Cd44	S100a9- Gran
2.37774e-28	-0.266097	0.038	0.144	3.94205e-24	0	Eno3	S100a9- Gran
2.53201e-28	0.36292	0.836	0.733	4.19781e-24	0	Ier5	S100a9- Gran
3.0989e-28	0.27308	0.486	0.358	5.13767e-24	0	Irf2bp2	S100a9- Gran
3.70547e-28	-0.634815	0.414	0.492	6.1433e-24	0	Ccr2	S100a9- Gran
4.64562e-28	-0.38868	0.034	0.135	7.70197e-24	0	Ikzf2	S100a9- Gran
5.54315e-28	-0.273966	0.025	0.122	9.18998e-24	0	Igfbp4	S100a9- Gran
5.64788e-28	0.314711	0.391	0.28	9.36362e-24	0	Nufip1	S100a9- Gran
1.69283e-27	0.258086	0.731	0.633	2.80654e-23	0	Ssr3	S100a9- Gran
3.06405e-27	0.287755	0.353	0.236	5.07989e-23	0	Tmem38b	S100a9- Gran
3.53357e-27	-0.740389	0.384	0.474	5.85831e-23	0	H2-DMb1	S100a9- Gran
7.72518e-27	-0.252656	0.748	0.779	1.28076e-22	0	Tkt	S100a9- Gran
8.70585e-27	0.317955	0.421	0.302	1.44334e-22	0	Slc31a2	S100a9- Gran
1.23887e-26	0.271375	0.816	0.765	2.05392e-22	0	Psmb6	S100a9- Gran
2.20167e-26	-0.508915	0.175	0.307	3.65015e-22	0	Pltp	S100a9- Gran
2.42175e-26	0.343139	0.121	0.047	4.01502e-22	0	Ifit3b	S100a9- Gran
2.47054e-26	-0.489095	0.277	0.395	4.0959e-22	0	Ckb	S100a9- Gran
3.37204e-26	-0.314669	0.581	0.698	5.59051e-22	0	Stat3	S100a9- Gran
3.69295e-26	-0.528061	0.517	0.577	6.12254e-22	0	H2-DMa	S100a9- Gran
4.60891e-26	0.277514	0.105	0.036	7.64112e-22	0	AC110211.1	S100a9- Gran
5.08813e-26	-0.336867	0.615	0.719	8.43561e-22	0	Stat1	S100a9- Gran
5.10693e-26	-0.279689	0.707	0.759	8.46678e-22	0	Tgfb1	S100a9- Gran
5.59311e-26	-0.266736	0.247	0.386	9.27281e-22	0	Csrp1	S100a9- Gran
1.09968e-25	0.251741	0.433	0.317	1.82316e-21	0	Tspan3	S100a9- Gran
1.11154e-25	0.332433	0.999	1	1.84283e-21	0	Gm42418	S100a9- Gran
2.18222e-25	-0.250538	0.169	0.298	3.6179e-21	0	Pkib	S100a9- Gran
3.07102e-25	0.492942	0.85	0.763	5.09144e-21	0	Hsp90aa1	S100a9- Gran
3.35346e-25	-0.252061	0.258	0.401	5.5597e-21	0	Abi3	S100a9- Gran
8.4153e-25	0.26094	0.297	0.191	1.39517e-20	0	Dnajb9	S100a9- Gran
1.06857e-24	0.345763	0.514	0.397	1.77158e-20	0	Tsc22d3	S100a9- Gran
1.45153e-24	0.286304	0.552	0.457	2.40649e-20	0	Rraga	S100a9- Gran
2.70216e-24	-0.292467	0.424	0.534	4.47991e-20	0	Ppt1	S100a9- Gran
2.78111e-24	-0.446917	0.274	0.387	4.6108e-20	0	Ets1	S100a9- Gran
2.97467e-24	0.272564	0.444	0.347	4.93171e-20	0	Hnrnpll	S100a9- Gran
3.78435e-24	-0.547726	0.543	0.545	6.27407e-20	0	Ly86	S100a9- Gran
3.91498e-24	-0.43178	0.255	0.377	6.49065e-20	0	Traf1	S100a9- Gran
1.3124e-22	-0.336716	0.537	0.63	2.17582e-18	0	Saraf	S100a9- Gran
1.37196e-22	-0.540944	0.11	0.217	2.27457e-18	0	Tnfrsf9	S100a9- Gran
2.72134e-22	-0.64116	0.384	0.455	4.51172e-18	0	Napsa	S100a9- Gran
2.90982e-22	-0.532963	0.635	0.673	4.82419e-18	0	Irf8	S100a9- Gran
3.41306e-22	-0.258354	0.143	0.262	5.65851e-18	0	Mef2c	S100a9- Gran
3.59578e-22	0.260723	0.486	0.363	5.96144e-18	0	Slfn5	S100a9- Gran
1.76418e-20	-0.355526	0.308	0.416	2.92483e-16	0	Fgr	S100a9- Gran
2.17494e-20	-0.29125	0.603	0.643	3.60583e-16	0	Ptms	S100a9- Gran
2.4982e-20	-0.48937	0.141	0.242	4.14176e-16	0	Ifitm6	S100a9- Gran
3.08808e-20	-0.508065	0.093	0.191	5.11972e-16	0	Nr4a1	S100a9- Gran
3.72926e-20	-0.380005	0.47	0.552	6.18274e-16	0	Emb	S100a9- Gran
6.43338e-20	0.256064	0.611	0.523	1.06659e-15	0	Tnfrsf1b	S100a9- Gran
7.03123e-20	-0.336966	0.163	0.266	1.16571e-15	0	Ccnd1	S100a9- Gran
4.85489e-19	-0.49245	0.517	0.512	8.04892e-15	0	Pld4	S100a9- Gran
8.70738e-19	-0.277375	0.265	0.369	1.4436e-14	0	Tifab	S100a9- Gran
9.05145e-19	0.404211	0.258	0.171	1.50064e-14	0	Mx1	S100a9- Gran
3.92889e-18	-0.266323	0.05	0.127	6.5137e-14	0	S1pr1	S100a9- Gran
5.53127e-18	0.29427	0.412	0.327	9.17029e-14	0	Sde2	S100a9- Gran
1.06351e-17	-0.365217	0.608	0.643	1.76319e-13	0	Hmgn2	S100a9- Gran
6.36974e-17	-0.321351	0.117	0.21	1.05604e-12	0	Iigp1	S100a9- Gran
8.84476e-16	-0.306314	0.4	0.469	1.46637e-11	0	Aldh2	S100a9- Gran
1.57364e-15	-0.345649	0.11	0.193	2.60893e-11	0	Gm9733	S100a9- Gran
1.88624e-15	0.253808	0.642	0.574	3.12719e-11	0	Gng2	S100a9- Gran
2.97068e-15	-0.25479	0.486	0.599	4.92508e-11	0	Btg2	S100a9- Gran
5.1418e-15	0.260493	0.54	0.465	8.52459e-11	0	Tra2a	S100a9- Gran
1.34956e-14	0.252001	0.176	0.107	2.23744e-10	0	Mt2	S100a9- Gran
1.44807e-14	0.251934	0.648	0.572	2.40075e-10	0	Pfkp	S100a9- Gran
1.4876e-14	-0.350397	0.483	0.558	2.4663e-10	0	Tubb4b	S100a9- Gran
1.74719e-14	0.911325	0.477	0.383	2.89667e-10	0	Ccl4	S100a9- Gran
1.25907e-13	0.33032	0.293	0.225	2.08741e-09	0	Acsl1	S100a9- Gran
1.48252e-13	-0.327208	0.228	0.321	2.45787e-09	0	Chchd10	S100a9- Gran
4.13468e-13	-0.35718	0.694	0.619	6.85488e-09	0	Unc93b1	S100a9- Gran
2.35951e-12	-0.346002	0.362	0.419	3.91183e-08	0	Clec4a3	S100a9- Gran
3.21408e-12	-0.257726	0.314	0.387	5.32862e-08	0	Lair1	S100a9- Gran
1.48053e-11	-0.601195	0.15	0.217	2.45458e-07	0	Hp	S100a9- Gran
7.33371e-11	-0.624609	0.236	0.302	1.21585e-06	0	Cxcl9	S100a9- Gran
1.21446e-10	-0.492417	0.44	0.487	2.01346e-06	0	Ly6c2	S100a9- Gran
3.28588e-10	0.290102	0.545	0.515	5.44767e-06	0	Phf11b	S100a9- Gran
5.04651e-10	-0.476674	0.143	0.208	8.36661e-06	0	Ccl8	S100a9- Gran
1.34076e-08	0.291085	0.339	0.262	0.000222285	0	Ccl12	S100a9- Gran
9.81709e-08	-0.30717	0.597	0.627	0.00162758	0	Ly6a	S100a9- Gran
1.0143e-07	-0.263804	0.636	0.597	0.0016816	0	Lyn	S100a9- Gran
1.25007e-07	-0.256843	0.551	0.548	0.00207249	0	Rgs10	S100a9- Gran
1.83766e-07	-0.276735	0.639	0.649	0.00304666	0	H2-Q7	S100a9- Gran
4.74046e-07	-0.261684	0.483	0.484	0.00785921	0	Hck	S100a9- Gran
4.79867e-07	-0.407398	0.241	0.167	0.00795572	0	Chil3	S100a9- Gran
0.000172723	0.369816	0.838	0.846	1	0	Prdx1	S100a9- Gran
0.000279363	0.343446	0.19	0.248	1	0	Egr1	S100a9- Gran
0.000400976	0.358557	0.171	0.139	1	0	Il1r2	S100a9- Gran
0.00256069	-0.304914	0.656	0.681	1	0	Hmgb2	S100a9- Gran
0.00278735	0.363581	0.121	0.098	1	0	Csf1	S100a9- Gran
0.00284193	-0.403887	0.099	0.126	1	0	Tyrp1	S100a9- Gran
0.00528251	0.367726	0.264	0.243	1	0	Tnf	S100a9- Gran
0	1.29261	0.998	0.606	0	1	Lyz2	Nr4a1- Mono
0	1.06825	0.986	0.645	0	1	Ctsc	Nr4a1- Mono
0	1.06662	0.923	0.372	0	1	Ccr2	Nr4a1- Mono
0	0.950023	0.979	0.491	0	1	Ms4a6c	Nr4a1- Mono
0	0.884434	0.801	0.269	0	1	Naaa	Nr4a1- Mono
0	0.853635	0.964	0.425	0	1	Csf1r	Nr4a1- Mono
1.75421e-303	1.10104	0.97	0.501	2.9083e-299	1	Tgfbi	Nr4a1- Mono
8.32426e-302	0.737954	0.956	0.472	1.38008e-297	1	Csf2ra	Nr4a1- Mono
3.2228e-295	0.523298	0.997	0.949	5.34308e-291	1	Arpc1b	Nr4a1- Mono
6.15671e-294	0.786761	0.954	0.451	1.02072e-289	1	Ms4a6d	Nr4a1- Mono
9.56583e-292	0.786873	0.896	0.388	1.58592e-287	1	Pid1	Nr4a1- Mono
4.75988e-287	0.634502	0.821	0.299	7.89141e-283	1	P2ry6	Nr4a1- Mono
9.68974e-284	0.693137	0.961	0.437	1.60646e-279	1	Fcgr1	Nr4a1- Mono
3.67583e-274	0.651431	0.711	0.211	6.09416e-270	1	Ltb4r1	Nr4a1- Mono
2.76653e-273	0.569854	0.851	0.369	4.58663e-269	1	Mcub	Nr4a1- Mono
2.05334e-270	0.785164	0.896	0.388	3.40423e-266	1	Aif1	Nr4a1- Mono
4.63036e-264	1.15994	0.613	0.163	7.67668e-260	1	Fn1	Nr4a1- Mono
1.16756e-261	0.632642	0.9	0.388	1.9357e-257	1	Hck	Nr4a1- Mono
8.43303e-258	0.651535	0.926	0.439	1.39811e-253	1	Pirb	Nr4a1- Mono
1.3409e-257	0.626063	0.848	0.32	2.22307e-253	1	Clec4a1	Nr4a1- Mono
1.06886e-256	0.540056	0.74	0.257	1.77206e-252	1	Tifab	Nr4a1- Mono
1.81346e-256	0.622216	0.977	0.766	3.00653e-252	1	Capza2	Nr4a1- Mono
3.75674e-255	0.866275	0.992	0.648	6.2283e-251	1	Ifitm3	Nr4a1- Mono
5.77291e-254	0.354	0.504	0.108	9.57092e-250	1	Cmklr1	Nr4a1- Mono
7.56924e-252	0.607153	0.821	0.312	1.2549e-247	1	Clec4a3	Nr4a1- Mono
1.15323e-249	0.728993	0.94	0.439	1.91195e-245	1	Fcgr2b	Nr4a1- Mono
6.70258e-249	0.713374	0.997	0.765	1.11122e-244	1	Ctss	Nr4a1- Mono
9.77237e-248	0.615025	0.846	0.33	1.62016e-243	1	Msr1	Nr4a1- Mono
1.17212e-247	0.804192	0.91	0.408	1.94326e-243	1	Mafb	Nr4a1- Mono
7.63473e-247	0.714386	0.985	0.62	1.26576e-242	1	Ifitm2	Nr4a1- Mono
9.78979e-246	0.6408	0.845	0.356	1.62305e-241	1	Gda	Nr4a1- Mono
2.74585e-244	0.512119	0.776	0.301	4.55235e-240	1	Adam15	Nr4a1- Mono
1.44414e-241	0.733104	0.703	0.255	2.39424e-237	1	Slamf8	Nr4a1- Mono
2.75543e-240	0.851358	0.421	0.076	4.56822e-236	1	Vcan	Nr4a1- Mono
9.81193e-239	0.805849	0.827	0.349	1.62672e-234	1	Ms4a4a	Nr4a1- Mono
2.61791e-237	0.736273	0.942	0.454	4.34023e-233	1	Ly86	Nr4a1- Mono
3.44369e-236	0.593953	0.777	0.289	5.7093e-232	1	Sirpb1c	Nr4a1- Mono
4.79006e-236	0.623603	0.917	0.473	7.94144e-232	1	Nrros	Nr4a1- Mono
7.62075e-235	0.968617	0.824	0.37	1.26344e-230	1	H2-DMb1	Nr4a1- Mono
9.07183e-234	0.459222	0.806	0.299	1.50402e-229	1	Fgr	Nr4a1- Mono
5.75952e-232	0.832451	0.719	0.248	9.54871e-228	1	F13a1	Nr4a1- Mono
8.52382e-232	0.58683	0.929	0.451	1.41316e-227	1	Lrrc25	Nr4a1- Mono
2.68359e-229	0.641312	0.983	0.575	4.44912e-225	1	Spi1	Nr4a1- Mono
2.14013e-226	0.641443	0.969	0.558	3.54813e-222	1	Unc93b1	Nr4a1- Mono
1.28204e-225	0.708443	0.923	0.46	2.12549e-221	1	Cybb	Nr4a1- Mono
9.61276e-225	1.21088	0.483	0.113	1.5937e-220	1	Chil3	Nr4a1- Mono
1.42142e-223	0.614777	0.951	0.537	2.35657e-219	1	Irf5	Nr4a1- Mono
1.50419e-220	0.630115	0.979	0.558	2.4938e-216	1	Fcgr3	Nr4a1- Mono
2.07192e-217	0.750451	0.897	0.488	3.43504e-213	1	H2-DMa	Nr4a1- Mono
4.86746e-216	0.446169	0.772	0.314	8.06976e-212	1	Ltbr	Nr4a1- Mono
6.01722e-216	0.5149	0.662	0.225	9.97594e-212	1	Klra2	Nr4a1- Mono
7.6355e-216	0.657531	0.933	0.473	1.26589e-211	1	Plbd1	Nr4a1- Mono
2.62712e-215	0.490765	0.887	0.402	4.35551e-211	1	Lst1	Nr4a1- Mono
5.54719e-215	0.434486	0.867	0.372	9.19669e-211	1	Ccr1	Nr4a1- Mono
2.37879e-214	0.577946	0.79	0.315	3.94379e-210	1	Clec4a2	Nr4a1- Mono
3.1611e-214	0.516286	0.784	0.309	5.24079e-210	1	Rassf4	Nr4a1- Mono
7.39941e-214	0.54352	0.93	0.418	1.22675e-209	1	Pld4	Nr4a1- Mono
1.65516e-213	0.651464	0.819	0.418	2.74409e-209	1	Dok2	Nr4a1- Mono
2.89275e-212	0.485832	0.9	0.469	4.79589e-208	1	Skap2	Nr4a1- Mono
4.0711e-211	0.466979	0.997	0.943	6.74948e-207	1	Cyba	Nr4a1- Mono
7.02301e-210	0.559011	0.842	0.418	1.16434e-205	1	Myd88	Nr4a1- Mono
3.27659e-208	0.412808	0.544	0.149	5.43227e-204	1	Tarm1	Nr4a1- Mono
1.60126e-207	0.559056	0.963	0.524	2.65473e-203	1	App	Nr4a1- Mono
1.91834e-206	0.505182	0.858	0.424	3.18042e-202	1	Cyfip1	Nr4a1- Mono
3.13017e-206	0.928068	0.961	0.706	5.18951e-202	1	Samhd1	Nr4a1- Mono
7.43207e-206	0.408065	0.66	0.229	1.23216e-201	1	Zeb2os	Nr4a1- Mono
1.38027e-205	0.654248	0.99	0.851	2.28835e-201	1	Prdx5	Nr4a1- Mono
1.6156e-205	1.08637	0.784	0.34	2.67851e-201	1	Ccl2	Nr4a1- Mono
7.81258e-205	0.586996	0.949	0.527	1.29525e-200	1	Lyn	Nr4a1- Mono
1.02241e-204	0.531579	0.882	0.389	1.69506e-200	1	Slc11a1	Nr4a1- Mono
2.3854e-204	0.419365	0.682	0.264	3.95475e-200	1	Plod3	Nr4a1- Mono
6.93216e-202	0.668242	0.822	0.368	1.14928e-197	1	Fcgr4	Nr4a1- Mono
2.03282e-201	0.381536	0.698	0.267	3.37021e-197	1	Aldh3b1	Nr4a1- Mono
1.14347e-200	0.525909	0.862	0.392	1.89575e-196	1	Ifi204	Nr4a1- Mono
2.76221e-200	0.665538	0.861	0.43	4.57947e-196	1	Ms4a4c	Nr4a1- Mono
3.13191e-200	0.542331	0.998	0.776	5.1924e-196	1	Fcer1g	Nr4a1- Mono
1.49383e-198	0.467101	0.81	0.339	2.47662e-194	1	Gm36161	Nr4a1- Mono
3.78386e-197	0.449385	0.91	0.461	6.27325e-193	1	Ncf2	Nr4a1- Mono
4.38514e-195	0.489488	0.895	0.46	7.27013e-191	1	Asah1	Nr4a1- Mono
1.17103e-194	0.309095	0.501	0.133	1.94145e-190	1	Arhgef10l	Nr4a1- Mono
1.4042e-191	0.507856	0.605	0.196	2.32802e-187	1	C3	Nr4a1- Mono
1.91953e-191	0.602539	0.998	0.893	3.18238e-187	1	Psap	Nr4a1- Mono
7.36528e-191	0.281737	0.725	0.271	1.22109e-186	1	Nfam1	Nr4a1- Mono
4.23316e-190	0.444541	0.835	0.362	7.01815e-186	1	Gm21188	Nr4a1- Mono
1.45266e-189	0.547713	0.959	0.622	2.40837e-185	1	Gm2a	Nr4a1- Mono
1.06229e-188	0.421875	0.739	0.306	1.76118e-184	1	BC028528	Nr4a1- Mono
9.34383e-188	0.447561	0.834	0.422	1.54911e-183	1	Rnpep	Nr4a1- Mono
1.71644e-186	0.564176	0.93	0.555	2.84568e-182	1	Cndp2	Nr4a1- Mono
7.60071e-184	0.377449	0.644	0.235	1.26012e-179	1	Tmem51	Nr4a1- Mono
6.46906e-182	0.520426	0.891	0.413	1.07251e-177	1	Lrp1	Nr4a1- Mono
4.63412e-181	0.757375	0.821	0.394	7.68291e-177	1	Ccl9	Nr4a1- Mono
1.23939e-178	0.493557	0.985	0.881	2.05478e-174	1	Tspo	Nr4a1- Mono
9.13793e-178	0.466083	0.795	0.355	1.51498e-173	1	Ifi207	Nr4a1- Mono
2.575e-177	0.36859	0.678	0.26	4.26909e-173	1	Bst1	Nr4a1- Mono
9.94563e-176	0.3845	0.622	0.222	1.64889e-171	1	Anxa3	Nr4a1- Mono
2.47202e-175	0.589666	0.81	0.377	4.09837e-171	1	Cfp	Nr4a1- Mono
2.98102e-175	0.489335	0.708	0.294	4.94223e-171	1	Lair1	Nr4a1- Mono
1.47212e-174	0.461973	0.605	0.221	2.44062e-170	1	Scimp	Nr4a1- Mono
3.50949e-172	0.37632	1	0.998	5.81839e-168	1	Actb	Nr4a1- Mono
3.21326e-171	0.337108	0.827	0.386	5.32727e-167	1	Fes	Nr4a1- Mono
2.43407e-170	0.427777	0.844	0.447	4.03544e-166	1	Evi2a	Nr4a1- Mono
3.44093e-170	0.34098	0.996	0.954	5.70472e-166	1	Arpc2	Nr4a1- Mono
2.91432e-169	0.452156	0.745	0.311	4.83166e-165	1	Hk3	Nr4a1- Mono
2.41632e-168	0.529459	0.99	0.875	4.00601e-164	1	Ucp2	Nr4a1- Mono
8.08721e-168	0.43971	0.703	0.287	1.34078e-163	1	Rab7b	Nr4a1- Mono
2.7991e-167	0.310249	0.492	0.148	4.64063e-163	1	Clec5a	Nr4a1- Mono
2.27444e-166	0.546276	0.88	0.525	3.77079e-162	1	Snx2	Nr4a1- Mono
1.08483e-164	0.295647	0.622	0.238	1.79854e-160	1	Adam9	Nr4a1- Mono
1.83518e-164	0.562108	0.72	0.312	3.04254e-160	1	Slfn5	Nr4a1- Mono
3.64715e-164	0.495906	0.986	0.598	6.04661e-160	1	Alox5ap	Nr4a1- Mono
4.17604e-164	0.507007	0.905	0.532	6.92345e-160	1	Prkcd	Nr4a1- Mono
4.62863e-162	0.493196	0.969	0.647	7.67381e-158	1	Rrbp1	Nr4a1- Mono
5.70346e-162	0.820348	0.928	0.554	9.45577e-158	1	Ccl6	Nr4a1- Mono
2.94987e-161	0.344547	0.615	0.241	4.89058e-157	1	Dhx58	Nr4a1- Mono
3.22213e-160	0.45668	0.932	0.631	5.34197e-156	1	Atp1a1	Nr4a1- Mono
7.80378e-160	0.503945	0.928	0.57	1.29379e-155	1	Tnfrsf1a	Nr4a1- Mono
4.27784e-158	0.44041	0.982	0.763	7.09223e-154	1	Pomp	Nr4a1- Mono
1.12926e-157	0.416765	0.996	0.749	1.8722e-153	1	Tyrobp	Nr4a1- Mono
1.28565e-157	0.37574	0.793	0.394	2.13148e-153	1	Ralb	Nr4a1- Mono
1.70241e-157	0.385073	0.839	0.418	2.82243e-153	1	Ifngr2	Nr4a1- Mono
1.17909e-156	0.429825	0.854	0.484	1.95482e-152	1	Mfsd1	Nr4a1- Mono
1.6709e-156	0.374095	0.611	0.241	2.77018e-152	1	Pnp	Nr4a1- Mono
2.08642e-156	0.363629	0.77	0.384	3.45908e-152	1	Mvp	Nr4a1- Mono
3.23951e-156	0.490423	0.97	0.766	5.37078e-152	1	Itgb2	Nr4a1- Mono
1.56156e-155	0.349763	0.995	0.942	2.58892e-151	1	Calm1	Nr4a1- Mono
1.03722e-154	0.455207	0.436	0.116	1.71961e-150	1	Gm9733	Nr4a1- Mono
6.78751e-154	0.477394	0.997	0.85	1.1253e-149	1	Gpx1	Nr4a1- Mono
6.89233e-154	0.407736	0.828	0.438	1.14268e-149	1	Ppt1	Nr4a1- Mono
2.60752e-153	0.484441	0.958	0.51	4.323e-149	1	Mpeg1	Nr4a1- Mono
2.97475e-153	0.312714	0.599	0.211	4.93184e-149	1	Cd302	Nr4a1- Mono
1.38195e-152	0.488644	0.992	0.696	2.29114e-148	1	Ctsz	Nr4a1- Mono
1.66451e-152	0.322099	0.498	0.165	2.75959e-148	1	Ptpro	Nr4a1- Mono
2.60668e-152	0.374564	0.682	0.296	4.32162e-148	1	Jarid2	Nr4a1- Mono
4.37374e-152	0.364604	0.62	0.253	7.25122e-148	1	Myof	Nr4a1- Mono
6.38853e-152	0.39751	0.77	0.371	1.05916e-147	1	Cmtm3	Nr4a1- Mono
1.18341e-151	0.378437	0.881	0.428	1.96197e-147	1	Tmem106a	Nr4a1- Mono
2.89901e-151	0.452507	0.83	0.432	4.80626e-147	1	Anxa4	Nr4a1- Mono
6.07116e-151	0.418832	0.859	0.437	1.00654e-146	1	Apobec1	Nr4a1- Mono
1.30377e-150	0.544515	0.472	0.158	2.16152e-146	1	Cnn3	Nr4a1- Mono
3.14623e-150	0.258719	0.495	0.167	5.21614e-146	1	Slc7a7	Nr4a1- Mono
6.17303e-150	0.455172	0.942	0.628	1.02343e-145	1	Dbi	Nr4a1- Mono
1.10414e-149	0.285188	0.658	0.258	1.83055e-145	1	Sirpb1b	Nr4a1- Mono
2.41735e-149	0.464647	0.864	0.524	4.00772e-145	1	Cltc	Nr4a1- Mono
5.29212e-149	0.398245	0.744	0.357	8.7738e-145	1	Oas1a	Nr4a1- Mono
3.18082e-148	0.32963	0.552	0.202	5.27348e-144	1	Tbxas1	Nr4a1- Mono
1.34585e-147	0.522808	0.897	0.501	2.23129e-143	1	S100a4	Nr4a1- Mono
1.45195e-147	0.460111	0.744	0.338	2.40719e-143	1	Clec12a	Nr4a1- Mono
1.52521e-147	0.47021	0.983	0.689	2.52864e-143	1	Anxa5	Nr4a1- Mono
1.67e-147	0.363833	0.858	0.428	2.76869e-143	1	Emilin2	Nr4a1- Mono
6.07883e-147	0.395809	0.638	0.261	1.00781e-142	1	Nupr1	Nr4a1- Mono
7.41529e-147	0.461211	0.904	0.485	1.22938e-142	1	Cd300c2	Nr4a1- Mono
9.30116e-147	0.502866	0.641	0.28	1.54204e-142	1	Mmp14	Nr4a1- Mono
1.72688e-146	0.30134	0.677	0.279	2.863e-142	1	Slc7a8	Nr4a1- Mono
5.27341e-146	0.42532	0.943	0.497	8.74279e-142	1	Sirpa	Nr4a1- Mono
2.82092e-144	0.261559	0.428	0.132	4.6768e-140	1	Pla2g4a	Nr4a1- Mono
5.77617e-144	0.359602	0.506	0.183	9.57631e-140	1	Dram1	Nr4a1- Mono
6.10764e-144	0.39943	0.873	0.518	1.01259e-139	1	Pitpna	Nr4a1- Mono
1.30515e-143	0.332566	0.594	0.24	2.16381e-139	1	Parp12	Nr4a1- Mono
5.89331e-143	0.565178	0.784	0.393	9.77051e-139	1	C5ar1	Nr4a1- Mono
9.14102e-143	0.321937	0.747	0.351	1.51549e-138	1	Rab32	Nr4a1- Mono
1.65583e-142	0.481697	0.665	0.296	2.7452e-138	1	Maf	Nr4a1- Mono
1.91899e-142	0.57707	0.685	0.3	3.18149e-138	1	Clec4n	Nr4a1- Mono
2.71136e-142	0.457574	0.891	0.51	4.49516e-138	1	Ccr5	Nr4a1- Mono
5.16159e-142	0.323161	0.837	0.394	8.5574e-138	1	Marcks	Nr4a1- Mono
1.28975e-141	0.343187	0.575	0.229	2.13828e-137	1	Itga5	Nr4a1- Mono
1.34195e-141	0.637865	0.873	0.546	2.22481e-137	1	Sod2	Nr4a1- Mono
1.53432e-141	0.375378	0.675	0.274	2.54375e-137	1	Adgre1	Nr4a1- Mono
2.31596e-141	0.320853	0.699	0.336	3.83962e-137	1	Pacsin2	Nr4a1- Mono
3.70454e-141	0.286133	0.555	0.207	6.14175e-137	1	Pira2	Nr4a1- Mono
3.87209e-141	0.307989	0.659	0.291	6.41954e-137	1	Acer3	Nr4a1- Mono
1.7262e-140	0.271977	0.361	0.09	2.86187e-136	1	Ms4a8a	Nr4a1- Mono
2.91162e-140	0.437899	0.818	0.389	4.82718e-136	1	Pla2g7	Nr4a1- Mono
3.2918e-140	0.624929	0.773	0.385	5.45747e-136	1	Tgm2	Nr4a1- Mono
3.74493e-140	0.392269	0.989	0.843	6.20872e-136	1	Atp6v0c	Nr4a1- Mono
9.78946e-140	0.291589	0.509	0.181	1.62299e-135	1	Rin2	Nr4a1- Mono
2.10368e-139	0.407647	0.776	0.381	3.48769e-135	1	Aldh2	Nr4a1- Mono
2.18027e-139	0.428296	0.796	0.4	3.61467e-135	1	Ifi211	Nr4a1- Mono
2.54373e-139	0.390305	0.975	0.739	4.21724e-135	1	Atox1	Nr4a1- Mono
3.56395e-139	0.382268	0.191	0.02	5.90867e-135	1	Dmkn	Nr4a1- Mono
8.82127e-138	0.387	0.851	0.491	1.46248e-133	1	BC005537	Nr4a1- Mono
1.52018e-137	0.392388	0.933	0.571	2.5203e-133	1	Lamp2	Nr4a1- Mono
1.53406e-137	0.369298	0.459	0.146	2.54331e-133	1	Gpr141	Nr4a1- Mono
1.6318e-137	0.409662	0.815	0.433	2.70536e-133	1	Slfn1	Nr4a1- Mono
5.67578e-137	0.416508	0.504	0.181	9.40987e-133	1	Rab3il1	Nr4a1- Mono
3.54377e-136	0.556552	0.877	0.565	5.87522e-132	1	Zbp1	Nr4a1- Mono
6.05034e-136	0.475665	0.949	0.702	1.00309e-131	1	Tgfb1	Nr4a1- Mono
9.73227e-136	0.453075	0.98	0.625	1.61351e-131	1	Grn	Nr4a1- Mono
1.02486e-135	0.534688	0.65	0.267	1.69912e-131	1	F10	Nr4a1- Mono
2.57954e-135	0.942386	0.595	0.254	4.27662e-131	1	Lpl	Nr4a1- Mono
3.43389e-135	0.46953	0.973	0.549	5.69305e-131	1	Ctsh	Nr4a1- Mono
1.8312e-134	0.253689	0.34	0.085	3.03595e-130	1	Adora2b	Nr4a1- Mono
7.40063e-134	0.27087	0.473	0.16	1.22695e-129	1	Dpep2	Nr4a1- Mono
2.27978e-133	0.293383	0.717	0.327	3.77965e-129	1	Itgam	Nr4a1- Mono
2.35771e-133	0.766297	0.944	0.69	3.90884e-129	1	Cd74	Nr4a1- Mono
1.00678e-132	0.457165	0.402	0.126	1.66914e-128	1	Cfb	Nr4a1- Mono
6.04102e-132	0.346463	0.614	0.266	1.00154e-127	1	Tifa	Nr4a1- Mono
2.05748e-131	0.49276	0.939	0.655	3.4111e-127	1	Ptpn1	Nr4a1- Mono
6.41367e-131	0.280269	0.508	0.177	1.06332e-126	1	Sirpb1a	Nr4a1- Mono
1.12193e-130	0.436708	0.99	0.768	1.86006e-126	1	Lamp1	Nr4a1- Mono
1.9021e-130	0.439154	0.975	0.786	3.15349e-126	1	Fam49b	Nr4a1- Mono
3.13835e-130	0.482969	0.616	0.267	5.20307e-126	1	Ecm1	Nr4a1- Mono
6.10409e-130	0.328448	0.667	0.301	1.012e-125	1	Themis2	Nr4a1- Mono
6.80042e-130	0.335033	0.777	0.4	1.12744e-125	1	Gusb	Nr4a1- Mono
1.37423e-129	0.421177	0.983	0.775	2.27834e-125	1	Emp3	Nr4a1- Mono
2.42146e-129	0.391516	0.936	0.556	4.01455e-125	1	Zeb2	Nr4a1- Mono
2.49785e-129	0.311212	0.59	0.238	4.14118e-125	1	Pilra	Nr4a1- Mono
7.29576e-129	0.436683	0.837	0.431	1.20956e-124	1	Sdc3	Nr4a1- Mono
1.12262e-128	0.427823	0.924	0.595	1.86119e-124	1	Ptpn6	Nr4a1- Mono
1.56936e-128	0.382715	0.432	0.147	2.60184e-124	1	Ldlr	Nr4a1- Mono
2.07027e-128	0.272017	0.725	0.334	3.43229e-124	1	Slc15a3	Nr4a1- Mono
4.93044e-128	0.541522	0.968	0.758	8.17418e-124	1	Crip1	Nr4a1- Mono
1.52374e-127	0.337275	0.56	0.227	2.52621e-123	1	Tlr2	Nr4a1- Mono
1.79301e-127	0.378524	0.618	0.276	2.97263e-123	1	Bach1	Nr4a1- Mono
3.51999e-127	1.22715	0.708	0.425	5.83579e-123	1	Gbp2	Nr4a1- Mono
7.5459e-127	0.688004	0.414	0.13	1.25103e-122	1	Ly6i	Nr4a1- Mono
3.37075e-126	0.401409	0.982	0.72	5.58837e-122	1	Ctsa	Nr4a1- Mono
5.31737e-126	0.353351	0.76	0.399	8.81567e-122	1	Snx10	Nr4a1- Mono
1.24923e-125	0.398169	0.959	0.687	2.0711e-121	1	Rab5c	Nr4a1- Mono
1.69638e-125	-1.4428	0.056	0.392	2.81242e-121	1	Ltb	Nr4a1- Mono
2.11921e-125	0.818138	0.836	0.505	3.51344e-121	1	Plac8	Nr4a1- Mono
5.433e-125	0.315084	0.734	0.355	9.00738e-121	1	P2rx4	Nr4a1- Mono
7.56832e-125	-1.31795	0.037	0.368	1.25475e-120	1	Ptprcap	Nr4a1- Mono
7.60459e-125	0.262328	0.466	0.16	1.26077e-120	1	Gm5150	Nr4a1- Mono
8.12758e-125	0.389013	0.459	0.144	1.34747e-120	1	Hp	Nr4a1- Mono
2.24513e-124	0.35308	0.678	0.321	3.72221e-120	1	Marcksl1	Nr4a1- Mono
3.84579e-124	0.373156	0.972	0.781	6.37593e-120	1	Psma7	Nr4a1- Mono
4.88677e-124	0.321178	0.636	0.299	8.10178e-120	1	Ethe1	Nr4a1- Mono
6.88228e-124	0.396789	0.843	0.519	1.14101e-119	1	Ehd1	Nr4a1- Mono
8.82757e-124	0.373484	0.989	0.811	1.46352e-119	1	Prdx1	Nr4a1- Mono
1.18726e-123	0.338743	0.76	0.413	1.96836e-119	1	Gsdmd	Nr4a1- Mono
1.23624e-123	0.250474	0.749	0.372	2.04956e-119	1	Ncf1	Nr4a1- Mono
1.23678e-123	0.274217	0.655	0.306	2.05045e-119	1	Nsf	Nr4a1- Mono
1.98301e-123	0.451962	0.555	0.232	3.28763e-119	1	Cd40	Nr4a1- Mono
3.72154e-123	0.415341	0.817	0.48	6.16995e-119	1	Trafd1	Nr4a1- Mono
9.41256e-123	0.363951	0.988	0.907	1.56051e-118	1	Actr3	Nr4a1- Mono
9.98256e-123	0.364488	0.803	0.418	1.65501e-118	1	Plaur	Nr4a1- Mono
3.33998e-122	-1.05449	0.036	0.364	5.53735e-118	1	2021-09-01	Nr4a1- Mono
4.82282e-122	0.315128	0.85	0.499	7.99575e-118	1	Cnih4	Nr4a1- Mono
3.35121e-121	0.253586	0.844	0.472	5.55597e-117	1	Pgd	Nr4a1- Mono
5.95595e-121	0.264824	0.565	0.241	9.87437e-117	1	Rap2c	Nr4a1- Mono
1.1338e-120	0.280454	0.822	0.418	1.87972e-116	1	Csf2rb	Nr4a1- Mono
1.3096e-120	0.254232	0.565	0.241	2.17119e-116	1	Vwa5a	Nr4a1- Mono
2.22841e-120	0.350486	0.756	0.41	3.69447e-116	1	Chd9	Nr4a1- Mono
2.26734e-120	0.386678	0.909	0.573	3.75902e-116	1	Flna	Nr4a1- Mono
5.96083e-119	0.426437	0.964	0.662	9.88245e-115	1	Capg	Nr4a1- Mono
2.57224e-118	0.437959	0.673	0.335	4.26451e-114	1	Icam1	Nr4a1- Mono
2.95143e-118	0.255542	0.631	0.282	4.89317e-114	1	Plcg2	Nr4a1- Mono
3.28045e-118	0.364618	0.962	0.729	5.43867e-114	1	Rbms1	Nr4a1- Mono
3.68025e-118	0.25841	0.767	0.365	6.10149e-114	1	Napsa	Nr4a1- Mono
3.89117e-118	0.318601	0.868	0.512	6.45118e-114	1	Stx7	Nr4a1- Mono
5.88152e-118	0.515887	0.469	0.164	9.75097e-114	1	Ifitm6	Nr4a1- Mono
1.17065e-117	-0.81681	0.1	0.424	1.94081e-113	1	Ets1	Nr4a1- Mono
6.42247e-117	0.375338	0.956	0.682	1.06478e-112	1	Erp29	Nr4a1- Mono
1.19041e-116	0.346819	0.572	0.254	1.97359e-112	1	Cers6	Nr4a1- Mono
5.96141e-116	0.313623	0.741	0.358	9.88342e-112	1	Fam129b	Nr4a1- Mono
1.45129e-115	0.328229	0.991	0.794	2.40609e-111	1	S100a6	Nr4a1- Mono
1.47765e-115	0.378012	0.758	0.406	2.44979e-111	1	Ehd4	Nr4a1- Mono
1.56163e-115	0.500148	0.796	0.412	2.58903e-111	1	Selenop	Nr4a1- Mono
3.65233e-115	-1.26268	0.036	0.351	6.0552e-111	1	Gimap4	Nr4a1- Mono
2.75695e-114	0.833194	0.811	0.545	4.57076e-110	1	H2-Ab1	Nr4a1- Mono
3.09031e-114	0.297127	0.62	0.28	5.12343e-110	1	Kdm6b	Nr4a1- Mono
9.1302e-114	0.350822	0.891	0.585	1.5137e-109	1	Ncf4	Nr4a1- Mono
1.10582e-113	0.389291	0.962	0.729	1.83334e-109	1	Tkt	Nr4a1- Mono
1.00999e-112	0.308999	0.641	0.319	1.67446e-108	1	Pepd	Nr4a1- Mono
1.08628e-112	0.270546	0.564	0.246	1.80095e-108	1	Dse	Nr4a1- Mono
1.16549e-112	0.351449	0.604	0.291	1.93226e-108	1	Magohb	Nr4a1- Mono
1.54087e-112	0.315456	0.267	0.062	2.55461e-108	1	Spint1	Nr4a1- Mono
3.66037e-112	-1.01126	0.027	0.335	6.06852e-108	1	Gimap6	Nr4a1- Mono
3.80447e-112	0.332196	0.901	0.573	6.30742e-108	1	Atp6v1b2	Nr4a1- Mono
8.60528e-112	0.380369	0.992	0.601	1.42667e-107	1	Cd68	Nr4a1- Mono
1.59678e-111	0.352131	0.583	0.274	2.64731e-107	1	Acp2	Nr4a1- Mono
1.74906e-111	0.36543	0.786	0.46	2.89977e-107	1	Capn2	Nr4a1- Mono
7.95614e-111	0.446568	0.799	0.425	1.31905e-106	1	Blvrb	Nr4a1- Mono
1.66662e-110	0.305196	0.835	0.501	2.76308e-106	1	Rab1a	Nr4a1- Mono
2.99735e-110	-1.43043	0.026	0.328	4.9693e-106	1	Il2rb	Nr4a1- Mono
3.81137e-110	-0.85319	0.022	0.324	6.31887e-106	1	Gimap1	Nr4a1- Mono
7.62472e-110	0.31862	0.655	0.32	1.2641e-105	1	Ube2l6	Nr4a1- Mono
5.00277e-109	0.353389	0.925	0.668	8.2941e-105	1	1110008F13Rik	Nr4a1- Mono
8.88197e-109	0.352057	0.982	0.844	1.47254e-104	1	Eif4a1	Nr4a1- Mono
2.65107e-108	0.414102	0.882	0.587	4.39521e-104	1	Pdia6	Nr4a1- Mono
2.68345e-108	-1.06357	0.031	0.333	4.44889e-104	1	Gimap3	Nr4a1- Mono
5.76218e-108	0.409117	0.977	0.808	9.55313e-104	1	Psme2	Nr4a1- Mono
2.47445e-107	0.276419	0.982	0.864	4.1024e-103	1	Sem1	Nr4a1- Mono
1.79108e-106	0.396482	0.76	0.428	2.96944e-102	1	Il4ra	Nr4a1- Mono
1.81544e-106	0.475845	0.583	0.296	3.00982e-102	1	Gbp3	Nr4a1- Mono
2.06052e-106	0.404799	0.962	0.713	3.41614e-102	1	Aprt	Nr4a1- Mono
4.78249e-106	0.400482	0.557	0.233	7.92889e-102	1	Ifi205	Nr4a1- Mono
2.24316e-105	0.266943	0.768	0.423	3.71893e-101	1	Ehbp1l1	Nr4a1- Mono
2.42708e-105	0.258179	0.552	0.249	4.02385e-101	1	Slc29a3	Nr4a1- Mono
3.69106e-105	0.290395	0.8	0.424	6.11941e-101	1	Plekho1	Nr4a1- Mono
4.63586e-105	0.263386	0.896	0.517	7.6858e-101	1	Gsn	Nr4a1- Mono
2.12308e-104	0.264514	0.389	0.128	3.51985e-100	1	Ciita	Nr4a1- Mono
3.29618e-104	0.401861	0.811	0.483	5.46473e-100	1	Slc16a3	Nr4a1- Mono
4.23392e-104	0.264368	0.691	0.37	7.01941e-100	1	Hsd17b12	Nr4a1- Mono
2.77342e-103	0.352995	0.283	0.078	4.59806e-99	1	Mmp19	Nr4a1- Mono
2.8943e-103	0.3182	0.786	0.441	4.79846e-99	1	Rtp4	Nr4a1- Mono
4.30722e-103	-0.483711	0.998	0.959	7.14094e-99	1	Rplp1	Nr4a1- Mono
8.40382e-103	0.320301	0.977	0.81	1.39327e-98	1	Tpm3	Nr4a1- Mono
1.01244e-102	-2.14996	0.056	0.344	1.67853e-98	1	Nkg7	Nr4a1- Mono
1.77657e-102	0.306265	0.746	0.431	2.94537e-98	1	Sppl2a	Nr4a1- Mono
1.84696e-102	-1.12306	0.046	0.334	3.06208e-98	1	Lck	Nr4a1- Mono
1.92498e-102	0.284014	0.564	0.267	3.19142e-98	1	Ccdc86	Nr4a1- Mono
2.20587e-101	0.27968	0.851	0.531	3.65711e-97	1	Necap2	Nr4a1- Mono
2.38655e-101	0.333003	0.76	0.375	3.95666e-97	1	C3ar1	Nr4a1- Mono
3.22211e-101	-0.796763	0.018	0.301	5.34193e-97	1	Skap1	Nr4a1- Mono
2.83442e-100	0.267759	0.602	0.282	4.69919e-96	1	Eps8	Nr4a1- Mono
3.25e-100	0.33714	0.489	0.207	5.38818e-96	1	Tnfaip2	Nr4a1- Mono
5.20248e-100	0.399284	0.91	0.58	8.6252e-96	1	Glrx	Nr4a1- Mono
5.37722e-100	0.518308	0.672	0.368	8.91489e-96	1	Sdc4	Nr4a1- Mono
6.55327e-100	0.395102	0.923	0.662	1.08647e-95	1	Psmb10	Nr4a1- Mono
2.05702e-99	0.27817	0.307	0.093	3.41034e-95	1	Batf2	Nr4a1- Mono
3.03041e-99	-0.618008	0.996	0.933	5.02411e-95	1	Rps15a	Nr4a1- Mono
4.90835e-99	0.322715	0.805	0.468	8.13755e-95	1	Clic4	Nr4a1- Mono
5.86509e-99	-0.92794	0.031	0.31	9.72374e-95	1	Cd2	Nr4a1- Mono
5.88277e-99	0.536602	0.636	0.323	9.75305e-95	1	Dab2	Nr4a1- Mono
2.03177e-98	0.722428	0.531	0.267	3.36846e-94	1	Fam26f	Nr4a1- Mono
5.34709e-98	0.332407	0.963	0.721	8.86494e-94	1	Rnh1	Nr4a1- Mono
7.9864e-98	0.844159	0.514	0.223	1.32407e-93	1	Ccl12	Nr4a1- Mono
1.07963e-97	0.306635	0.834	0.499	1.78992e-93	1	Fkbp2	Nr4a1- Mono
1.10275e-97	-1.43708	0.034	0.313	1.82824e-93	1	Thy1	Nr4a1- Mono
1.18197e-97	0.296941	0.635	0.303	1.95958e-93	1	Cd180	Nr4a1- Mono
2.00677e-97	-1.15507	0.031	0.307	3.32702e-93	1	Klrd1	Nr4a1- Mono
2.42811e-97	0.316353	0.858	0.492	4.02556e-93	1	Cdkn1a	Nr4a1- Mono
1.83573e-96	-0.732123	0.018	0.291	3.04345e-92	1	Gimap5	Nr4a1- Mono
2.18631e-96	-0.489388	0.998	0.958	3.62469e-92	1	Rps24	Nr4a1- Mono
3.51466e-96	0.315556	0.94	0.672	5.82695e-92	1	Cmpk1	Nr4a1- Mono
5.53844e-96	0.325569	0.917	0.648	9.18217e-92	1	Psma4	Nr4a1- Mono
5.84938e-96	0.315096	0.792	0.476	9.69769e-92	1	Rpn1	Nr4a1- Mono
6.82094e-96	0.299558	0.978	0.735	1.13084e-91	1	Atp6v0b	Nr4a1- Mono
1.17569e-95	0.435327	0.904	0.654	1.94918e-91	1	Ifi27l2a	Nr4a1- Mono
1.95012e-95	0.266991	0.743	0.416	3.23311e-91	1	Ggh	Nr4a1- Mono
2.93956e-95	0.282039	0.872	0.564	4.8735e-91	1	Atp6ap1	Nr4a1- Mono
3.4086e-95	0.371996	0.6	0.308	5.65112e-91	1	Nrp1	Nr4a1- Mono
6.14296e-95	0.302736	0.943	0.675	1.01844e-90	1	Psmb2	Nr4a1- Mono
6.58045e-95	0.312173	0.875	0.551	1.09097e-90	1	Sh3bgrl	Nr4a1- Mono
1.1908e-94	0.327282	0.955	0.733	1.97423e-90	1	Coro1b	Nr4a1- Mono
1.19158e-94	0.315202	0.905	0.614	1.97552e-90	1	Cyth4	Nr4a1- Mono
1.7143e-94	-1.05001	0.02	0.288	2.84214e-90	1	Ctsw	Nr4a1- Mono
3.88733e-94	0.276405	0.902	0.591	6.44481e-90	1	Plek	Nr4a1- Mono
1.31201e-93	0.3178	0.934	0.705	2.17518e-89	1	Actr2	Nr4a1- Mono
1.71205e-93	0.274573	0.981	0.867	2.83841e-89	1	Arf1	Nr4a1- Mono
2.23206e-93	-0.992824	0.023	0.289	3.70053e-89	1	Sh2d2a	Nr4a1- Mono
2.91398e-93	0.282906	0.978	0.858	4.83109e-89	1	Arpc4	Nr4a1- Mono
3.32216e-93	0.281658	0.85	0.535	5.50781e-89	1	Plekho2	Nr4a1- Mono
3.5861e-93	0.353637	0.988	0.906	5.9454e-89	1	Ly6e	Nr4a1- Mono
4.58304e-93	0.366851	0.946	0.545	7.59822e-89	1	Lgmn	Nr4a1- Mono
1.78419e-92	0.287211	0.632	0.33	2.95801e-88	1	Casp1	Nr4a1- Mono
1.90285e-92	0.305525	0.921	0.633	3.15474e-88	1	Hcls1	Nr4a1- Mono
3.00757e-92	0.251941	0.632	0.331	4.98625e-88	1	Srsf9	Nr4a1- Mono
3.50748e-92	0.274162	0.761	0.439	5.81506e-88	1	Camk2d	Nr4a1- Mono
6.46322e-92	0.293726	0.988	0.878	1.07154e-87	1	Clta	Nr4a1- Mono
7.16352e-92	0.278977	0.97	0.79	1.18764e-87	1	Taldo1	Nr4a1- Mono
1.03274e-91	-0.676098	0.06	0.33	1.71219e-87	1	Tbc1d10c	Nr4a1- Mono
2.08754e-91	0.345861	0.58	0.295	3.46093e-87	1	Tubb2a	Nr4a1- Mono
3.1995e-91	0.698691	0.776	0.519	5.30446e-87	1	H2-Aa	Nr4a1- Mono
4.1428e-91	0.32525	0.98	0.83	6.86834e-87	1	Efhd2	Nr4a1- Mono
8.65317e-91	0.258122	0.832	0.49	1.43461e-86	1	Tcirg1	Nr4a1- Mono
1.12128e-90	0.285313	0.602	0.313	1.85897e-86	1	Ap2a2	Nr4a1- Mono
2.10008e-89	0.278849	0.842	0.529	3.48173e-85	1	Timm10b	Nr4a1- Mono
2.10318e-89	0.274396	0.819	0.5	3.48686e-85	1	AB124611	Nr4a1- Mono
3.13817e-89	0.276423	0.551	0.255	5.20277e-85	1	Cebpa	Nr4a1- Mono
4.55199e-89	-0.485361	0.995	0.959	7.54675e-85	1	Rpl17	Nr4a1- Mono
1.29681e-88	0.284447	0.477	0.207	2.14999e-84	1	Gbp9	Nr4a1- Mono
1.38221e-88	0.26037	0.824	0.5	2.29157e-84	1	Twf2	Nr4a1- Mono
3.5034e-88	0.320353	0.684	0.377	5.80828e-84	1	Nampt	Nr4a1- Mono
4.13393e-88	0.255574	0.802	0.487	6.85365e-84	1	Myo1f	Nr4a1- Mono
4.14619e-88	0.258921	0.986	0.81	6.87397e-84	1	Sdcbp	Nr4a1- Mono
4.48658e-88	-0.474835	0.998	0.964	7.4383e-84	1	Rpl18a	Nr4a1- Mono
9.7041e-88	0.305712	0.734	0.423	1.60884e-83	1	Rnf213	Nr4a1- Mono
1.25137e-87	0.263074	0.702	0.391	2.07465e-83	1	Mpp1	Nr4a1- Mono
1.25957e-87	0.297985	0.848	0.526	2.08825e-83	1	Man2b1	Nr4a1- Mono
1.44177e-87	0.741387	0.743	0.484	2.39031e-83	1	H2-Eb1	Nr4a1- Mono
3.02552e-87	0.250194	0.733	0.434	5.01602e-83	1	Flot1	Nr4a1- Mono
1.12688e-86	0.257006	0.611	0.309	1.86826e-82	1	Cd86	Nr4a1- Mono
6.46938e-86	-1.04521	0.085	0.345	1.07256e-81	1	Pglyrp1	Nr4a1- Mono
1.92761e-85	0.270223	0.634	0.337	3.19579e-81	1	Tor3a	Nr4a1- Mono
1.96343e-85	-0.408884	0.995	0.944	3.25517e-81	1	Rpl32	Nr4a1- Mono
4.09387e-85	0.257377	0.984	0.892	6.78722e-81	1	Gnb2	Nr4a1- Mono
5.87764e-85	0.298593	0.933	0.677	9.74455e-81	1	Tmem14c	Nr4a1- Mono
5.94462e-85	0.316014	0.997	0.951	9.85559e-81	1	Pkm	Nr4a1- Mono
1.05438e-84	0.296499	0.809	0.52	1.74805e-80	1	Dnajb11	Nr4a1- Mono
3.65443e-84	0.281374	0.855	0.499	6.05868e-80	1	Apoe	Nr4a1- Mono
5.42299e-84	0.252542	0.812	0.507	8.99078e-80	1	Scamp2	Nr4a1- Mono
6.2128e-84	0.258262	0.87	0.579	1.03002e-79	1	Eif6	Nr4a1- Mono
5.87957e-83	-0.891636	0.031	0.278	9.74773e-79	1	Lat	Nr4a1- Mono
7.62902e-83	0.480492	0.675	0.386	1.26482e-78	1	Ass1	Nr4a1- Mono
1.37772e-82	1.035	0.541	0.279	2.28413e-78	1	Ccl7	Nr4a1- Mono
2.3016e-82	-0.452197	0.995	0.94	3.81582e-78	1	Rps20	Nr4a1- Mono
2.9098e-82	0.308994	0.696	0.396	4.82416e-78	1	Parp14	Nr4a1- Mono
7.07623e-82	-0.774425	0.047	0.295	1.17317e-77	1	Tnfrsf18	Nr4a1- Mono
1.4493e-81	0.258223	0.489	0.23	2.40279e-77	1	Casp4	Nr4a1- Mono
2.17281e-81	0.302575	0.897	0.628	3.60229e-77	1	Pycard	Nr4a1- Mono
4.00738e-81	0.255917	0.821	0.522	6.64384e-77	1	Bak1	Nr4a1- Mono
5.0919e-81	0.282459	0.956	0.724	8.44186e-77	1	Smdt1	Nr4a1- Mono
6.81929e-81	-1.32747	0.031	0.27	1.13057e-76	1	Cd3d	Nr4a1- Mono
1.25357e-80	0.276391	0.938	0.682	2.07829e-76	1	Mrpl52	Nr4a1- Mono
3.00494e-80	-1.4404	0.034	0.272	4.98189e-76	1	Cd3e	Nr4a1- Mono
3.77642e-80	0.33514	0.948	0.734	6.26093e-76	1	Tapbp	Nr4a1- Mono
5.69299e-80	-0.621595	0.355	0.555	9.43841e-76	1	H2afv	Nr4a1- Mono
2.54481e-79	0.253421	0.514	0.24	4.21903e-75	1	Il18bp	Nr4a1- Mono
2.7933e-79	0.337193	0.992	0.894	4.63101e-75	1	Vim	Nr4a1- Mono
3.88113e-79	0.273912	0.904	0.619	6.43452e-75	1	Lamtor4	Nr4a1- Mono
5.551e-79	-0.68883	0.016	0.248	9.203e-75	1	Gimap7	Nr4a1- Mono
1.30188e-78	-0.277433	0.997	0.997	2.15838e-74	1	Fau	Nr4a1- Mono
1.39096e-78	0.287973	0.926	0.672	2.30608e-74	1	Psmb5	Nr4a1- Mono
1.7829e-78	-0.591771	0.02	0.252	2.95587e-74	1	Cd247	Nr4a1- Mono
3.44036e-78	-0.843421	0.015	0.245	5.70377e-74	1	Ctla2a	Nr4a1- Mono
5.60366e-78	0.27781	0.898	0.603	9.2903e-74	1	Fam96a	Nr4a1- Mono
1.9956e-77	-0.582992	0.975	0.888	3.3085e-73	1	Rpl12	Nr4a1- Mono
3.49977e-77	0.310049	0.998	0.952	5.80227e-73	1	Itm2b	Nr4a1- Mono
3.64443e-77	0.356194	0.743	0.416	6.0421e-73	1	Ly6c2	Nr4a1- Mono
3.93941e-77	0.264772	0.959	0.771	6.53114e-73	1	Psma3	Nr4a1- Mono
1.18621e-76	0.251814	0.947	0.712	1.96662e-72	1	Ywhab	Nr4a1- Mono
1.3745e-76	-0.664708	0.957	0.913	2.27879e-72	1	Rps27	Nr4a1- Mono
1.43659e-76	-0.927405	0.62	0.689	2.38173e-72	1	Hmgb2	Nr4a1- Mono
2.00272e-76	-0.53093	0.023	0.252	3.32031e-72	1	Ablim1	Nr4a1- Mono
5.81474e-76	-1.41325	0.038	0.268	9.64026e-72	1	Cd3g	Nr4a1- Mono
1.9095e-75	0.252827	0.91	0.616	3.16576e-71	1	Atp2b1	Nr4a1- Mono
2.17284e-75	0.291308	0.87	0.602	3.60235e-71	1	Hprt	Nr4a1- Mono
3.24532e-75	0.263582	0.856	0.597	5.38041e-71	1	Tbcb	Nr4a1- Mono
6.41646e-75	-2.15761	0.202	0.44	1.06378e-70	1	Ccl5	Nr4a1- Mono
1.13173e-74	-0.562453	0.021	0.245	1.87629e-70	1	Zap70	Nr4a1- Mono
3.77852e-74	-0.873837	0.028	0.252	6.26441e-70	1	Trbc2	Nr4a1- Mono
1.65624e-73	-0.358224	0.998	0.984	2.74588e-69	1	Eef1a1	Nr4a1- Mono
3.39218e-73	-1.44202	0.128	0.352	5.6239e-69	1	Ms4a4b	Nr4a1- Mono
4.19025e-73	0.29288	0.936	0.694	6.94702e-69	1	Ap2m1	Nr4a1- Mono
6.22764e-73	0.279105	0.572	0.291	1.03248e-68	1	Cd93	Nr4a1- Mono
7.4304e-73	0.346554	0.928	0.713	1.23189e-68	1	Calr	Nr4a1- Mono
1.29453e-72	-0.402295	0.994	0.944	2.1462e-68	1	Rps5	Nr4a1- Mono
1.40828e-72	0.367084	0.691	0.43	2.33478e-68	1	Irgm1	Nr4a1- Mono
2.25206e-72	-0.523717	0.013	0.228	3.7337e-68	1	Cd27	Nr4a1- Mono
4.9801e-72	0.252558	0.462	0.211	8.25652e-68	1	Mgst1	Nr4a1- Mono
1.98239e-71	0.287083	0.955	0.722	3.2866e-67	1	Atp5g1	Nr4a1- Mono
1.03711e-70	0.283741	0.631	0.359	1.71943e-66	1	Daxx	Nr4a1- Mono
2.06104e-70	0.253685	0.962	0.741	3.41701e-66	1	Capns1	Nr4a1- Mono
6.86472e-70	-0.371341	0.994	0.961	1.1381e-65	1	Rps3	Nr4a1- Mono
1.40349e-69	0.329052	0.443	0.216	2.32684e-65	1	Axl	Nr4a1- Mono
2.40361e-69	-0.782723	0.015	0.225	3.98495e-65	1	Serpinb6b	Nr4a1- Mono
3.86544e-69	0.274264	0.979	0.866	6.40851e-65	1	Rap1b	Nr4a1- Mono
8.90162e-69	-0.377404	0.995	0.949	1.4758e-64	1	Rpl30	Nr4a1- Mono
1.27806e-68	0.255801	0.87	0.593	2.11889e-64	1	Vcp	Nr4a1- Mono
1.36119e-68	-0.304716	0.995	0.969	2.25671e-64	1	Rpl23	Nr4a1- Mono
1.63643e-68	-0.392188	0.995	0.952	2.71304e-64	1	Rpl21	Nr4a1- Mono
1.6381e-68	0.280242	0.76	0.497	2.7158e-64	1	Snx6	Nr4a1- Mono
4.96601e-68	-0.641999	0.288	0.512	8.23314e-64	1	H2-Q6	Nr4a1- Mono
1.12102e-67	0.318252	0.874	0.612	1.85855e-63	1	Ms4a6b	Nr4a1- Mono
1.38261e-67	-0.453555	0.055	0.272	2.29222e-63	1	Acap1	Nr4a1- Mono
1.45558e-67	-0.907068	0.024	0.234	2.41321e-63	1	Tnfrsf9	Nr4a1- Mono
1.91305e-67	-0.731317	0.535	0.673	3.17164e-63	1	H2-Q7	Nr4a1- Mono
3.485e-67	0.256331	0.882	0.627	5.77779e-63	1	Psma5	Nr4a1- Mono
3.92439e-67	-0.363858	0.99	0.948	6.50624e-63	1	Rps12	Nr4a1- Mono
4.08437e-67	-0.429842	0.994	0.951	6.77148e-63	1	Rps7	Nr4a1- Mono
4.97431e-67	-0.316786	0.996	0.96	8.2469e-63	1	Rpl27a	Nr4a1- Mono
6.44668e-67	-0.344378	0.997	0.965	1.0688e-62	1	Rps10	Nr4a1- Mono
1.77776e-66	0.322042	0.844	0.567	2.94735e-62	1	Irf7	Nr4a1- Mono
2.10034e-66	-0.467849	0.997	0.944	3.48215e-62	1	Rpsa	Nr4a1- Mono
1.1864e-65	0.267008	0.692	0.382	1.96694e-61	1	Cxcl16	Nr4a1- Mono
2.23979e-65	-0.430106	0.011	0.207	3.71335e-61	1	Ikzf3	Nr4a1- Mono
4.49892e-65	-0.728415	0.811	0.833	7.45876e-61	1	Pnrc1	Nr4a1- Mono
6.26894e-65	0.275711	0.708	0.439	1.03933e-60	1	Plec	Nr4a1- Mono
6.95517e-65	-0.392863	0.985	0.902	1.1531e-60	1	Rpl39	Nr4a1- Mono
1.2728e-64	0.25424	0.727	0.458	2.11017e-60	1	Nme2	Nr4a1- Mono
2.62875e-64	-0.319144	0.992	0.952	4.35821e-60	1	Rps14	Nr4a1- Mono
3.6221e-64	-0.372266	0.015	0.211	6.00507e-60	1	Spint2	Nr4a1- Mono
4.41593e-64	0.293838	0.603	0.348	7.32117e-60	1	Gbp7	Nr4a1- Mono
4.80103e-64	-0.717589	0.07	0.279	7.95962e-60	1	Cst7	Nr4a1- Mono
1.14827e-63	0.262002	0.998	0.84	1.90372e-59	1	Ctsb	Nr4a1- Mono
1.68547e-63	0.27688	0.392	0.169	2.79433e-59	1	Tmem176b	Nr4a1- Mono
2.00748e-63	0.884695	0.472	0.246	3.3282e-59	1	Cxcl9	Nr4a1- Mono
3.75556e-63	-0.265567	0.995	0.96	6.22634e-59	1	Rpl19	Nr4a1- Mono
3.92041e-63	-0.623052	0.024	0.22	6.49966e-59	1	Trac	Nr4a1- Mono
4.28352e-63	-0.67909	0.011	0.203	7.10165e-59	1	Tigit	Nr4a1- Mono
1.77285e-62	0.261224	0.958	0.754	2.9392e-58	1	Bax	Nr4a1- Mono
3.1496e-62	-0.406315	0.017	0.208	5.22172e-58	1	Itk	Nr4a1- Mono
3.45362e-62	-1.63834	0.036	0.234	5.72575e-58	1	Gzmb	Nr4a1- Mono
5.9737e-62	-0.454031	0.971	0.894	9.90379e-58	1	Eef1b2	Nr4a1- Mono
8.48146e-62	-0.316819	0.996	0.952	1.40614e-57	1	Rps11	Nr4a1- Mono
8.65052e-62	1.13158	0.404	0.196	1.43417e-57	1	Cxcl10	Nr4a1- Mono
2.25601e-61	0.299469	0.961	0.776	3.74024e-57	1	Pdia3	Nr4a1- Mono
2.81838e-61	0.407698	0.347	0.158	4.6726e-57	1	Gbp5	Nr4a1- Mono
3.79774e-61	-0.302646	0.996	0.97	6.29627e-57	1	Rpl9	Nr4a1- Mono
1.43949e-60	0.641125	0.103	0.015	2.38652e-56	1	Ccl24	Nr4a1- Mono
3.63551e-60	-0.363156	0.997	0.963	6.02731e-56	1	Rps3a1	Nr4a1- Mono
3.98675e-60	-0.332203	0.005	0.186	6.60963e-56	1	Sla2	Nr4a1- Mono
7.63962e-60	-0.280919	0.992	0.949	1.26657e-55	1	Rpl34	Nr4a1- Mono
9.86875e-60	-0.406786	0.011	0.194	1.63614e-55	1	Sh2d1a	Nr4a1- Mono
5.3759e-59	-0.413726	0.038	0.229	8.91271e-55	1	Rhof	Nr4a1- Mono
5.44458e-59	-0.425535	0.988	0.93	9.02657e-55	1	Eef2	Nr4a1- Mono
6.13453e-59	-0.755524	0.846	0.778	1.01704e-54	1	Selplg	Nr4a1- Mono
6.66844e-59	-0.978886	0.021	0.205	1.10556e-54	1	Prf1	Nr4a1- Mono
1.00537e-58	0.265648	0.342	0.155	1.66681e-54	1	Cyp51	Nr4a1- Mono
1.13564e-58	-0.361978	0.989	0.907	1.88277e-54	1	Rpl10a	Nr4a1- Mono
3.04769e-58	-0.403874	0.992	0.921	5.05276e-54	1	Rpl3	Nr4a1- Mono
3.30598e-58	-0.341933	0.999	0.978	5.48099e-54	1	Rps16	Nr4a1- Mono
3.89906e-58	-0.406252	0.031	0.219	6.46425e-54	1	Gimap9	Nr4a1- Mono
5.46481e-58	-0.377924	0.01	0.188	9.06011e-54	1	Tbx21	Nr4a1- Mono
1.47368e-57	-0.409654	0.041	0.229	2.44321e-53	1	Grap	Nr4a1- Mono
1.87059e-57	-0.367289	0.995	0.935	3.10125e-53	1	Rps4x	Nr4a1- Mono
3.86636e-57	0.250742	0.444	0.226	6.41003e-53	1	Uck2	Nr4a1- Mono
5.48609e-57	0.277102	0.734	0.481	9.09539e-53	1	Sdf2l1	Nr4a1- Mono
9.18002e-57	-0.417218	0.02	0.199	1.52195e-52	1	Cd28	Nr4a1- Mono
1.31498e-56	-0.344109	0.989	0.928	2.1801e-52	1	Rpl7	Nr4a1- Mono
1.51264e-56	-0.81663	0.01	0.184	2.50781e-52	1	Cd7	Nr4a1- Mono
2.32956e-56	0.266544	0.859	0.637	3.86218e-52	1	Lgals9	Nr4a1- Mono
[truncated: 21,311 more rows]

## Sheet: description
	Marker genes were analyzed within the combined Seurat object that aggregates data from 2 samples in the experiment (NRE1 WT vs KO)
	p_val	Unadjusted p-value from Wilcoxon test
	avg_logFC	Average log fold-change (cluster in analysis vs the rest of the dataset)
	pct.1	Percent of cells expressing a given gene within the cluster in analysis
	pct.2	Percent of cells expressing a given gene outside of the cluster in analysis
	p_val_adj	Adjusted p-value (see Seurat documentation)
	cluster	Numeric cluster identity
	gene	Differentially expressed gene
	annotated_cluster	CIPR-assisted and manually annotated cluster identity
	References:
	https://bmcbioinformatics.biomedcentral.com/articles/10.1186/s12859-020-3538-2
	https://satijalab.org/seurat/
