# Supplementary material for: A Stat1 bound enhancer promotes Nampt expression and function within tumor associated macrophages
Source: Nat Commun. 2021 May 11;12:2620. doi: 10.1038/s41467-021-22923-5 (PMC8113251; doi:10.1038/s41467-021-22923-5)
Supplement: Supplementary file 4 — Supplementary Dataset 2 [file 41467_2021_22923_MOESM4_ESM.xlsx]

## Sheet: S100a9- Gran
ID	Description	GeneRatio	BgRatio	pvalue	p.adjust	qvalue	geneID	Count
GO:0004896	cytokine receptor activity	13/391	86/13741	8.70663e-07	0.000300279	0.000252249	Cxcr2/Il1r2/Ccr1/Cd44/Csf3r/Il1rap/Il10rb/Gpr35/Csf2rb/Csf2ra/Ifngr1/Il4ra/Il17ra	13
GO:0140375	immune receptor activity	14/391	101/13741	9.78108e-07	0.000300279	0.000252249	Cxcr2/Il1r2/Ccr1/Cd44/Csf3r/Il1rap/Il10rb/Gpr35/C5ar1/Csf2rb/Csf2ra/Ifngr1/Il4ra/Il17ra	14
GO:0003779	actin binding	25/391	342/13741	1.5936e-05	0.00326157	0.00273988	Actn1/Fmnl1/Msrb1/Vasp/Pdlim7/Syne1/Gsn/Cap1/Myh9/Msn/Adssl1/Ppp1r18/Fmnl3/Mefv/Lcp1/Ssh2/Wipf1/Tpm3/Myo9b/Hcls1/Pdlim2/Capza1/Diaph1/Marcksl1/Gmfg	25
GO:0005125	cytokine activity	12/391	126/13741	0.000249739	0.0307157	0.0258026	Cxcl2/Il1f9/Cxcl3/Csf1/Il1b/Osm/Ccl3/Pglyrp1/Ppbp/Ccl6/Ltb/Tnfsf14	12
GO:0051020	GTPase binding	28/391	485/13741	0.000315502	0.0307157	0.0258026	Sorl1/Sh2d3c/Fmnl1/Dmxl2/Fgd3/Rab7/Rin3/Fmnl3/Lcp1/Rasgrp4/Spata13/Preb/Arfgef2/Psd4/Arhgdib/Ehd1/Myo9b/Ncf2/Cdc42se1/Gdi1/Dennd4a/Diaph1/Vav1/Iqsec1/Map2k1/Adprh/Tbc1d15/Optn	28
GO:0030246	carbohydrate binding	16/391	209/13741	0.000321227	0.0307157	0.0258026	Cd33/Cd24a/Pgd/Taldo1/Slc2a3/Pygl/Clec5a/Pfkp/Igf2r/Egln3/Clec4d/Gpcpd1/Ogt/Pfkl/Cd93/Sell	16
GO:0031406	carboxylic acid binding	13/391	152/13741	0.00040341	0.0307157	0.0258026	S100a9/S100a8/Hdc/Cd44/Dgat1/Pgd/Sesn2/Pygl/Nme2/Rara/Igf2r/Egln3/Mthfs	13
GO:0005126	cytokine receptor binding	16/391	216/13741	0.000463363	0.0307157	0.0258026	Cxcl2/Il1f9/Cxcl3/Csf1/Cd44/Lrg1/Il1b/Il1rap/Osm/Ccl3/Ppbp/Cd300lf/Ccl6/Ltb/Tnfsf14/Smad3	16
GO:0033293	monocarboxylic acid binding	7/391	50/13741	0.000497508	0.0307157	0.0258026	S100a9/S100a8/Dgat1/Pygl/Nme2/Rara/Igf2r	7
GO:0035325	Toll-like receptor binding	4/391	14/13741	0.000515211	0.0307157	0.0258026	S100a9/S100a8/Tlr6/Tlr2	4
GO:0043177	organic acid binding	13/391	157/13741	0.000550281	0.0307157	0.0258026	S100a9/S100a8/Hdc/Cd44/Dgat1/Pgd/Sesn2/Pygl/Nme2/Rara/Igf2r/Egln3/Mthfs	13
GO:0001102	RNA polymerase II activating transcription factor binding	6/391	38/13741	0.000651991	0.0324415	0.0272524	Jun/Fos/Smad3/Bhlhe40/Ctnnb1/Nfe2l2	6
GO:0005092	GDP-dissociation inhibitor activity	4/391	15/13741	0.000686872	0.0324415	0.0272524	Gpsm1/Sesn2/Arhgdib/Gdi1	4
GO:0048018	receptor ligand activity	17/391	251/13741	0.000862168	0.0378122	0.0317641	Retnlg/Cxcl2/Osgin1/Il1f9/Cxcl3/Csf1/Il1b/Osm/Ccl3/Pglyrp1/Ppbp/Ccl6/Ltb/Tnfsf14/Sema4a/Zfp106/Gmfg	17
GO:0008047	enzyme activator activity	23/391	397/13741	0.00102018	0.0417592	0.0350797	Cd24a/Wfdc21/Vsir/Ncf1/Rin3/Rasa2/Jun/Preb/Arhgap45/Arhgap30/Ddx3x/Arhgdib/Myo9b/Ncf2/Rgs2/Gdi1/Gmip/Map2k1/Apoe/Fn1/Cox17/Adprh/Tbc1d15	23
GO:0030546	signaling receptor activator activity	17/391	257/13741	0.00111842	0.0429195	0.0360544	Retnlg/Cxcl2/Osgin1/Il1f9/Cxcl3/Csf1/Il1b/Osm/Ccl3/Pglyrp1/Ppbp/Ccl6/Ltb/Tnfsf14/Sema4a/Zfp106/Gmfg	17
GO:0008009	chemokine activity	5/391	29/13741	0.00122882	0.044382	0.037283	Cxcl2/Cxcl3/Ccl3/Ppbp/Ccl6	5
GO:0016209	antioxidant activity	7/391	60/13741	0.0015084	0.0476654	0.0400412	S100a9/S100a8/Gsr/Sesn2/Hp/Mgst1/Apoe	7
GO:0019955	cytokine binding	10/391	114/13741	0.00152219	0.0476654	0.0400412	Cxcr2/Il1r2/Ccr1/Cd44/Csf3r/Thbs1/Csf2ra/Ifngr1/Zfp36/Tnfrsf1b	10
GO:0046982	protein heterodimerization activity	24/391	435/13741	0.00155262	0.0476654	0.0400412	Cebpb/H2-Q10/Xbp1/P4hb/Adipor1/Cebpd/Hif1a/Gadd45a/Tlr4/Jun/Tlr6/Rara/Irak2/Tpd52/Tlr2/Fos/Flot1/Smad3/Itgam/Runx1/Bhlhe40/Ctnnb1/Nfe2l2/Dgkd	24
GO:0004888	transmembrane signaling receptor activity	25/391	464/13741	0.00172834	0.0493389	0.041447	Cxcr2/Il1r2/Ccr1/Cd44/Adgrg3/Csf3r/Il1rap/Fpr1/Hcar2/Igf1r/Adgre5/Il10rb/Gpr35/C5ar1/Tlr6/Antxr2/Csf2rb/Csf2ra/Ifngr1/Nfam1/Il4ra/Il17ra/Ptpn6/Tnfrsf1b/Fpr2	25
GO:0000978	RNA polymerase II cis-regulatory region sequence-specific DNA binding	23/391	414/13741	0.00176784	0.0493389	0.041447	Cebpb/Junb/Xbp1/Lrrfip1/Cebpd/Chd7/Ets2/Hif1a/Stat6/Maff/Jun/Rara/Fosb/Fos/Skil/Smad3/Runx1/Bhlhe40/Nfil3/Kdm6b/Fosl2/Safb/Chd2	23
GO:0000979	RNA polymerase II core promoter sequence-specific DNA binding	5/391	32/13741	0.00194307	0.0504878	0.0424122	Egr1/Cebpb/Gadd45a/Fos/Ruvbl2	5
GO:0031267	small GTPase binding	22/391	394/13741	0.00207438	0.0504878	0.0424122	Sorl1/Fmnl1/Dmxl2/Fgd3/Rab7/Rin3/Fmnl3/Rasgrp4/Spata13/Arhgdib/Ehd1/Myo9b/Ncf2/Cdc42se1/Gdi1/Dennd4a/Diaph1/Vav1/Map2k1/Adprh/Tbc1d15/Optn	22
GO:0070412	R-SMAD binding	4/391	20/13741	0.00217843	0.0504878	0.0424122	Ddx5/Jun/Fos/Smad3	4
GO:0051015	actin filament binding	12/391	161/13741	0.00219664	0.0504878	0.0424122	Actn1/Fmnl1/Syne1/Gsn/Myh9/Adssl1/Lcp1/Wipf1/Tpm3/Myo9b/Hcls1/Capza1	12
GO:0030545	receptor regulator activity	17/391	274/13741	0.00222015	0.0504878	0.0424122	Retnlg/Cxcl2/Osgin1/Il1f9/Cxcl3/Csf1/Il1b/Osm/Ccl3/Pglyrp1/Ppbp/Ccl6/Ltb/Tnfsf14/Sema4a/Zfp106/Gmfg	17
GO:0000987	cis-regulatory region sequence-specific DNA binding	23/391	427/13741	0.00261855	0.0566842	0.0476175	Cebpb/Junb/Xbp1/Lrrfip1/Cebpd/Chd7/Ets2/Hif1a/Stat6/Maff/Jun/Rara/Fosb/Fos/Skil/Smad3/Runx1/Bhlhe40/Nfil3/Kdm6b/Fosl2/Safb/Chd2	23
GO:0030695	GTPase regulator activity	15/391	232/13741	0.00267727	0.0566842	0.0476175	Gpsm1/Rin3/Sesn2/Rasa2/Jun/Preb/Arhgap45/Arhgap30/Arhgdib/Myo9b/Rgs2/Gdi1/Gmip/Adprh/Tbc1d15	15
GO:0017016	Ras GTPase binding	21/391	381/13741	0.00302759	0.0619646	0.0520533	Fmnl1/Dmxl2/Fgd3/Rab7/Rin3/Fmnl3/Rasgrp4/Spata13/Arhgdib/Ehd1/Myo9b/Ncf2/Cdc42se1/Gdi1/Dennd4a/Diaph1/Vav1/Map2k1/Adprh/Tbc1d15/Optn	21
GO:0005522	profilin binding	3/391	11/13741	0.00318198	0.0630238	0.052943	Fmnl1/Vasp/Diaph1	3
GO:0042277	peptide binding	14/391	214/13741	0.00329737	0.0630513	0.0529661	Gsr/Sorl1/Slc40a1/Ctsd/Cd14/H2-Q10/Igf1r/Tlr6/Tlr2/Ogt/Mgst1/Apoe/Fpr2/Nktr	14
GO:0033613	activating transcription factor binding	7/391	69/13741	0.00338875	0.0630513	0.0529661	Jun/Nek6/Fos/Smad3/Bhlhe40/Ctnnb1/Nfe2l2	7
GO:0048029	monosaccharide binding	7/391	70/13741	0.00367542	0.0656942	0.0551863	Taldo1/Slc2a3/Pfkp/Igf2r/Egln3/Ogt/Pfkl	7
GO:0043548	phosphatidylinositol 3-kinase binding	5/391	37/13741	0.00374479	0.0656942	0.0551863	Xbp1/Pik3ap1/Igf1r/Tlr4/Hcst	5
GO:0046332	SMAD binding	7/391	71/13741	0.00398015	0.0671165	0.0563811	Ddx5/Jun/Ski/Fos/Skil/Smad3/Ctnnb1	7
GO:0017017	MAP kinase tyrosine/serine/threonine phosphatase activity	3/391	12/13741	0.00415379	0.0671165	0.0563811	Dusp1/Dusp6/Dusp5	3
GO:0043395	heparan sulfate proteoglycan binding	3/391	12/13741	0.00415379	0.0671165	0.0563811	Itgam/Ptprc/Apoe	3
GO:0033218	amide binding	16/391	269/13741	0.00446195	0.0701786	0.0589534	Gsr/Sorl1/Slc40a1/Ctsd/Cd14/H2-Q10/Igf1r/Cd300lf/Tlr6/Tlr2/Mthfs/Ogt/Mgst1/Apoe/Fpr2/Nktr	16
GO:0042379	chemokine receptor binding	5/391	39/13741	0.00472237	0.0701786	0.0589534	Cxcl2/Cxcl3/Ccl3/Ppbp/Ccl6	5
GO:0016791	phosphatase activity	14/391	223/13741	0.00475358	0.0701786	0.0589534	Dusp1/Dusp6/Inpp5d/Phospho1/Dusp5/Ssh2/Ppp1r3b/Nt5e/Pfkfb4/Ppp4c/Acp5/Ssu72/Ptpn6/Ptprc	14
GO:0017048	Rho GTPase binding	11/391	155/13741	0.00480049	0.0701786	0.0589534	Fmnl1/Fgd3/Rab7/Fmnl3/Spata13/Arhgdib/Myo9b/Ncf2/Cdc42se1/Diaph1/Vav1	11
GO:0001228	DNA-binding transcription activator activity, RNA polymerase II-specific	17/391	297/13741	0.00503942	0.07057	0.0592822	Egr1/Cebpb/Ier2/Junb/Zfp292/Cebpd/Hif1a/Stat6/Jun/Preb/Fosb/Fos/Smad3/Runx1/Irf2bp2/Nfe2l2/Fosl2	17
GO:0043394	proteoglycan binding	4/391	25/13741	0.005085	0.07057	0.0592822	Itgam/Ptprc/Apoe/Fn1	4
GO:0001216	DNA-binding transcription activator activity	17/391	298/13741	0.00520902	0.07057	0.0592822	Egr1/Cebpb/Ier2/Junb/Zfp292/Cebpd/Hif1a/Stat6/Jun/Preb/Fosb/Fos/Smad3/Runx1/Irf2bp2/Nfe2l2/Fosl2	17
GO:0005149	interleukin-1 receptor binding	3/391	13/13741	0.005287	0.07057	0.0592822	Il1f9/Il1b/Il1rap	3
GO:0001784	phosphotyrosine residue binding	5/391	41/13741	0.00586871	0.0729208	0.061257	Samsn1/Fgr/Vav1/Socs3/Ptpn6	5
GO:0001965	G-protein alpha-subunit binding	4/391	26/13741	0.00587681	0.0729208	0.061257	Gpsm1/Igf1r/Igf2r/Rgs2	4
GO:0042578	phosphoric ester hydrolase activity	17/391	302/13741	0.00593472	0.0729208	0.061257	Ccr1/Dusp1/Dusp6/Inpp5d/Phospho1/Dusp5/Prkar1a/Ssh2/Ppp1r3b/Nt5e/Gpcpd1/Pfkfb4/Ppp4c/Acp5/Ssu72/Ptpn6/Ptprc	17
GO:0048306	calcium-dependent protein binding	6/391	58/13741	0.00593818	0.0729208	0.061257	Ddx5/S100a11/Anxa3/Vps37b/S100a6/Anxa11	6
GO:0050839	cell adhesion molecule binding	12/391	183/13741	0.00617671	0.0743628	0.0624683	Cd9/Actn1/Il1b/P4hb/Myh9/Msn/Lcp1/Thbs1/Ctnnb1/Sell/Ptpn6/Fn1	12
GO:0016411	acylglycerol O-acyltransferase activity	3/391	14/13741	0.0065884	0.0759491	0.0638008	Gpat3/Dgat1/Dgat2	3
GO:0033549	MAP kinase phosphatase activity	3/391	14/13741	0.0065884	0.0759491	0.0638008	Dusp1/Dusp6/Dusp5	3
GO:0072341	modified amino acid binding	7/391	78/13741	0.00667956	0.0759491	0.0638008	Gsr/Scarb2/Cd300lf/Thbs1/Mthfs/Mgst1/Cd300a	7
GO:0001046	core promoter sequence-specific DNA binding	5/391	43/13741	0.00719806	0.0803565	0.0675033	Egr1/Cebpb/Gadd45a/Fos/Ruvbl2	5
GO:1990841	promoter-specific chromatin binding	5/391	44/13741	0.0079357	0.0829231	0.0696593	Egr1/Ddx5/Chd7/Runx1/Polr2a	5
GO:0001618	virus receptor activity	3/391	15/13741	0.00806378	0.0829231	0.0696593	Cd300ld/Clec5a/Cd300lf	3
GO:0016208	AMP binding	3/391	15/13741	0.00806378	0.0829231	0.0696593	Pygl/Pfkp/Pfkl	3
GO:0140272	exogenous protein binding	3/391	15/13741	0.00806378	0.0829231	0.0696593	Cd300ld/Clec5a/Cd300lf	3
GO:0005178	integrin binding	8/391	101/13741	0.00810323	0.0829231	0.0696593	Cd9/Actn1/Il1b/P4hb/Myh9/Lcp1/Thbs1/Fn1	8
GO:0005096	GTPase activator activity	13/391	215/13741	0.00866053	0.0871732	0.0732297	Rin3/Rasa2/Jun/Preb/Arhgap45/Arhgap30/Arhgdib/Myo9b/Rgs2/Gdi1/Gmip/Adprh/Tbc1d15	13
GO:0048365	Rac GTPase binding	6/391	63/13741	0.00885763	0.0877191	0.0736882	Fmnl1/Rab7/Spata13/Arhgdib/Ncf2/Vav1	6
GO:0005086	ARF guanyl-nucleotide exchange factor activity	3/391	16/13741	0.00971803	0.0947122	0.0795628	Arfgef2/Psd4/Iqsec1	3
GO:0060589	nucleoside-triphosphatase regulator activity	15/391	269/13741	0.0102403	0.0970306	0.0815103	Gpsm1/Rin3/Sesn2/Rasa2/Jun/Preb/Arhgap45/Arhgap30/Arhgdib/Myo9b/Rgs2/Gdi1/Gmip/Adprh/Tbc1d15	15
GO:0031490	chromatin DNA binding	6/391	65/13741	0.010272	0.0970306	0.0815103	Xbp1/Rara/Smad3/Jmjd1c/Kdm6b/Ruvbl2	6
GO:0005520	insulin-like growth factor binding	3/391	17/13741	0.0115551	0.105893	0.0889555	Igfbp6/Igf1r/Igf2r	3
GO:0008553	proton-exporting ATPase activity, phosphorylative mechanism	3/391	17/13741	0.0115551	0.105893	0.0889555	Atp6v0c/Atp6v1e1/Atp6v0d1	3
GO:0008138	protein tyrosine/serine/threonine phosphatase activity	4/391	32/13741	0.012369	0.111685	0.0938205	Dusp1/Dusp6/Dusp5/Ssh2	4
GO:0044769	ATPase activity, coupled to transmembrane movement of ions, rotational mechanism	3/391	18/13741	0.0135783	0.119101	0.100051	Atp6v0c/Atp6v1e1/Atp6v0d1	3
GO:0046961	proton-transporting ATPase activity, rotational mechanism	3/391	18/13741	0.0135783	0.119101	0.100051	Atp6v0c/Atp6v1e1/Atp6v0d1	3
GO:0005504	fatty acid binding	4/391	34/13741	0.0152603	0.131969	0.11086	S100a9/S100a8/Dgat1/Nme2	4
GO:0001085	RNA polymerase II transcription factor binding	5/391	53/13741	0.0170525	0.143428	0.120486	Xbp1/Hcls1/Id1/Ctnnb1/Spen	5
GO:0045309	protein phosphorylated amino acid binding	5/391	53/13741	0.0170525	0.143428	0.120486	Samsn1/Fgr/Vav1/Socs3/Ptpn6	5
GO:0051219	phosphoprotein binding	7/391	94/13741	0.0176403	0.146367	0.122955	Samsn1/Cd44/Igf2r/Fgr/Vav1/Socs3/Ptpn6	7
GO:0001530	lipopolysaccharide binding	3/391	20/13741	0.0181922	0.146973	0.123465	Cd14/Tlr4/Tlr2	3
GO:0035259	glucocorticoid receptor binding	3/391	20/13741	0.0181922	0.146973	0.123465	Cebpb/Ets2/Smad3	3
GO:0017124	SH3 domain binding	8/391	117/13741	0.0185492	0.147912	0.124253	Ostf1/Vasp/Ncf1/Inpp5d/Wipf1/Hcls1/Zfp106/Ptpn6	8
GO:0005085	guanyl-nucleotide exchange factor activity	11/391	188/13741	0.0188049	0.148028	0.124351	Sh2d3c/Fgd3/Rin3/Rasgrp4/Spata13/Preb/Arfgef2/Psd4/Dennd4a/Vav1/Iqsec1	11
GO:0019200	carbohydrate kinase activity	3/391	21/13741	0.0207856	0.15953	0.134013	Pfkp/Pfkfb4/Pfkl	3
GO:0051393	alpha-actinin binding	3/391	21/13741	0.0207856	0.15953	0.134013	Pdlim7/Rara/Pdlim2	3
GO:0035258	steroid hormone receptor binding	6/391	77/13741	0.0222483	0.168648	0.141672	Cebpb/Ddx5/Ets2/Smad3/Ctnnb1/Fus	6
GO:0003730	mRNA 3'-UTR binding	6/391	78/13741	0.0235457	0.170266	0.143032	Ddx5/Zfp36l1/Hnrnpa2b1/Rbm38/Zfp36/Cpeb2	6
GO:0001637	G protein-coupled chemoattractant receptor activity	3/391	22/13741	0.0235711	0.170266	0.143032	Cxcr2/Ccr1/Gpr35	3
GO:0004950	chemokine receptor activity	3/391	22/13741	0.0235711	0.170266	0.143032	Cxcr2/Ccr1/Gpr35	3
GO:0019957	C-C chemokine binding	3/391	22/13741	0.0235711	0.170266	0.143032	Cxcr2/Ccr1/Zfp36	3
GO:0044389	ubiquitin-like protein ligase binding	15/391	300/13741	0.0250012	0.178497	0.149946	Cebpb/Atp6v0c/Trib1/Txnip/Ubc/Xbp1/Hif1a/Prkar1a/Jun/Nek6/Ski/Smad3/Ube2b/Polr2a/Tnfrsf1b	15
GO:0035925	mRNA 3'-UTR AU-rich region binding	3/391	23/13741	0.0265484	0.187364	0.157395	Zfp36l1/Zfp36/Cpeb2	3
GO:0017022	myosin binding	5/391	60/13741	0.0276624	0.193008	0.162136	Myl12b/Gsn/Arfgef2/Pdlim2/Fus	5
GO:0004721	phosphoprotein phosphatase activity	9/391	151/13741	0.0287277	0.198189	0.166488	Dusp1/Dusp6/Dusp5/Ssh2/Ppp1r3b/Ppp4c/Ssu72/Ptpn6/Ptprc	9
GO:0001968	fibronectin binding	3/391	24/13741	0.029717	0.198329	0.166606	Mmp9/Igfbp6/Thbs1	3
GO:0071813	lipoprotein particle binding	3/391	24/13741	0.029717	0.198329	0.166606	Sorl1/Thbs1/Apoe	3
GO:0071814	protein-lipid complex binding	3/391	24/13741	0.029717	0.198329	0.166606	Sorl1/Thbs1/Apoe	3
GO:0004725	protein tyrosine phosphatase activity	6/391	83/13741	0.0307931	0.199845	0.167879	Dusp1/Dusp6/Dusp5/Ssh2/Ptpn6/Ptprc	6
GO:0005068	transmembrane receptor protein tyrosine kinase adaptor activity	2/391	10/13741	0.0312461	0.199845	0.167879	Sh2d3c/Sh2b2	2
GO:0016500	protein-hormone receptor activity	2/391	10/13741	0.0312461	0.199845	0.167879	Igf1r/Adipor1	2
GO:0050664	oxidoreductase activity, acting on NAD(P)H, oxygen as acceptor	2/391	10/13741	0.0312461	0.199845	0.167879	Ncf1/Ncf2	2
GO:0031625	ubiquitin protein ligase binding	14/391	283/13741	0.0321011	0.203086	0.170602	Atp6v0c/Trib1/Txnip/Ubc/Xbp1/Hif1a/Prkar1a/Jun/Nek6/Ski/Smad3/Ube2b/Polr2a/Tnfrsf1b	14
GO:0003729	mRNA binding	12/391	231/13741	0.0329122	0.203086	0.170602	Ddx5/Zfp36l1/Sf3b1/Hnrnpa2b1/Slpi/Rara/Etf1/Ddx3x/Ddx6/Rbm38/Zfp36/Cpeb2	12
GO:0019838	growth factor binding	7/391	107/13741	0.0329956	0.203086	0.170602	Il1r2/Igfbp6/Csf3r/Dusp1/Igf1r/Thbs1/Igf2r	7
GO:0017091	AU-rich element binding	3/391	25/13741	0.0330759	0.203086	0.170602	Zfp36l1/Zfp36/Cpeb2	3
GO:0005543	phospholipid binding	16/391	339/13741	0.0334722	0.203485	0.170937	Plek/Ncf1/Scarb2/Snx20/Anxa3/Cd300lf/Rasa2/Mreg/Thbs1/Ogt/Eea1/Anxa11/Cpne2/Cd300a/Apoe/Snx18	16
GO:0003682	chromatin binding	21/391	483/13741	0.0359638	0.214039	0.179803	Egr1/Cebpb/Ddx5/Xbp1/Chd7/Sf3b1/Jun/Rara/Ski/Fos/Skil/Smad3/Runx1/Ctnnb1/Jmjd1c/Kdm6b/Polr2a/Ruvbl2/Fosl2/Safb/Cux1	21
GO:0001846	opsonin binding	2/391	11/13741	0.0374825	0.214039	0.179803	Itgam/Cd93	2
GO:0004708	MAP kinase kinase activity	2/391	11/13741	0.0374825	0.214039	0.179803	Map2k3/Map2k1	2
GO:0016671	oxidoreductase activity, acting on a sulfur group of donors, disulfide as acceptor	2/391	11/13741	0.0374825	0.214039	0.179803	Msrb1/Msra	2
GO:0031543	peptidyl-proline dioxygenase activity	2/391	11/13741	0.0374825	0.214039	0.179803	P4hb/Egln3	2
GO:0032036	myosin heavy chain binding	2/391	11/13741	0.0374825	0.214039	0.179803	Myl12b/Pdlim2	2
GO:0005539	glycosaminoglycan binding	8/391	134/13741	0.0376485	0.214039	0.179803	Cd44/Pglyrp1/Thbs1/Tlr2/Itgam/Ptprc/Apoe/Fn1	8
GO:0001786	phosphatidylserine binding	4/391	45/13741	0.0384903	0.216817	0.182137	Scarb2/Cd300lf/Thbs1/Cd300a	4
GO:0003714	transcription corepressor activity	9/391	160/13741	0.0394269	0.219908	0.184733	Rara/Pbxip1/Ski/Skil/Irf2bp2/Bhlhe40/Atf7ip/Ruvbl2/Spen	9
GO:0140297	DNA-binding transcription factor binding	15/391	319/13741	0.0397553	0.219908	0.184733	Cebpb/Ddx5/Ets2/Hif1a/Jun/Nek6/Ski/Fos/Smad3/Runx1/Bhlhe40/Ctnnb1/Nfkbid/Fus/Nfe2l2	15
GO:0071889	14-3-3 protein binding	3/391	27/13741	0.0403582	0.221249	0.18586	Zfp36l1/Ddit4/Zfp36	3
GO:0008375	acetylglucosaminyltransferase activity	4/391	46/13741	0.0412451	0.224111	0.188264	Gcnt1/Lfng/Gcnt2/Ogt	4
GO:0008528	G protein-coupled peptide receptor activity	5/391	68/13741	0.0440402	0.224681	0.188743	Cxcr2/Ccr1/Fpr1/Gpr35/Fpr2	5
GO:0000146	microfilament motor activity	2/391	12/13741	0.0441483	0.224681	0.188743	Myh9/Myo9b	2
GO:0000900	translation repressor activity, mRNA regulatory element binding	2/391	12/13741	0.0441483	0.224681	0.188743	Rara/Cpeb2	2
GO:0017110	nucleoside-diphosphatase activity	2/391	12/13741	0.0441483	0.224681	0.188743	Entpd1/Nudt18	2
GO:0036312	phosphatidylinositol 3-kinase regulatory subunit binding	2/391	12/13741	0.0441483	0.224681	0.188743	Xbp1/Pik3ap1	2
GO:0051371	muscle alpha-actinin binding	2/391	12/13741	0.0441483	0.224681	0.188743	Pdlim7/Pdlim2	2
GO:0009678	pyrophosphate hydrolysis-driven proton transmembrane transporter activity	3/391	28/13741	0.0442775	0.224681	0.188743	Atp6v0c/Atp6v1e1/Atp6v0d1	3
GO:0019956	chemokine binding	3/391	28/13741	0.0442775	0.224681	0.188743	Cxcr2/Ccr1/Zfp36	3
GO:0042805	actinin binding	3/391	29/13741	0.0483788	0.24348	0.204535	Pdlim7/Rara/Pdlim2	3
GO:0005506	iron ion binding	6/391	93/13741	0.0493143	0.244944	0.205765	Lcn2/Cyp4f18/Egln3/Nt5e/Fbxl5/Acp5	6
GO:0005509	calcium ion binding	18/391	414/13741	0.0496179	0.244944	0.205765	S100a9/S100a8/Actn1/Selenon/Gsn/S100a11/Adgre5/Anxa3/Lcp1/Thbs1/Tgm2/Tpd52/Ehd1/S100a6/Runx1/Anxa11/Cd93/Sell	18
GO:0019207	kinase regulator activity	9/391	168/13741	0.0509721	0.244944	0.205765	Trib1/Cd24a/Prkar1a/Rara/Cdkn1b/Ddx3x/Rac2/Map2k1/Socs3	9
GO:0015037	peptide disulfide oxidoreductase activity	2/391	13/13741	0.051214	0.244944	0.205765	Gsr/P4hb	2
GO:0044548	S100 protein binding	2/391	13/13741	0.051214	0.244944	0.205765	S100a6/Anxa11	2
GO:0071617	lysophospholipid acyltransferase activity	2/391	13/13741	0.051214	0.244944	0.205765	Gpat3/Mboat7	2
GO:0002020	protease binding	7/391	118/13741	0.0514621	0.244944	0.205765	Lcn2/Ubc/Xbp1/Flot1/Sell/Fn1/Cast	7
GO:0035035	histone acetyltransferase binding	3/391	30/13741	0.0526593	0.246299	0.206903	Egr1/Cebpb/Hif1a	3
GO:0035255	ionotropic glutamate receptor binding	3/391	30/13741	0.0526593	0.246299	0.206903	Flot1/Ctnnb1/Fus	3
GO:0061629	RNA polymerase II-specific DNA-binding transcription factor binding	12/391	249/13741	0.0529744	0.246299	0.206903	Cebpb/Ddx5/Ets2/Hif1a/Jun/Fos/Smad3/Bhlhe40/Ctnnb1/Nfkbid/Fus/Nfe2l2	12
GO:0016667	oxidoreductase activity, acting on a sulfur group of donors	4/391	50/13741	0.0533515	0.246299	0.206903	Gsr/Msrb1/P4hb/Msra	4
GO:0001653	peptide receptor activity	5/391	73/13741	0.0566957	0.259771	0.21822	Cxcr2/Ccr1/Fpr1/Gpr35/Fpr2	5
GO:0015662	ion transmembrane transporter activity, phosphorylative mechanism	3/391	31/13741	0.0571158	0.259771	0.21822	Atp6v0c/Atp6v1e1/Atp6v0d1	3
GO:0036041	long-chain fatty acid binding	2/391	14/13741	0.0586516	0.262862	0.220816	S100a9/S100a8	2
GO:0120020	cholesterol transfer activity	2/391	14/13741	0.0586516	0.262862	0.220816	Gramd1a/Apoe	2
GO:0001540	amyloid-beta binding	4/391	52/13741	0.0600523	0.267189	0.224452	Sorl1/Tlr2/Apoe/Fpr2	4
GO:0005544	calcium-dependent phospholipid binding	3/391	32/13741	0.0617447	0.272743	0.229117	Anxa3/Anxa11/Cpne2	3
GO:0017137	Rab GTPase binding	8/391	150/13741	0.0648434	0.283268	0.237959	Dmxl2/Rin3/Ehd1/Gdi1/Dennd4a/Adprh/Tbc1d15/Optn	8
GO:0005521	lamin binding	2/391	15/13741	0.0664343	0.283268	0.237959	Syne1/Ppp4c	2
GO:0030169	low-density lipoprotein particle binding	2/391	15/13741	0.0664343	0.283268	0.237959	Sorl1/Thbs1	2
GO:0043024	ribosomal small subunit binding	2/391	15/13741	0.0664343	0.283268	0.237959	Eif1/Ddx3x	2
GO:0120015	sterol transfer activity	2/391	15/13741	0.0664343	0.283268	0.237959	Gramd1a/Apoe	2
GO:0016922	nuclear receptor binding	6/391	104/13741	0.0762175	0.322262	0.270716	Cebpb/Ddx5/Ets2/Smad3/Ctnnb1/Fus	6
GO:0005160	transforming growth factor beta receptor binding	3/391	35/13741	0.0766291	0.322262	0.270716	Cd44/Lrg1/Smad3	3
GO:0004712	protein serine/threonine/tyrosine kinase activity	3/391	36/13741	0.0819095	0.33066	0.27777	Map2k3/Rps6ka2/Map2k1	3
GO:0043531	ADP binding	3/391	36/13741	0.0819095	0.33066	0.27777	Myh9/Myo9b/Ruvbl2	3
GO:0001848	complement binding	2/391	17/13741	0.0829342	0.33066	0.27777	C5ar1/Cd93	2
GO:0005501	retinoid binding	2/391	17/13741	0.0829342	0.33066	0.27777	Rara/Igf2r	2
GO:0030676	Rac guanyl-nucleotide exchange factor activity	2/391	17/13741	0.0829342	0.33066	0.27777	Spata13/Vav1	2
GO:0043295	glutathione binding	2/391	17/13741	0.0829342	0.33066	0.27777	Gsr/Mgst1	2
GO:0043422	protein kinase B binding	2/391	17/13741	0.0829342	0.33066	0.27777	Srsf5/Rara	2
GO:1900750	oligopeptide binding	2/391	17/13741	0.0829342	0.33066	0.27777	Gsr/Mgst1	2
GO:0061134	peptidase regulator activity	7/391	133/13741	0.0854788	0.338606	0.284446	Stfa2l1/Wfdc21/Vsir/Slpi/Tnfsf14/Fn1/Cast	7
GO:0050661	NADP binding	3/391	37/13741	0.0873422	0.34377	0.288783	Gsr/Hsd11b1/Pgd	3
GO:0004190	aspartic-type endopeptidase activity	2/391	18/13741	0.0916036	0.355979	0.299039	Asprv1/Ctsd	2
GO:0035014	phosphatidylinositol 3-kinase regulator activity	2/391	18/13741	0.0916036	0.355979	0.299039	Rara/Socs3	2
GO:0008374	O-acyltransferase activity	3/391	38/13741	0.0929228	0.358834	0.301438	Gpat3/Dgat1/Dgat2	3
GO:0004869	cysteine-type endopeptidase inhibitor activity	3/391	39/13741	0.0986466	0.375263	0.315239	Stfa2l1/Tnfsf14/Cast	3
GO:0030170	pyridoxal phosphate binding	3/391	39/13741	0.0986466	0.375263	0.315239	Hdc/Pygl/Alas1	3
GO:0035257	nuclear hormone receptor binding	7/391	138/13741	0.0991156	0.375263	0.315239	Cebpb/Ddx5/Ets2/Hif1a/Smad3/Ctnnb1/Fus	7
GO:0004857	enzyme inhibitor activity	11/391	249/13741	0.0996218	0.375263	0.315239	Stfa2l1/Trib1/Txnip/Wfdc21/Anxa3/Slpi/Prkar1a/Tnfsf14/Ski/Cdkn1b/Cast	11
GO:0070001	aspartic-type peptidase activity	2/391	19/13741	0.100523	0.376348	0.31615	Asprv1/Ctsd	2
GO:0019887	protein kinase regulator activity	7/391	139/13741	0.101979	0.379484	0.318785	Trib1/Cd24a/Prkar1a/Cdkn1b/Ddx3x/Rac2/Map2k1	7
GO:0015485	cholesterol binding	3/391	40/13741	0.104509	0.382225	0.321088	Scarb2/Gramd1a/Apoe	3
GO:0070279	vitamin B6 binding	3/391	40/13741	0.104509	0.382225	0.321088	Hdc/Pygl/Alas1	3
GO:0003712	transcription coregulator activity	16/391	398/13741	0.104583	0.382225	0.321088	Actn1/Junb/Ddx5/Nme2/Jun/Rara/Pbxip1/Ski/Skil/Smad3/Irf2bp2/Bhlhe40/Ctnnb1/Atf7ip/Ruvbl2/Spen	16
GO:1990782	protein tyrosine kinase binding	5/391	88/13741	0.105798	0.384377	0.322895	Sh2d3c/Nedd9/Il1rap/Cass4/Sh2b2	5
GO:0032794	GTPase activating protein binding	2/391	20/13741	0.109671	0.396105	0.332747	Fmnl1/Fmnl3	2
GO:0019829	ATPase-coupled cation transmembrane transporter activity	3/391	42/13741	0.11663	0.417615	0.350817	Atp6v0c/Atp6v1e1/Atp6v0d1	3
GO:0008198	ferrous iron binding	2/391	21/13741	0.119027	0.417615	0.350817	Nt5e/Acp5	2
GO:0016493	C-C chemokine receptor activity	2/391	21/13741	0.119027	0.417615	0.350817	Cxcr2/Ccr1	2
GO:0019840	isoprenoid binding	2/391	21/13741	0.119027	0.417615	0.350817	Rara/Igf2r	2
GO:0050998	nitric-oxide synthase binding	2/391	21/13741	0.119027	0.417615	0.350817	Arg2/Ctnnb1	2
GO:0051018	protein kinase A binding	3/391	43/13741	0.122879	0.428682	0.360113	Prkar1a/Rara/Arfgef2	3
GO:0030159	signaling receptor complex adaptor activity	2/391	22/13741	0.128573	0.445833	0.374521	Sh2d3c/Sh2b2	2
GO:0042625	ATPase-coupled ion transmembrane transporter activity	3/391	44/13741	0.129248	0.445833	0.374521	Atp6v0c/Atp6v1e1/Atp6v0d1	3
GO:0005088	Ras guanyl-nucleotide exchange factor activity	6/391	121/13741	0.131131	0.4498	0.377853	Fgd3/Rin3/Rasgrp4/Spata13/Dennd4a/Vav1	6
GO:0030371	translation repressor activity	2/391	23/13741	0.138289	0.466536	0.391913	Rara/Cpeb2	2
GO:0030742	GTP-dependent protein binding	2/391	23/13741	0.138289	0.466536	0.391913	Rab32/Eea1	2
GO:0048027	mRNA 5'-UTR binding	2/391	23/13741	0.138289	0.466536	0.391913	Rara/Ddx3x	2
GO:0004930	G protein-coupled receptor activity	9/391	208/13741	0.139824	0.469136	0.394096	Cxcr2/Ccr1/Adgrg3/Fpr1/Hcar2/Adgre5/Gpr35/C5ar1/Fpr2	9
GO:0032934	sterol binding	3/391	46/13741	0.142323	0.474924	0.398959	Scarb2/Gramd1a/Apoe	3
GO:0005496	steroid binding	4/391	71/13741	0.143473	0.476175	0.40001	Hsd11b1/Scarb2/Gramd1a/Apoe	4
GO:0003924	GTPase activity	11/391	269/13741	0.146159	0.481378	0.404381	Rab44/Gng10/Tuba1c/Rab7/Adssl1/Ddx3x/Rab32/Arhgdib/Rac2/Rab20/Kras	11
GO:0051427	hormone receptor binding	7/391	153/13741	0.146609	0.481378	0.404381	Cebpb/Ddx5/Ets2/Hif1a/Smad3/Ctnnb1/Fus	7
GO:0019842	vitamin binding	5/391	99/13741	0.151592	0.495094	0.415903	Hdc/Pygl/Egln3/Mthfs/Alas1	5
GO:0004860	protein kinase inhibitor activity	3/391	48/13741	0.155815	0.498022	0.418363	Trib1/Prkar1a/Cdkn1b	3
GO:0008201	heparin binding	5/391	100/13741	0.156117	0.498022	0.418363	Thbs1/Itgam/Ptprc/Apoe/Fn1	5
GO:0015248	sterol transporter activity	2/391	25/13741	0.158167	0.498022	0.418363	Gramd1a/Apoe	2
GO:0017046	peptide hormone binding	2/391	25/13741	0.158167	0.498022	0.418363	Slc40a1/Igf1r	2
GO:0043325	phosphatidylinositol-3,4-bisphosphate binding	2/391	25/13741	0.158167	0.498022	0.418363	Plek/Ncf1	2
GO:0043425	bHLH transcription factor binding	2/391	25/13741	0.158167	0.498022	0.418363	Smad3/Bhlhe40	2
GO:0048020	CCR chemokine receptor binding	2/391	25/13741	0.158167	0.498022	0.418363	Ccl3/Ccl6	2
GO:0030291	protein serine/threonine kinase inhibitor activity	2/391	26/13741	0.168295	0.521886	0.438409	Prkar1a/Cdkn1b	2
GO:0032452	histone demethylase activity	2/391	26/13741	0.168295	0.521886	0.438409	Jmjd1c/Kdm6b	2
GO:0140457	protein demethylase activity	2/391	26/13741	0.168295	0.521886	0.438409	Jmjd1c/Kdm6b	2
GO:0030414	peptidase inhibitor activity	5/391	103/13741	0.170015	0.523421	0.439699	Stfa2l1/Wfdc21/Slpi/Tnfsf14/Cast	5
GO:0003725	double-stranded RNA binding	4/391	76/13741	0.170496	0.523421	0.439699	Actn1/Msn/Sidt2/Ddx3x	4
GO:0016877	ligase activity, forming carbon-sulfur bonds	2/391	27/13741	0.17853	0.545361	0.45813	Slc27a4/Atg7	2
GO:0061135	endopeptidase regulator activity	5/391	105/13741	0.17954	0.545729	0.458439	Stfa2l1/Vsir/Slpi/Tnfsf14/Cast	5
GO:0035254	glutamate receptor binding	3/391	52/13741	0.183895	0.554935	0.466172	Flot1/Ctnnb1/Fus	3
GO:0008194	UDP-glycosyltransferase activity	5/391	106/13741	0.184376	0.554935	0.466172	Gcnt1/Ugt1a7c/Lfng/Gcnt2/Ogt	5
GO:0019210	kinase inhibitor activity	3/391	53/13741	0.191115	0.572412	0.480854	Trib1/Prkar1a/Cdkn1b	3
GO:0051213	dioxygenase activity	4/391	80/13741	0.193285	0.576102	0.483954	P4hb/Egln3/Jmjd1c/Kdm6b	4
GO:0070851	growth factor receptor binding	5/391	109/13741	0.199162	0.585395	0.49176	Il1f9/Cd44/Il1b/Il1rap/Cd300lf	5
GO:0043539	protein serine/threonine kinase activator activity	2/391	29/13741	0.199263	0.585395	0.49176	Ddx3x/Map2k1	2
GO:1901567	fatty acid derivative binding	2/391	29/13741	0.199263	0.585395	0.49176	S100a9/S100a8	2
GO:0005518	collagen binding	3/391	55/13741	0.205761	0.601607	0.505379	Srgn/Thbs1/Smad3	3
GO:0030674	protein-macromolecule adaptor activity	7/391	169/13741	0.206937	0.602176	0.505857	Sh2d3c/Snap23/Myh9/Sh2b2/Napa/Arrdc4/Optn	7
GO:0016504	peptidase activator activity	2/391	31/13741	0.22026	0.611658	0.513822	Vsir/Fn1	2
GO:0036002	pre-mRNA binding	2/391	31/13741	0.22026	0.611658	0.513822	Ddx5/Hnrnpa2b1	2
GO:0008083	growth factor activity	4/391	85/13741	0.222995	0.611658	0.513822	Osgin1/Csf1/Osm/Gmfg	4
GO:0008022	protein C-terminus binding	8/391	205/13741	0.229913	0.611658	0.513822	Vps4b/Ncf2/Id1/Ctnnb1/Map2k1/Fn1/Polr2a/Optn	8
GO:1901681	sulfur compound binding	7/391	175/13741	0.231681	0.611658	0.513822	Gsr/Thbs1/Itgam/Mgst1/Ptprc/Apoe/Fn1	7
GO:0005201	extracellular matrix structural constituent	4/391	87/13741	0.2352	0.611658	0.513822	Emilin2/Igfbp6/Thbs1/Fn1	4
GO:1902936	phosphatidylinositol bisphosphate binding	4/391	87/13741	0.2352	0.611658	0.513822	Plek/Ncf1/Snx20/Snx18	4
GO:0004386	helicase activity	6/391	146/13741	0.23668	0.611658	0.513822	Ddx5/Chd7/Ddx3x/Ddx6/Ruvbl2/Chd2	6
GO:0032550	purine ribonucleoside binding	12/391	333/13741	0.240987	0.611658	0.513822	Rab44/Tuba1c/Rab7/Hcar2/Adssl1/Nme2/Tgm2/Rab32/Ehd1/Rac2/Rab20/Kras	12
GO:0005164	tumor necrosis factor receptor binding	2/391	33/13741	0.241427	0.611658	0.513822	Ltb/Tnfsf14	2
GO:0097718	disordered domain specific binding	2/391	33/13741	0.241427	0.611658	0.513822	Ctnnb1/Fn1	2
GO:0003724	RNA helicase activity	3/391	60/13741	0.24337	0.611658	0.513822	Ddx5/Ddx3x/Ddx6	3
GO:0001883	purine nucleoside binding	12/391	335/13741	0.247172	0.611658	0.513822	Rab44/Tuba1c/Rab7/Hcar2/Adssl1/Nme2/Tgm2/Rab32/Ehd1/Rac2/Rab20/Kras	12
GO:0032549	ribonucleoside binding	12/391	336/13741	0.250286	0.611658	0.513822	Rab44/Tuba1c/Rab7/Hcar2/Adssl1/Nme2/Tgm2/Rab32/Ehd1/Rac2/Rab20/Kras	12
GO:0003841	1-acylglycerol-3-phosphate O-acyltransferase activity	1/391	10/13741	0.250818	0.611658	0.513822	Gpat3	1
GO:0004467	long-chain fatty acid-CoA ligase activity	1/391	10/13741	0.250818	0.611658	0.513822	Slc27a4	1
GO:0005523	tropomyosin binding	1/391	10/13741	0.250818	0.611658	0.513822	S100a6	1
GO:0005542	folic acid binding	1/391	10/13741	0.250818	0.611658	0.513822	Mthfs	1
GO:0008641	ubiquitin-like modifier activating enzyme activity	1/391	10/13741	0.250818	0.611658	0.513822	Atg7	1
GO:0031005	filamin binding	1/391	10/13741	0.250818	0.611658	0.513822	Pdlim2	1
GO:0031386	protein tag	1/391	10/13741	0.250818	0.611658	0.513822	Ubc	1
GO:0043995	histone acetyltransferase activity (H4-K5 specific)	1/391	10/13741	0.250818	0.611658	0.513822	Ogt	1
GO:0043996	histone acetyltransferase activity (H4-K8 specific)	1/391	10/13741	0.250818	0.611658	0.513822	Ogt	1
GO:0046030	inositol trisphosphate phosphatase activity	1/391	10/13741	0.250818	0.611658	0.513822	Inpp5d	1
GO:0046703	natural killer cell lectin-like receptor binding	1/391	10/13741	0.250818	0.611658	0.513822	Ptpn6	1
GO:0046972	histone acetyltransferase activity (H4-K16 specific)	1/391	10/13741	0.250818	0.611658	0.513822	Ogt	1
GO:0051920	peroxiredoxin activity	1/391	10/13741	0.250818	0.611658	0.513822	Sesn2	1
GO:0061578	Lys63-specific deubiquitinase activity	1/391	10/13741	0.250818	0.611658	0.513822	Stambpl1	1
GO:0071933	Arp2/3 complex binding	1/391	10/13741	0.250818	0.611658	0.513822	Gmfg	1
GO:0098505	G-rich strand telomeric DNA binding	1/391	10/13741	0.250818	0.611658	0.513822	Hnrnpa2b1	1
GO:0099626	voltage-gated calcium channel activity involved in regulation of presynaptic cytosolic calcium levels	1/391	10/13741	0.250818	0.611658	0.513822	Marcksl1	1
GO:1990825	sequence-specific mRNA binding	1/391	10/13741	0.250818	0.611658	0.513822	Etf1	1
GO:0042562	hormone binding	3/391	61/13741	0.251027	0.611658	0.513822	Slc40a1/Igf1r/Adipor1	3
GO:0032451	demethylase activity	2/391	34/13741	0.252047	0.611658	0.513822	Jmjd1c/Kdm6b	2
GO:0038024	cargo receptor activity	3/391	62/13741	0.258718	0.611658	0.513822	Scarb2/Apobr/Fpr2	3
GO:0043178	alcohol binding	3/391	62/13741	0.258718	0.611658	0.513822	Scarb2/Gramd1a/Apoe	3
GO:0015036	disulfide oxidoreductase activity	2/391	35/13741	0.262679	0.611658	0.513822	Gsr/P4hb	2
GO:0017112	Rab guanyl-nucleotide exchange factor activity	2/391	35/13741	0.262679	0.611658	0.513822	Rin3/Dennd4a	2
GO:0042169	SH2 domain binding	2/391	35/13741	0.262679	0.611658	0.513822	Pag1/Ptpn6	2
GO:0070888	E-box binding	2/391	35/13741	0.262679	0.611658	0.513822	Hif1a/Bhlhe40	2
GO:0120013	lipid transfer activity	2/391	35/13741	0.262679	0.611658	0.513822	Gramd1a/Apoe	2
GO:0001217	DNA-binding transcription repressor activity	7/391	183/13741	0.2661	0.611658	0.513822	Cebpb/Btg2/Lrrfip1/Ets2/Skil/Bhlhe40/Nfil3	7
GO:0001227	DNA-binding transcription repressor activity, RNA polymerase II-specific	7/391	183/13741	0.2661	0.611658	0.513822	Cebpb/Btg2/Lrrfip1/Ets2/Skil/Bhlhe40/Nfil3	7
GO:0004722	protein serine/threonine phosphatase activity	3/391	63/13741	0.266441	0.611658	0.513822	Dusp1/Ppp4c/Ssu72	3
GO:0070491	repressing transcription factor binding	3/391	63/13741	0.266441	0.611658	0.513822	Ski/Runx1/Ctnnb1	3
GO:0001094	TFIID-class transcription factor complex binding	1/391	11/13741	0.272151	0.611658	0.513822	Ruvbl2	1
GO:0005536	glucose binding	1/391	11/13741	0.272151	0.611658	0.513822	Slc2a3	1
GO:0008179	adenylate cyclase binding	1/391	11/13741	0.272151	0.611658	0.513822	Cap1	1
GO:0008252	nucleotidase activity	1/391	11/13741	0.272151	0.611658	0.513822	Nt5e	1
GO:0015645	fatty acid ligase activity	1/391	11/13741	0.272151	0.611658	0.513822	Slc27a4	1
GO:0030881	beta-2-microglobulin binding	1/391	11/13741	0.272151	0.611658	0.513822	H2-Q10	1
GO:0042171	lysophosphatidic acid acyltransferase activity	1/391	11/13741	0.272151	0.611658	0.513822	Gpat3	1
GO:0042610	CD8 receptor binding	1/391	11/13741	0.272151	0.611658	0.513822	H2-Q10	1
GO:0043008	ATP-dependent protein binding	1/391	11/13741	0.272151	0.611658	0.513822	Myo9b	1
GO:0043560	insulin receptor substrate binding	1/391	11/13741	0.272151	0.611658	0.513822	Igf1r	1
GO:0045294	alpha-catenin binding	1/391	11/13741	0.272151	0.611658	0.513822	Ctnnb1	1
GO:0046977	TAP binding	1/391	11/13741	0.272151	0.611658	0.513822	H2-Q10	1
GO:0070411	I-SMAD binding	1/391	11/13741	0.272151	0.611658	0.513822	Ctnnb1	1
GO:0099511	voltage-gated calcium channel activity involved in regulation of cytosolic calcium levels	1/391	11/13741	0.272151	0.611658	0.513822	Marcksl1	1
GO:0140104	molecular carrier activity	1/391	11/13741	0.272151	0.611658	0.513822	Cox17	1
GO:0090079	translation regulator activity, nucleic acid binding	4/391	93/13741	0.272677	0.611658	0.513822	Eif1/Rara/Etf1/Cpeb2	4
GO:0030295	protein kinase activator activity	3/391	64/13741	0.27419	0.611658	0.513822	Cd24a/Ddx3x/Map2k1	3
GO:0001882	nucleoside binding	12/391	344/13741	0.275699	0.611658	0.513822	Rab44/Tuba1c/Rab7/Hcar2/Adssl1/Nme2/Tgm2/Rab32/Ehd1/Rac2/Rab20/Kras	12
GO:0019001	guanyl nucleotide binding	12/391	344/13741	0.275699	0.611658	0.513822	Rab44/Tuba1c/Rab7/Hcar2/Adssl1/Nme2/Tgm2/Rab32/Ehd1/Rac2/Rab20/Kras	12
GO:0032561	guanyl ribonucleotide binding	12/391	344/13741	0.275699	0.611658	0.513822	Rab44/Tuba1c/Rab7/Hcar2/Adssl1/Nme2/Tgm2/Rab32/Ehd1/Rac2/Rab20/Kras	12
GO:0016651	oxidoreductase activity, acting on NAD(P)H	3/391	65/13741	0.281962	0.611658	0.513822	Gsr/Ncf1/Ncf2	3
GO:0016758	transferase activity, transferring hexosyl groups	6/391	156/13741	0.284705	0.611658	0.513822	Gcnt1/Ugt1a7c/Pygl/Lfng/Gcnt2/Ogt	6
GO:0005089	Rho guanyl-nucleotide exchange factor activity	3/391	66/13741	0.289754	0.611658	0.513822	Fgd3/Spata13/Vav1	3
GO:0003756	protein disulfide isomerase activity	1/391	12/13741	0.292879	0.611658	0.513822	P4hb	1
GO:0004861	cyclin-dependent protein serine/threonine kinase inhibitor activity	1/391	12/13741	0.292879	0.611658	0.513822	Cdkn1b	1
GO:0005355	glucose transmembrane transporter activity	1/391	12/13741	0.292879	0.611658	0.513822	Slc2a3	1
GO:0005545	1-phosphatidylinositol binding	1/391	12/13741	0.292879	0.611658	0.513822	Eea1	1
GO:0015149	hexose transmembrane transporter activity	1/391	12/13741	0.292879	0.611658	0.513822	Slc2a3	1
GO:0016755	transferase activity, transferring amino-acyl groups	1/391	12/13741	0.292879	0.611658	0.513822	Tgm2	1
GO:0016864	intramolecular oxidoreductase activity, transposing S-S bonds	1/391	12/13741	0.292879	0.611658	0.513822	P4hb	1
GO:0019215	intermediate filament binding	1/391	12/13741	0.292879	0.611658	0.513822	Nme2	1
GO:0030296	protein tyrosine kinase activator activity	1/391	12/13741	0.292879	0.611658	0.513822	Cd24a	1
GO:0032454	histone demethylase activity (H3-K9 specific)	1/391	12/13741	0.292879	0.611658	0.513822	Jmjd1c	1
GO:0043047	single-stranded telomeric DNA binding	1/391	12/13741	0.292879	0.611658	0.513822	Hnrnpa2b1	1
GO:0043495	protein-membrane adaptor activity	1/391	12/13741	0.292879	0.611658	0.513822	Myh9	1
GO:0050811	GABA receptor binding	1/391	12/13741	0.292879	0.611658	0.513822	Arfgef2	1
GO:0097001	ceramide binding	1/391	12/13741	0.292879	0.611658	0.513822	Cd300lf	1
GO:0097617	annealing activity	1/391	12/13741	0.292879	0.611658	0.513822	Ddx3x	1
GO:0016684	oxidoreductase activity, acting on peroxide as acceptor	2/391	38/13741	0.294551	0.613066	0.515005	Sesn2/Mgst1	2
GO:0005319	lipid transporter activity	4/391	97/13741	0.298201	0.618567	0.519626	Scarb2/Slc27a4/Gramd1a/Apoe	4
GO:0031072	heat shock protein binding	5/391	128/13741	0.300289	0.6208	0.521502	Cd24a/Hif1a/Cdkn1b/Zfp36/Itgam	5
GO:0004866	endopeptidase inhibitor activity	4/391	98/13741	0.30463	0.624521	0.524628	Stfa2l1/Slpi/Tnfsf14/Cast	4
GO:0035591	signaling adaptor activity	2/391	39/13741	0.305141	0.624521	0.524628	Sh2d3c/Sh2b2	2
GO:0048487	beta-tubulin binding	2/391	39/13741	0.305141	0.624521	0.524628	Ndel1/Rgs2	2
GO:0015145	monosaccharide transmembrane transporter activity	1/391	13/13741	0.313017	0.63014	0.529348	Slc2a3	1
GO:0017166	vinculin binding	1/391	13/13741	0.313017	0.63014	0.529348	Actn1	1
GO:0035497	cAMP response element binding	1/391	13/13741	0.313017	0.63014	0.529348	Jun	1
GO:0035613	RNA stem-loop binding	1/391	13/13741	0.313017	0.63014	0.529348	Ddx3x	1
GO:0046935	1-phosphatidylinositol-3-kinase regulator activity	1/391	13/13741	0.313017	0.63014	0.529348	Socs3	1
GO:0019209	kinase activator activity	3/391	70/13741	0.32104	0.64009	0.537706	Cd24a/Ddx3x/Map2k1	3
GO:0005525	GTP binding	11/391	326/13741	0.32482	0.64009	0.537706	Rab44/Tuba1c/Rab7/Hcar2/Adssl1/Tgm2/Rab32/Ehd1/Rac2/Rab20/Kras	11
GO:0016879	ligase activity, forming carbon-nitrogen bonds	2/391	41/13741	0.326223	0.64009	0.537706	Adssl1/Mthfs	2
GO:0051879	Hsp90 protein binding	2/391	41/13741	0.326223	0.64009	0.537706	Cd24a/Hif1a	2
GO:0019003	GDP binding	3/391	71/13741	0.328874	0.64009	0.537706	Rab7/Nme2/Kras	3
GO:0043130	ubiquitin binding	3/391	71/13741	0.328874	0.64009	0.537706	Smad3/March7/Optn	3
GO:0008432	JUN kinase binding	1/391	14/13741	0.332584	0.64009	0.537706	Lmnb1	1
GO:0016018	cyclosporin A binding	1/391	14/13741	0.332584	0.64009	0.537706	Nktr	1
GO:0016405	CoA-ligase activity	1/391	14/13741	0.332584	0.64009	0.537706	Slc27a4	1
GO:0030275	LRR domain binding	1/391	14/13741	0.332584	0.64009	0.537706	Kras	1
GO:0034236	protein kinase A catalytic subunit binding	1/391	14/13741	0.332584	0.64009	0.537706	Prkar1a	1
GO:0051119	sugar transmembrane transporter activity	1/391	14/13741	0.332584	0.64009	0.537706	Slc2a3	1
GO:0090482	vitamin transmembrane transporter activity	1/391	14/13741	0.332584	0.64009	0.537706	Slc2a3	1
GO:0098847	sequence-specific single stranded DNA binding	1/391	14/13741	0.332584	0.64009	0.537706	Hnrnpa2b1	1
GO:0016706	2-oxoglutarate-dependent dioxygenase activity	2/391	42/13741	0.336703	0.64009	0.537706	P4hb/Egln3	2
GO:0030331	estrogen receptor binding	2/391	42/13741	0.336703	0.64009	0.537706	Ctnnb1/Fus	2
GO:0019902	phosphatase binding	7/391	200/13741	0.343068	0.64009	0.537706	Ppp1r18/Stat6/Cdkn1b/Smad3/Ctnnb1/Cd300a/Ppp1r15a	7
GO:0008013	beta-catenin binding	3/391	73/13741	0.344533	0.64009	0.537706	Smad3/Kdm6b/Ruvbl2	3
GO:0140296	general transcription initiation factor binding	2/391	43/13741	0.347133	0.64009	0.537706	Ruvbl2/Optn	2
GO:0044325	ion channel binding	4/391	105/13741	0.349937	0.64009	0.537706	Actn1/Grina/Diaph1/Ctnnb1	4
GO:0004550	nucleoside diphosphate kinase activity	1/391	15/13741	0.351595	0.64009	0.537706	Nme2	1
GO:0004622	lysophospholipase activity	1/391	15/13741	0.351595	0.64009	0.537706	Pnpla7	1
GO:0005540	hyaluronic acid binding	1/391	15/13741	0.351595	0.64009	0.537706	Cd44	1
GO:0030228	lipoprotein particle receptor activity	1/391	15/13741	0.351595	0.64009	0.537706	Apobr	1
GO:0030247	polysaccharide binding	1/391	15/13741	0.351595	0.64009	0.537706	Gpcpd1	1
GO:0033764	steroid dehydrogenase activity, acting on the CH-OH group of donors, NAD or NADP as acceptor	1/391	15/13741	0.351595	0.64009	0.537706	Hsd11b1	1
GO:0042608	T cell receptor binding	1/391	15/13741	0.351595	0.64009	0.537706	H2-Q10	1
GO:0047555	3',5'-cyclic-GMP phosphodiesterase activity	1/391	15/13741	0.351595	0.64009	0.537706	Prkar1a	1
GO:0099186	structural constituent of postsynapse	1/391	15/13741	0.351595	0.64009	0.537706	Actn1	1
GO:0030544	Hsp70 protein binding	2/391	44/13741	0.357508	0.64009	0.537706	Cd24a/Cdkn1b	2
GO:0032813	tumor necrosis factor receptor superfamily binding	2/391	44/13741	0.357508	0.64009	0.537706	Ltb/Tnfsf14	2
GO:0008135	translation factor activity, RNA binding	3/391	75/13741	0.360161	0.64009	0.537706	Eif1/Etf1/Cpeb2	3
GO:1901981	phosphatidylinositol phosphate binding	5/391	139/13741	0.362203	0.64009	0.537706	Plek/Ncf1/Snx20/Ogt/Snx18	5
GO:0008081	phosphoric diester hydrolase activity	3/391	76/13741	0.367955	0.64009	0.537706	Ccr1/Prkar1a/Gpcpd1	3
GO:0001614	purinergic nucleotide receptor activity	1/391	16/13741	0.370065	0.64009	0.537706	Hcar2	1
GO:0004435	phosphatidylinositol phospholipase C activity	1/391	16/13741	0.370065	0.64009	0.537706	Ccr1	1
GO:0004629	phospholipase C activity	1/391	16/13741	0.370065	0.64009	0.537706	Ccr1	1
GO:0008483	transaminase activity	1/391	16/13741	0.370065	0.64009	0.537706	Tgm2	1
GO:0015020	glucuronosyltransferase activity	1/391	16/13741	0.370065	0.64009	0.537706	Ugt1a7c	1
GO:0016502	nucleotide receptor activity	1/391	16/13741	0.370065	0.64009	0.537706	Hcar2	1
GO:0030552	cAMP binding	1/391	16/13741	0.370065	0.64009	0.537706	Prkar1a	1
GO:0043274	phospholipase binding	1/391	16/13741	0.370065	0.64009	0.537706	Lmnb1	1
GO:0051861	glycolipid binding	1/391	16/13741	0.370065	0.64009	0.537706	Sell	1
GO:1901618	organic hydroxy compound transmembrane transporter activity	1/391	16/13741	0.370065	0.64009	0.537706	Slc16a3	1
GO:0001221	transcription cofactor binding	2/391	46/13741	0.378074	0.64009	0.537706	Nek6/Nfe2l2	2
GO:0016597	amino acid binding	2/391	46/13741	0.378074	0.64009	0.537706	Hdc/Sesn2	2
GO:0005516	calmodulin binding	5/391	142/13741	0.379209	0.64009	0.537706	Ddx5/Myh9/Myo9b/Marcksl1/Orai1	5
GO:0042826	histone deacetylase binding	4/391	110/13741	0.382377	0.64009	0.537706	Cebpb/Xbp1/Hif1a/Rara	4
GO:0043021	ribonucleoprotein complex binding	5/391	143/13741	0.384876	0.64009	0.537706	Ddx5/Eif1/Rnasel/Ddx3x/Cpeb2	5
GO:0004551	nucleotide diphosphatase activity	1/391	17/13741	0.388011	0.64009	0.537706	Nudt4	1
GO:0016709	oxidoreductase activity, acting on paired donors, with incorporation or reduction of molecular oxygen, NAD(P)H as one donor, and incorporation of one atom of oxygen	1/391	17/13741	0.388011	0.64009	0.537706	Cyp4f18	1
GO:0016878	acid-thiol ligase activity	1/391	17/13741	0.388011	0.64009	0.537706	Slc27a4	1
GO:0022884	macromolecule transmembrane transporter activity	1/391	17/13741	0.388011	0.64009	0.537706	Sidt2	1
GO:0030215	semaphorin receptor binding	1/391	17/13741	0.388011	0.64009	0.537706	Sema4a	1
GO:0030506	ankyrin binding	1/391	17/13741	0.388011	0.64009	0.537706	Ptprc	1
GO:0031210	phosphatidylcholine binding	1/391	17/13741	0.388011	0.64009	0.537706	Scarb2	1
GO:0031418	L-ascorbic acid binding	1/391	17/13741	0.388011	0.64009	0.537706	Egln3	1
GO:0031420	alkali metal ion binding	1/391	17/13741	0.388011	0.64009	0.537706	Adprh	1
GO:0031489	myosin V binding	1/391	17/13741	0.388011	0.64009	0.537706	Fus	1
GO:0031681	G-protein beta-subunit binding	1/391	17/13741	0.388011	0.64009	0.537706	Gng10	1
GO:0038191	neuropilin binding	1/391	17/13741	0.388011	0.64009	0.537706	Sema4a	1
GO:0042288	MHC class I protein binding	1/391	17/13741	0.388011	0.64009	0.537706	Pilra	1
GO:0050997	quaternary ammonium group binding	1/391	17/13741	0.388011	0.64009	0.537706	Scarb2	1
GO:0061608	nuclear import signal receptor activity	1/391	17/13741	0.388011	0.64009	0.537706	Kpna4	1
GO:0070628	proteasome binding	1/391	17/13741	0.388011	0.64009	0.537706	Id1	1
GO:0071837	HMG box domain binding	1/391	17/13741	0.388011	0.64009	0.537706	Jun	1
GO:0140103	catalytic activity, acting on a glycoprotein	1/391	17/13741	0.388011	0.64009	0.537706	Gcnt1	1
GO:0004713	protein tyrosine kinase activity	4/391	111/13741	0.388849	0.64009	0.537706	Igf1r/Map2k3/Fgr/Map2k1	4
GO:0060090	molecular adaptor activity	7/391	212/13741	0.398977	0.655005	0.550236	Sh2d3c/Snap23/Myh9/Sh2b2/Napa/Arrdc4/Optn	7
GO:0001222	transcription corepressor binding	1/391	18/13741	0.405447	0.655116	0.550329	Nek6	1
GO:0004602	glutathione peroxidase activity	1/391	18/13741	0.405447	0.655116	0.550329	Mgst1	1
GO:0016769	transferase activity, transferring nitrogenous groups	1/391	18/13741	0.405447	0.655116	0.550329	Tgm2	1
GO:0016780	phosphotransferase activity, for other substituted phosphate groups	1/391	18/13741	0.405447	0.655116	0.550329	Sgms2	1
GO:0055106	ubiquitin-protein transferase regulator activity	1/391	18/13741	0.405447	0.655116	0.550329	Trib1	1
GO:0070182	DNA polymerase binding	1/391	18/13741	0.405447	0.655116	0.550329	Hnrnpa2b1	1
GO:0042626	ATPase-coupled transmembrane transporter activity	3/391	81/13741	0.406626	0.655297	0.550481	Atp6v0c/Atp6v1e1/Atp6v0d1	3
GO:0035091	phosphatidylinositol binding	7/391	216/13741	0.417658	0.668416	0.561502	Plek/Ncf1/Snx20/Mreg/Ogt/Eea1/Snx18	7
GO:0034987	immunoglobulin receptor binding	2/391	50/13741	0.418334	0.668416	0.561502	Clec4d/Fgr	2
GO:0005537	mannose binding	1/391	19/13741	0.422387	0.668416	0.561502	Igf2r	1
GO:0016229	steroid dehydrogenase activity	1/391	19/13741	0.422387	0.668416	0.561502	Hsd11b1	1
GO:0017134	fibroblast growth factor binding	1/391	19/13741	0.422387	0.668416	0.561502	Thbs1	1
GO:0031434	mitogen-activated protein kinase kinase binding	1/391	19/13741	0.422387	0.668416	0.561502	Trib1	1
GO:0034237	protein kinase A regulatory subunit binding	1/391	19/13741	0.422387	0.668416	0.561502	Arfgef2	1
GO:0016746	transferase activity, transferring acyl groups	7/391	219/13741	0.431641	0.681304	0.572328	Gpat3/Dgat1/Dgat2/Tgm2/Mboat7/Ogt/Alas1	7
GO:0005158	insulin receptor binding	1/391	20/13741	0.438845	0.685626	0.575959	Igf1r	1
GO:0008157	protein phosphatase 1 binding	1/391	20/13741	0.438845	0.685626	0.575959	Ppp1r15a	1
GO:0015026	coreceptor activity	1/391	20/13741	0.438845	0.685626	0.575959	Cd80	1
GO:0052745	inositol phosphate phosphatase activity	1/391	20/13741	0.438845	0.685626	0.575959	Inpp5d	1
GO:0015399	primary active transmembrane transporter activity	3/391	86/13741	0.444569	0.692805	0.581989	Atp6v0c/Atp6v1e1/Atp6v0d1	3
GO:0001664	G protein-coupled receptor binding	6/391	189/13741	0.451426	0.692977	0.582134	Cxcl2/Cxcl3/Fpr1/Ccl3/Ppbp/Ccl6	6
GO:0001091	RNA polymerase II general transcription initiation factor binding	1/391	21/13741	0.454836	0.692977	0.582134	Ruvbl2	1
GO:0016799	hydrolase activity, hydrolyzing N-glycosyl compounds	1/391	21/13741	0.454836	0.692977	0.582134	Adprh	1
GO:0042605	peptide antigen binding	1/391	21/13741	0.454836	0.692977	0.582134	H2-Q10	1
GO:0048156	tau protein binding	1/391	21/13741	0.454836	0.692977	0.582134	Apoe	1
GO:0050431	transforming growth factor beta binding	1/391	21/13741	0.454836	0.692977	0.582134	Thbs1	1
GO:0050750	low-density lipoprotein particle receptor binding	1/391	21/13741	0.454836	0.692977	0.582134	Apoe	1
GO:0052866	phosphatidylinositol phosphate phosphatase activity	1/391	21/13741	0.454836	0.692977	0.582134	Inpp5d	1
GO:0070530	K63-linked polyubiquitin modification-dependent protein binding	1/391	21/13741	0.454836	0.692977	0.582134	Optn	1
GO:0045182	translation regulator activity	4/391	122/13741	0.459112	0.69776	0.586152	Eif1/Rara/Etf1/Cpeb2	4
GO:0016747	transferase activity, transferring acyl groups other than amino-acyl groups	6/391	192/13741	0.466471	0.704412	0.59174	Gpat3/Dgat1/Dgat2/Mboat7/Ogt/Alas1	6
GO:0008143	poly(A) binding	1/391	22/13741	0.470373	0.704412	0.59174	Ddx3x	1
GO:0017025	TBP-class protein binding	1/391	22/13741	0.470373	0.704412	0.59174	Ruvbl2	1
GO:0045499	chemorepellent activity	1/391	22/13741	0.470373	0.704412	0.59174	Sema4a	1
GO:0046625	sphingolipid binding	1/391	22/13741	0.470373	0.704412	0.59174	Cd300lf	1
GO:0070325	lipoprotein particle receptor binding	1/391	22/13741	0.470373	0.704412	0.59174	Apoe	1
GO:0097110	scaffold protein binding	2/391	56/13741	0.476113	0.706344	0.593363	Trem1/Map2k1	2
GO:0015078	proton transmembrane transporter activity	3/391	91/13741	0.481523	0.706344	0.593363	Atp6v0c/Atp6v1e1/Atp6v0d1	3
GO:0032182	ubiquitin-like protein binding	3/391	91/13741	0.481523	0.706344	0.593363	Smad3/March7/Optn	3
GO:0051087	chaperone binding	3/391	91/13741	0.481523	0.706344	0.593363	Scarb2/Cdkn1b/Fn1	3
GO:0004114	3',5'-cyclic-nucleotide phosphodiesterase activity	1/391	23/13741	0.485467	0.706344	0.593363	Prkar1a	1
GO:0010485	H4 histone acetyltransferase activity	1/391	23/13741	0.485467	0.706344	0.593363	Ogt	1
GO:0015144	carbohydrate transmembrane transporter activity	1/391	23/13741	0.485467	0.706344	0.593363	Slc2a3	1
GO:0016645	oxidoreductase activity, acting on the CH-NH group of donors	1/391	23/13741	0.485467	0.706344	0.593363	Smox	1
GO:0030515	snoRNA binding	1/391	23/13741	0.485467	0.706344	0.593363	Nudt4	1
GO:0046965	retinoid X receptor binding	1/391	23/13741	0.485467	0.706344	0.593363	Fus	1
GO:0051537	2 iron, 2 sulfur cluster binding	1/391	23/13741	0.485467	0.706344	0.593363	Isca1	1
GO:0098918	structural constituent of synapse	1/391	23/13741	0.485467	0.706344	0.593363	Actn1	1
GO:0016887	ATPase activity	11/391	371/13741	0.488166	0.70859	0.59525	Ddx5/Myh9/Chd7/Entpd1/Ddx3x/Vps4b/Ddx6/Myo9b/Atf7ip/Ruvbl2/Chd2	11
GO:0004112	cyclic-nucleotide phosphodiesterase activity	1/391	24/13741	0.500133	0.719161	0.60413	Prkar1a	1
GO:0019239	deaminase activity	1/391	24/13741	0.500133	0.719161	0.60413	Gda	1
GO:0031435	mitogen-activated protein kinase kinase kinase binding	1/391	24/13741	0.500133	0.719161	0.60413	Map2k1	1
GO:0043027	cysteine-type endopeptidase inhibitor activity involved in apoptotic process	1/391	24/13741	0.500133	0.719161	0.60413	Tnfsf14	1
GO:0003678	DNA helicase activity	2/391	59/13741	0.503671	0.719195	0.604159	Ddx3x/Ruvbl2	2
GO:0005546	phosphatidylinositol-4,5-bisphosphate binding	2/391	59/13741	0.503671	0.719195	0.604159	Snx20/Snx18	2
GO:0019888	protein phosphatase regulator activity	2/391	59/13741	0.503671	0.719195	0.604159	Ppp1r3b/Ppp1r15a	2
GO:0030374	nuclear receptor transcription coactivator activity	2/391	60/13741	0.512647	0.727859	0.611437	Actn1/Rara	2
GO:0035198	miRNA binding	1/391	25/13741	0.514382	0.727859	0.611437	Hnrnpa2b1	1
GO:0043236	laminin binding	1/391	25/13741	0.514382	0.727859	0.611437	Thbs1	1
GO:0016874	ligase activity	4/391	131/13741	0.51448	0.727859	0.611437	Adssl1/Mthfs/Slc27a4/Atg7	4
GO:0019905	syntaxin binding	2/391	61/13741	0.521515	0.736116	0.618373	Snap23/Napa	2
GO:0005154	epidermal growth factor receptor binding	1/391	26/13741	0.528225	0.738793	0.620622	Cd44	1
GO:0016814	hydrolase activity, acting on carbon-nitrogen (but not peptide) bonds, in cyclic amidines	1/391	26/13741	0.528225	0.738793	0.620622	Gda	1
GO:0030507	spectrin binding	1/391	26/13741	0.528225	0.738793	0.620622	Ptprc	1
GO:0046966	thyroid hormone receptor binding	1/391	26/13741	0.528225	0.738793	0.620622	Fus	1
GO:0030551	cyclic nucleotide binding	1/391	27/13741	0.541675	0.752462	0.632105	Prkar1a	1
GO:0042287	MHC protein binding	1/391	27/13741	0.541675	0.752462	0.632105	Pilra	1
GO:0140142	nucleocytoplasmic carrier activity	1/391	27/13741	0.541675	0.752462	0.632105	Kpna4	1
GO:0030971	receptor tyrosine kinase binding	2/391	64/13741	0.547465	0.75879	0.63742	Sh2d3c/Sh2b2	2
GO:0050662	coenzyme binding	7/391	245/13741	0.54942	0.759783	0.638254	Hdc/Gsr/Hsd11b1/Pgd/Pygl/Egln3/Alas1	7
GO:0016831	carboxy-lyase activity	1/391	28/13741	0.554742	0.763577	0.641441	Hdc	1
GO:0050681	androgen receptor binding	1/391	28/13741	0.554742	0.763577	0.641441	Ddx5	1
GO:0004620	phospholipase activity	2/391	65/13741	0.555894	0.763577	0.641441	Ccr1/Pnpla7	2
GO:0016705	oxidoreductase activity, acting on paired donors, with incorporation or reduction of molecular oxygen	3/391	102/13741	0.558372	0.765269	0.642862	Cyp4f18/P4hb/Egln3	3
GO:0002039	p53 binding	2/391	66/13741	0.564211	0.765729	0.643249	Plk3/Hif1a	2
GO:0048037	cofactor binding	11/391	393/13741	0.565748	0.765729	0.643249	Hdc/Gsr/Lcn2/Hsd11b1/Cyp4f18/Pgd/Pygl/Egln3/Isca1/Mgst1/Alas1	11
GO:0004364	glutathione transferase activity	1/391	29/13741	0.567438	0.765729	0.643249	Mgst1	1
GO:0004693	cyclin-dependent protein serine/threonine kinase activity	1/391	29/13741	0.567438	0.765729	0.643249	E030030I06Rik	1
GO:0005245	voltage-gated calcium channel activity	1/391	29/13741	0.567438	0.765729	0.643249	Marcksl1	1
GO:0008028	monocarboxylic acid transmembrane transporter activity	1/391	29/13741	0.567438	0.765729	0.643249	Slc16a3	1
GO:0008187	poly-pyrimidine tract binding	1/391	29/13741	0.567438	0.765729	0.643249	Cpeb2	1
GO:0016757	transferase activity, transferring glycosyl groups	6/391	215/13741	0.57697	0.76652	0.643913	Gcnt1/Ugt1a7c/Pygl/Lfng/Gcnt2/Ogt	6
GO:0003697	single-stranded DNA binding	3/391	105/13741	0.578115	0.76652	0.643913	Hnrnpa2b1/Nabp1/Spen	3
GO:0004879	nuclear receptor activity	1/391	30/13741	0.579772	0.76652	0.643913	Rara	1
GO:0005484	SNAP receptor activity	1/391	30/13741	0.579772	0.76652	0.643913	Snap23	1
GO:0046915	transition metal ion transmembrane transporter activity	1/391	30/13741	0.579772	0.76652	0.643913	Slc40a1	1
GO:0070717	poly-purine tract binding	1/391	30/13741	0.579772	0.76652	0.643913	Ddx3x	1
GO:0072509	divalent inorganic cation transmembrane transporter activity	1/391	30/13741	0.579772	0.76652	0.643913	Slc40a1	1
GO:0097472	cyclin-dependent protein kinase activity	1/391	30/13741	0.579772	0.76652	0.643913	E030030I06Rik	1
GO:0098531	ligand-activated transcription factor activity	1/391	30/13741	0.579772	0.76652	0.643913	Rara	1
GO:0019843	rRNA binding	2/391	68/13741	0.580508	0.76652	0.643913	Tlr13/Rnasel	2
GO:0031624	ubiquitin conjugating enzyme binding	1/391	31/13741	0.591756	0.779696	0.654982	March7	1
GO:0030332	cyclin binding	1/391	32/13741	0.603399	0.790876	0.664374	Cdkn1b	1
GO:0051059	NF-kappaB binding	1/391	32/13741	0.603399	0.790876	0.664374	Nfkbid	1
GO:0019208	phosphatase regulator activity	2/391	71/13741	0.604106	0.790876	0.664374	Ppp1r3b/Ppp1r15a	2
GO:0016810	hydrolase activity, acting on carbon-nitrogen (but not peptide) bonds	3/391	110/13741	0.609763	0.794594	0.667497	Arg2/Pglyrp1/Gda	3
GO:0003755	peptidyl-prolyl cis-trans isomerase activity	1/391	33/13741	0.614711	0.794594	0.667497	Nktr	1
GO:0042974	retinoic acid receptor binding	1/391	33/13741	0.614711	0.794594	0.667497	Fus	1
GO:0043014	alpha-tubulin binding	1/391	33/13741	0.614711	0.794594	0.667497	Ndel1	1
GO:0043028	cysteine-type endopeptidase regulator activity involved in apoptotic process	1/391	33/13741	0.614711	0.794594	0.667497	Tnfsf14	1
GO:0061631	ubiquitin conjugating enzyme activity	1/391	33/13741	0.614711	0.794594	0.667497	Ube2b	1
GO:0005262	calcium channel activity	2/391	73/13741	0.619273	0.796658	0.669231	Marcksl1/Orai1	2
GO:0022853	active ion transmembrane transporter activity	4/391	150/13741	0.621688	0.796658	0.669231	Atp6v0c/Slc20a1/Atp6v1e1/Atp6v0d1	4
GO:0004601	peroxidase activity	1/391	34/13741	0.6257	0.796658	0.669231	Mgst1	1
GO:0005044	scavenger receptor activity	1/391	34/13741	0.6257	0.796658	0.669231	Scarb2	1
GO:0015370	solute:sodium symporter activity	1/391	34/13741	0.6257	0.796658	0.669231	Slc20a1	1
GO:0051019	mitogen-activated protein kinase binding	1/391	34/13741	0.6257	0.796658	0.669231	Dusp1	1
GO:0061980	regulatory RNA binding	1/391	34/13741	0.6257	0.796658	0.669231	Hnrnpa2b1	1
GO:0016298	lipase activity	2/391	74/13741	0.626687	0.796658	0.669231	Ccr1/Pnpla7	2
GO:0003713	transcription coactivator activity	6/391	228/13741	0.634115	0.802332	0.673998	Actn1/Junb/Nme2/Jun/Rara/Ctnnb1	6
GO:0019205	nucleobase-containing compound kinase activity	1/391	35/13741	0.636378	0.802332	0.673998	Nme2	1
GO:0042162	telomeric DNA binding	1/391	35/13741	0.636378	0.802332	0.673998	Hnrnpa2b1	1
GO:0061650	ubiquitin-like protein conjugating enzyme activity	1/391	35/13741	0.636378	0.802332	0.673998	Ube2b	1
GO:0016859	cis-trans isomerase activity	1/391	36/13741	0.646751	0.809458	0.679984	Nktr	1
GO:0031369	translation initiation factor binding	1/391	36/13741	0.646751	0.809458	0.679984	Ddx3x	1
GO:0044390	ubiquitin-like protein conjugating enzyme binding	1/391	36/13741	0.646751	0.809458	0.679984	March7	1
GO:0019903	protein phosphatase binding	4/391	155/13741	0.647303	0.809458	0.679984	Stat6/Cdkn1b/Ctnnb1/Ppp1r15a	4
GO:0003899	DNA-directed 5'-3' RNA polymerase activity	1/391	37/13741	0.656829	0.814733	0.684415	Polr2a	1
GO:0005547	phosphatidylinositol-3,4,5-trisphosphate binding	1/391	37/13741	0.656829	0.814733	0.684415	Ogt	1
GO:0015932	nucleobase-containing compound transmembrane transporter activity	1/391	37/13741	0.656829	0.814733	0.684415	Sidt2	1
GO:0016860	intramolecular oxidoreductase activity	1/391	37/13741	0.656829	0.814733	0.684415	P4hb	1
GO:0003707	steroid hormone receptor activity	1/391	38/13741	0.66662	0.821897	0.690433	Rara	1
GO:0034062	5'-3' RNA polymerase activity	1/391	38/13741	0.66662	0.821897	0.690433	Polr2a	1
GO:0097747	RNA polymerase activity	1/391	38/13741	0.66662	0.821897	0.690433	Polr2a	1
GO:0047485	protein N-terminus binding	3/391	120/13741	0.668162	0.822147	0.690643	Gadd45a/Id1/Map2k1	3
GO:0051117	ATPase binding	2/391	81/13741	0.675468	0.825691	0.69362	Atp6v1e1/Ruvbl2	2
GO:0005507	copper ion binding	1/391	39/13741	0.676133	0.825691	0.69362	Cox17	1
GO:0032266	phosphatidylinositol-3-phosphate binding	1/391	39/13741	0.676133	0.825691	0.69362	Snx20	1
GO:0004674	protein serine/threonine kinase activity	10/391	390/13741	0.676421	0.825691	0.69362	Plk3/Nme2/Irak2/Nek6/Map2k3/Csnk1e/Rps6ka2/Stk17b/Map2k1/E030030I06Rik	10
GO:0015179	L-amino acid transmembrane transporter activity	1/391	40/13741	0.685375	0.83496	0.701407	Slc7a11	1
GO:0016538	cyclin-dependent protein serine/threonine kinase regulator activity	1/391	41/13741	0.694354	0.842555	0.707787	Cdkn1b	1
GO:0016776	phosphotransferase activity, phosphate group as acceptor	1/391	41/13741	0.694354	0.842555	0.707787	Nme2	1
GO:0003727	single-stranded RNA binding	2/391	85/13741	0.700944	0.848875	0.713096	Ddx3x/Cpeb2	2
GO:0016830	carbon-carbon lyase activity	1/391	42/13741	0.703077	0.849782	0.713857	Hdc	1
GO:0004714	transmembrane receptor protein tyrosine kinase activity	1/391	43/13741	0.711552	0.856652	0.719629	Igf1r	1
GO:0050840	extracellular matrix binding	1/391	43/13741	0.711552	0.856652	0.719629	Thbs1	1
GO:0015085	calcium ion transmembrane transporter activity	2/391	87/13741	0.713048	0.856774	0.719731	Marcksl1/Orai1	2
GO:0015077	monovalent inorganic cation transmembrane transporter activity	5/391	210/13741	0.717548	0.858152	0.720889	Atp6v0c/Slc20a1/Atp6v1e1/Atp6v0d1/Tmem38b	5
GO:0004715	non-membrane spanning protein tyrosine kinase activity	1/391	44/13741	0.719785	0.858152	0.720889	Fgr	1
GO:0005179	hormone activity	1/391	44/13741	0.719785	0.858152	0.720889	Retnlg	1
GO:0005548	phospholipid transporter activity	1/391	44/13741	0.719785	0.858152	0.720889	Scarb2	1
GO:0016798	hydrolase activity, acting on glycosyl bonds	2/391	89/13741	0.72474	0.862384	0.724444	Fuca2/Adprh	2
GO:0004497	monooxygenase activity	1/391	45/13741	0.727784	0.864135	0.725915	Cyp4f18	1
GO:0000287	magnesium ion binding	4/391	173/13741	0.729723	0.864135	0.725915	Nek6/Rps6ka2/Nudt18/Adprh	4
GO:0015293	symporter activity	2/391	90/13741	0.730433	0.864135	0.725915	Slc16a3/Slc20a1	2
GO:0140030	modification-dependent protein binding	3/391	133/13741	0.734179	0.865194	0.726804	Kmt2e/Ptpn6/Optn	3
GO:0003743	translation initiation factor activity	1/391	46/13741	0.735556	0.865194	0.726804	Eif1	1
GO:0019894	kinesin binding	1/391	46/13741	0.735556	0.865194	0.726804	Nek6	1
GO:0016616	oxidoreductase activity, acting on the CH-OH group of donors, NAD or NADP as acceptor	2/391	92/13741	0.741521	0.870223	0.731029	Hsd11b1/Pgd	2
GO:0008514	organic anion transmembrane transporter activity	3/391	135/13741	0.743359	0.870223	0.731029	Slc16a3/Slc7a11/Slc2a3	3
GO:0000149	SNARE binding	2/391	93/13741	0.746918	0.870223	0.731029	Snap23/Napa	2
GO:0005342	organic acid transmembrane transporter activity	2/391	93/13741	0.746918	0.870223	0.731029	Slc16a3/Slc7a11	2
GO:0046943	carboxylic acid transmembrane transporter activity	2/391	93/13741	0.746918	0.870223	0.731029	Slc16a3/Slc7a11	2
GO:0004867	serine-type endopeptidase inhibitor activity	1/391	48/13741	0.750441	0.871022	0.7317	Slpi	1
GO:0005267	potassium channel activity	1/391	48/13741	0.750441	0.871022	0.7317	Tmem38b	1
GO:0016410	N-acyltransferase activity	2/391	94/13741	0.752218	0.871437	0.732049	Ogt/Alas1	2
GO:0008094	DNA-dependent ATPase activity	2/391	95/13741	0.757422	0.875813	0.735725	Ddx3x/Ruvbl2	2
GO:0004252	serine-type endopeptidase activity	2/391	96/13741	0.762531	0.87902	0.738419	Mmp9/Hp	2
GO:0005200	structural constituent of cytoskeleton	1/391	50/13741	0.76449	0.87902	0.738419	Tuba1c	1
GO:0031593	polyubiquitin modification-dependent protein binding	1/391	50/13741	0.76449	0.87902	0.738419	Optn	1
GO:0015171	amino acid transmembrane transporter activity	1/391	51/13741	0.771216	0.88362	0.742283	Slc7a11	1
GO:0016614	oxidoreductase activity, acting on CH-OH group of donors	2/391	98/13741	0.772471	0.88362	0.742283	Hsd11b1/Pgd	2
GO:0022890	inorganic cation transmembrane transporter activity	8/391	346/13741	0.772808	0.88362	0.742283	Atp6v0c/Slc40a1/Slc20a1/Atp6v1e1/Atp6v0d1/Marcksl1/Tmem38b/Orai1	8
GO:0043621	protein self-association	1/391	52/13741	0.77775	0.887618	0.745642	Id1	1
GO:0003684	damaged DNA binding	1/391	54/13741	0.790266	0.895425	0.7522	Sde2	1
GO:0030145	manganese ion binding	1/391	54/13741	0.790266	0.895425	0.7522	Arg2	1
GO:0045296	cadherin binding	1/391	54/13741	0.790266	0.895425	0.7522	Ctnnb1	1
GO:0003774	motor activity	2/391	102/13741	0.791267	0.895425	0.7522	Myh9/Myo9b	2
GO:0001098	basal transcription machinery binding	1/391	55/13741	0.796257	0.895425	0.7522	Ruvbl2	1
GO:0001099	basal RNA polymerase II transcription machinery binding	1/391	55/13741	0.796257	0.895425	0.7522	Ruvbl2	1
GO:0005080	protein kinase C binding	1/391	55/13741	0.796257	0.895425	0.7522	Plek	1
GO:0070063	RNA polymerase binding	1/391	55/13741	0.796257	0.895425	0.7522	Zfp36	1
GO:0035064	methylated histone binding	1/391	56/13741	0.802078	0.898678	0.754933	Kmt2e	1
GO:0140034	methylation-dependent protein binding	1/391	56/13741	0.802078	0.898678	0.754933	Kmt2e	1
GO:0015294	solute:cation symporter activity	1/391	57/13741	0.807733	0.900087	0.756116	Slc20a1	1
GO:0016765	transferase activity, transferring alkyl or aryl (other than methyl) groups	1/391	57/13741	0.807733	0.900087	0.756116	Mgst1	1
GO:0019199	transmembrane receptor protein kinase activity	1/391	57/13741	0.807733	0.900087	0.756116	Igf1r	1
GO:0009055	electron transfer activity	1/391	59/13741	0.818564	0.909679	0.764174	Gsr	1
GO:0022804	active transmembrane transporter activity	5/391	241/13741	0.820032	0.909679	0.764174	Atp6v0c/Slc16a3/Slc20a1/Atp6v1e1/Atp6v0d1	5
GO:0043022	ribosome binding	1/391	60/13741	0.823749	0.909679	0.764174	Cpeb2	1
GO:0051536	iron-sulfur cluster binding	1/391	60/13741	0.823749	0.909679	0.764174	Isca1	1
GO:0051540	metal cluster binding	1/391	60/13741	0.823749	0.909679	0.764174	Isca1	1
GO:0008236	serine-type peptidase activity	2/391	111/13741	0.828626	0.913422	0.767319	Mmp9/Hp	2
GO:0046873	metal ion transmembrane transporter activity	5/391	246/13741	0.833383	0.91407	0.767863	Slc40a1/Slc20a1/Marcksl1/Tmem38b/Orai1	5
GO:0004222	metalloendopeptidase activity	1/391	62/13741	0.83368	0.91407	0.767863	Mmp9	1
GO:0022843	voltage-gated cation channel activity	1/391	62/13741	0.83368	0.91407	0.767863	Marcksl1	1
GO:0004402	histone acetyltransferase activity	1/391	63/13741	0.838434	0.917368	0.770633	Ogt	1
GO:0008237	metallopeptidase activity	2/391	114/13741	0.839676	0.917368	0.770633	Mmp9/Stambpl1	2
GO:0016825	hydrolase activity, acting on acid phosphorus-nitrogen bonds	2/391	115/13741	0.843214	0.917967	0.771136	Mmp9/Hp	2
GO:0017171	serine hydrolase activity	2/391	115/13741	0.843214	0.917967	0.771136	Mmp9/Hp	2
GO:0061733	peptide-lysine-N-acetyltransferase activity	1/391	65/13741	0.847539	0.921042	0.77372	Ogt	1
GO:0004553	hydrolase activity, hydrolyzing O-glycosyl compounds	1/391	66/13741	0.851898	0.922514	0.774956	Fuca2	1
GO:0020037	heme binding	1/391	66/13741	0.851898	0.922514	0.774956	Cyp4f18	1
GO:0008324	cation transmembrane transporter activity	8/391	381/13741	0.853687	0.922823	0.775216	Atp6v0c/Slc40a1/Slc20a1/Atp6v1e1/Atp6v0d1/Marcksl1/Tmem38b/Orai1	8
GO:0016811	hydrolase activity, acting on carbon-nitrogen (but not peptide) bonds, in linear amides	1/391	67/13741	0.856133	0.923841	0.776071	Pglyrp1	1
GO:0005261	cation channel activity	3/391	169/13741	0.863716	0.930389	0.781571	Marcksl1/Tmem38b/Orai1	3
GO:0015318	inorganic molecular entity transmembrane transporter activity	10/391	470/13741	0.865576	0.930759	0.781882	Atp6v0c/Slc40a1/Slc16a3/Slc7a11/Slc20a1/Atp6v1e1/Atp6v0d1/Marcksl1/Tmem38b/Orai1	10
GO:0050660	flavin adenine dinucleotide binding	1/391	71/13741	0.871897	0.935917	0.786216	Gsr	1
GO:0034212	peptide N-acetyltransferase activity	1/391	72/13741	0.875561	0.93821	0.788142	Ogt	1
GO:0046906	tetrapyrrole binding	1/391	73/13741	0.879121	0.940383	0.789967	Cyp4f18	1
GO:0015079	potassium ion transmembrane transporter activity	1/391	75/13741	0.885938	0.946028	0.794709	Tmem38b	1
GO:0016853	isomerase activity	2/391	133/13741	0.895861	0.954402	0.801743	P4hb/Nktr	2
GO:0003823	antigen binding	1/391	79/13741	0.898443	0.954402	0.801743	H2-Q10	1
GO:0004843	thiol-dependent ubiquitin-specific protease activity	1/391	79/13741	0.898443	0.954402	0.801743	Stambpl1	1
GO:0015081	sodium ion transmembrane transporter activity	1/391	80/13741	0.90135	0.955836	0.802948	Slc20a1	1
GO:0005198	structural molecule activity	8/391	413/13741	0.905802	0.958901	0.805523	Emilin2/Igfbp6/Actn1/Tuba1c/Thbs1/Mrpl33/Isca1/Fn1	8
GO:0008080	N-acetyltransferase activity	1/391	83/13741	0.909581	0.961244	0.807491	Ogt	1
GO:0036459	thiol-dependent ubiquitinyl hydrolase activity	1/391	85/13741	0.914684	0.964976	0.810626	Stambpl1	1
GO:0101005	ubiquitinyl hydrolase activity	1/391	86/13741	0.917127	0.965893	0.811397	Stambpl1	1
GO:0008509	anion transmembrane transporter activity	3/391	198/13741	0.923967	0.969852	0.814722	Slc16a3/Slc7a11/Slc2a3	3
GO:0052689	carboxylic ester hydrolase activity	1/391	89/13741	0.924044	0.969852	0.814722	Pnpla7	1
GO:0051082	unfolded protein binding	1/391	90/13741	0.92622	0.970476	0.815246	Nktr	1
GO:0004540	ribonuclease activity	1/391	91/13741	0.928333	0.971033	0.815715	Rnasel	1
GO:0019783	ubiquitin-like protein-specific protease activity	1/391	95/13741	0.936199	0.976378	0.820204	Stambpl1	1
GO:0015291	secondary active transmembrane transporter activity	2/391	155/13741	0.937879	0.976378	0.820204	Slc16a3/Slc20a1	2
GO:0005244	voltage-gated ion channel activity	1/391	97/13741	0.939803	0.976378	0.820204	Marcksl1	1
GO:0022832	voltage-gated channel activity	1/391	97/13741	0.939803	0.976378	0.820204	Marcksl1	1
GO:0008017	microtubule binding	3/391	212/13741	0.943297	0.978352	0.821863	S100a9/S100a8/Ndel1	3
GO:0005216	ion channel activity	3/391	214/13741	0.945654	0.979143	0.822527	Marcksl1/Tmem38b/Orai1	3
GO:0016407	acetyltransferase activity	1/391	104/13741	0.950891	0.982709	0.825522	Ogt	1
GO:0004519	endonuclease activity	1/391	105/13741	0.952299	0.982709	0.825522	Rnasel	1
GO:0004175	endopeptidase activity	4/391	275/13741	0.956017	0.98316	0.825901	Mmp9/Asprv1/Ctsd/Hp	4
GO:0140098	catalytic activity, acting on RNA	5/391	325/13741	0.956804	0.98316	0.825901	Ddx5/Rnasel/Ddx3x/Ddx6/Polr2a	5
GO:0016779	nucleotidyltransferase activity	1/391	109/13741	0.95754	0.98316	0.825901	Polr2a	1
GO:0015267	channel activity	3/391	232/13741	0.963124	0.985325	0.82772	Marcksl1/Tmem38b/Orai1	3
GO:0022803	passive transmembrane transporter activity	3/391	232/13741	0.963124	0.985325	0.82772	Marcksl1/Tmem38b/Orai1	3
GO:0042393	histone binding	2/391	179/13741	0.965226	0.985325	0.82772	Kmt2e/Chd2	2
GO:0140097	catalytic activity, acting on DNA	2/391	180/13741	0.966068	0.985325	0.82772	Ddx3x/Ruvbl2	2
GO:0015631	tubulin binding	4/391	292/13741	0.968708	0.986379	0.828606	S100a9/S100a8/Ndel1/Rgs2	4
GO:0004842	ubiquitin-protein transferase activity	5/391	346/13741	0.970871	0.986945	0.829081	Hectd1/Rnf11/Neurl3/Fbxl5/Ube2b	5
GO:0019787	ubiquitin-like protein transferase activity	5/391	365/13741	0.979819	0.992402	0.833666	Hectd1/Rnf11/Neurl3/Fbxl5/Ube2b	5
GO:0008234	cysteine-type peptidase activity	1/391	140/13741	0.982792	0.992402	0.833666	Stambpl1	1
GO:0061630	ubiquitin protein ligase activity	2/391	212/13741	0.984687	0.992402	0.833666	Hectd1/Neurl3	2
GO:0008233	peptidase activity	6/391	432/13741	0.985346	0.992402	0.833666	Mmp9/Asprv1/Ctsd/Hp/Stambpl1/Ndel1	6
GO:0061659	ubiquitin-like protein ligase activity	2/391	220/13741	0.987489	0.992402	0.833666	Hectd1/Neurl3	2
GO:0003735	structural constituent of ribosome	1/391	157/13741	0.989523	0.992402	0.833666	Mrpl33	1
GO:0016829	lyase activity	1/391	158/13741	0.989824	0.992402	0.833666	Hdc	1
GO:0022836	gated channel activity	1/391	160/13741	0.990402	0.992402	0.833666	Marcksl1	1
GO:0070011	peptidase activity, acting on L-amino acid peptides	5/391	412/13741	0.992164	0.992402	0.833666	Mmp9/Asprv1/Ctsd/Hp/Stambpl1	5
GO:0004518	nuclease activity	1/391	168/13741	0.992402	0.992402	0.833666	Rnasel	1

## Sheet: Nr4a1- Mono
ID	Description	GeneRatio	BgRatio	pvalue	p.adjust	qvalue	geneID	Count
GO:0005201	extracellular matrix structural constituent	6/59	87/13741	1.86306e-06	0.000381928	0.000303974	Fn1/Vcan/Igfbp6/Emilin2/Thbs1/Ecm1	6
GO:0005198	structural molecule activity	9/59	413/13741	6.08395e-05	0.00623605	0.00496323	Rps29/Fn1/Vcan/Igfbp6/Tuba1c/Ahnak/Emilin2/Thbs1/Ecm1	9
GO:0016209	antioxidant activity	4/59	60/13741	0.000124937	0.00853738	0.00679484	Apoe/Hp/Gsr/S100a8	4
GO:0008009	chemokine activity	3/59	29/13741	0.000253778	0.0108191	0.00861088	Ccl9/Cxcl3/Ccl6	3
GO:0005539	glycosaminoglycan binding	5/59	134/13741	0.000268577	0.0108191	0.00861088	Fn1/Vcan/Thbs1/Apoe/Cd44	5
GO:0005126	cytokine receptor binding	6/59	216/13741	0.000316658	0.0108191	0.00861088	Tnfsf13/Ccl9/Cxcl3/Ecm1/Cd44/Ccl6	6
GO:0031406	carboxylic acid binding	5/59	152/13741	0.000479916	0.0140235	0.0111612	Nme2/Vcan/Cd44/S100a8/Folr2	5
GO:0043177	organic acid binding	5/59	157/13741	0.000556273	0.0140235	0.0111612	Nme2/Vcan/Cd44/S100a8/Folr2	5
GO:0042379	chemokine receptor binding	3/59	39/13741	0.000615668	0.0140235	0.0111612	Ccl9/Cxcl3/Ccl6	3
GO:0033218	amide binding	6/59	269/13741	0.00100552	0.0206132	0.0164058	Ednrb/Apoe/Cd14/Gsr/Folr2/Ctsd	6
GO:0005540	hyaluronic acid binding	2/59	15/13741	0.00183592	0.0323327	0.0257334	Vcan/Cd44	2
GO:0005509	calcium ion binding	7/59	414/13741	0.00189265	0.0323327	0.0257334	Adgre5/Vcan/Thbs1/S100a11/S100a10/Clec4e/S100a8	7
GO:0005125	cytokine activity	4/59	126/13741	0.00207817	0.0323836	0.0257739	Tnfsf13/Ccl9/Cxcl3/Ccl6	4
GO:0042277	peptide binding	5/59	214/13741	0.00221157	0.0323836	0.0257739	Ednrb/Apoe/Cd14/Gsr/Ctsd	5
GO:0072341	modified amino acid binding	3/59	78/13741	0.00455269	0.0498144	0.0396469	Thbs1/Gsr/Folr2	3
GO:0001968	fibronectin binding	2/59	24/13741	0.00470764	0.0498144	0.0396469	Igfbp6/Thbs1	2
GO:0071813	lipoprotein particle binding	2/59	24/13741	0.00470764	0.0498144	0.0396469	Thbs1/Apoe	2
GO:0071814	protein-lipid complex binding	2/59	24/13741	0.00470764	0.0498144	0.0396469	Thbs1/Apoe	2
GO:0043236	laminin binding	2/59	25/13741	0.00510294	0.0498144	0.0396469	Thbs1/Ecm1	2
GO:0043394	proteoglycan binding	2/59	25/13741	0.00510294	0.0498144	0.0396469	Fn1/Apoe	2
GO:0048020	CCR chemokine receptor binding	2/59	25/13741	0.00510294	0.0498144	0.0396469	Ccl9/Ccl6	2
GO:0004896	cytokine receptor activity	3/59	86/13741	0.005978	0.0557041	0.0443345	Il10rb/Ccr2/Cd44	3
GO:1901681	sulfur compound binding	4/59	175/13741	0.00671108	0.0598162	0.0476072	Fn1/Thbs1/Apoe/Gsr	4
GO:0035035	histone acetyltransferase binding	2/59	30/13741	0.00729824	0.0623392	0.0496152	Cebpb/Hif1a	2
GO:0016504	peptidase activator activity	2/59	31/13741	0.00778017	0.0636144	0.0506302	Fn1/Vsir	2
GO:0000979	RNA polymerase II core promoter sequence-specific DNA binding	2/59	32/13741	0.00827609	0.0636144	0.0506302	Cebpb/Fos	2
GO:0001664	G protein-coupled receptor binding	4/59	189/13741	0.00875777	0.0636144	0.0506302	Ednrb/Ccl9/Cxcl3/Ccl6	4
GO:0008201	heparin binding	3/59	100/13741	0.00905446	0.0636144	0.0506302	Fn1/Thbs1/Apoe	3
GO:0140375	immune receptor activity	3/59	101/13741	0.00930354	0.0636144	0.0506302	Il10rb/Ccr2/Cd44	3
GO:0005504	fatty acid binding	2/59	34/13741	0.00930942	0.0636144	0.0506302	Nme2/S100a8	2
GO:0019838	growth factor binding	3/59	107/13741	0.0108822	0.071963	0.0572748	Igfbp6/Thbs1/Dusp1	3
GO:0042826	histone deacetylase binding	3/59	110/13741	0.0117262	0.075121	0.0597882	Cebpb/Klf4/Hif1a	3
GO:0019955	cytokine binding	3/59	114/13741	0.0129088	0.0801913	0.0638236	Thbs1/Ccr2/Cd44	3
GO:0002020	protease binding	3/59	118/13741	0.0141575	0.0832509	0.0662588	Fn1/Lcn2/Ecm1	3
GO:0001046	core promoter sequence-specific DNA binding	2/59	43/13741	0.0146197	0.0832509	0.0662588	Cebpb/Fos	2
GO:0050840	extracellular matrix binding	2/59	43/13741	0.0146197	0.0832509	0.0662588	Thbs1/Ecm1	2
GO:0061134	peptidase regulator activity	3/59	133/13741	0.0194355	0.104966	0.0835413	Fn1/Vsir/Slpi	3
GO:0033293	monocarboxylic acid binding	2/59	50/13741	0.019457	0.104966	0.0835413	Nme2/S100a8	2
GO:0061629	RNA polymerase II-specific DNA-binding transcription factor binding	4/59	249/13741	0.0220129	0.115709	0.0920919	Cebpb/Fos/Klf4/Hif1a	4
GO:0048018	receptor ligand activity	4/59	251/13741	0.022591	0.115779	0.0921473	Tnfsf13/Ccl9/Cxcl3/Ccl6	4
GO:0030546	signaling receptor activator activity	4/59	257/13741	0.0243806	0.121903	0.0970218	Tnfsf13/Ccl9/Cxcl3/Ccl6	4
GO:0030545	receptor regulator activity	4/59	274/13741	0.0299106	0.145992	0.116194	Tnfsf13/Ccl9/Cxcl3/Ccl6	4
GO:0004553	hydrolase activity, hydrolyzing O-glycosyl compounds	2/59	66/13741	0.0326169	0.155499	0.123761	Chil3/Lyz2	2
GO:0008528	G protein-coupled peptide receptor activity	2/59	68/13741	0.0344517	0.160513	0.127751	Ednrb/Ccr2	2
GO:0001228	DNA-binding transcription activator activity, RNA polymerase II-specific	4/59	297/13741	0.0384926	0.17102	0.136113	Cebpb/Fos/Klf4/Hif1a	4
GO:0001216	DNA-binding transcription activator activity	4/59	298/13741	0.0388948	0.17102	0.136113	Cebpb/Fos/Klf4/Hif1a	4
GO:0001653	peptide receptor activity	2/59	73/13741	0.0392095	0.17102	0.136113	Ednrb/Ccr2	2
GO:0005542	folic acid binding	1/59	10/13741	0.0421305	0.179932	0.143207	Folr2	1
GO:0140297	DNA-binding transcription factor binding	4/59	319/13741	0.0479012	0.187649	0.149348	Cebpb/Fos/Klf4/Hif1a	4
GO:0004888	transmembrane signaling receptor activity	5/59	464/13741	0.048495	0.187649	0.149348	Il10rb/Adgre5/Ednrb/Ccr2/Cd44	5
GO:0015929	hexosaminidase activity	1/59	12/13741	0.0503448	0.187649	0.149348	Chil3	1
GO:0016755	transferase activity, transferring amino-acyl groups	1/59	12/13741	0.0503448	0.187649	0.149348	F13a1	1
GO:0017017	MAP kinase tyrosine/serine/threonine phosphatase activity	1/59	12/13741	0.0503448	0.187649	0.149348	Dusp1	1
GO:0019215	intermediate filament binding	1/59	12/13741	0.0503448	0.187649	0.149348	Nme2	1
GO:0043395	heparan sulfate proteoglycan binding	1/59	12/13741	0.0503448	0.187649	0.149348	Apoe	1
GO:0015037	peptide disulfide oxidoreductase activity	1/59	13/13741	0.0544259	0.191343	0.152288	Gsr	1
GO:0044548	S100 protein binding	1/59	13/13741	0.0544259	0.191343	0.152288	Ahnak	1
GO:0016798	hydrolase activity, acting on glycosyl bonds	2/59	89/13741	0.0559526	0.191343	0.152288	Chil3/Lyz2	2
GO:0033549	MAP kinase phosphatase activity	1/59	14/13741	0.0584898	0.191343	0.152288	Dusp1	1
GO:0035325	Toll-like receptor binding	1/59	14/13741	0.0584898	0.191343	0.152288	S100a8	1
GO:0036041	long-chain fatty acid binding	1/59	14/13741	0.0584898	0.191343	0.152288	S100a8	1
GO:0120020	cholesterol transfer activity	1/59	14/13741	0.0584898	0.191343	0.152288	Apoe	1
GO:0004930	G protein-coupled receptor activity	3/59	208/13741	0.0599493	0.191343	0.152288	Adgre5/Ednrb/Ccr2	3
GO:0030246	carbohydrate binding	3/59	209/13741	0.0606427	0.191343	0.152288	Vcan/Chil3/Clec4e	3
GO:0004550	nucleoside diphosphate kinase activity	1/59	15/13741	0.0625365	0.191343	0.152288	Nme2	1
GO:0030169	low-density lipoprotein particle binding	1/59	15/13741	0.0625365	0.191343	0.152288	Thbs1	1
GO:0120015	sterol transfer activity	1/59	15/13741	0.0625365	0.191343	0.152288	Apoe	1
GO:0005178	integrin binding	2/59	101/13741	0.0698622	0.200953	0.159937	Fn1/Thbs1	2
GO:0005520	insulin-like growth factor binding	1/59	17/13741	0.0705787	0.200953	0.159937	Igfbp6	1
GO:0031681	G-protein beta-subunit binding	1/59	17/13741	0.0705787	0.200953	0.159937	Gng10	1
GO:0043295	glutathione binding	1/59	17/13741	0.0705787	0.200953	0.159937	Gsr	1
GO:1900750	oligopeptide binding	1/59	17/13741	0.0705787	0.200953	0.159937	Gsr	1
GO:0004190	aspartic-type endopeptidase activity	1/59	18/13741	0.0745743	0.204255	0.162565	Ctsd	1
GO:0035014	phosphatidylinositol 3-kinase regulator activity	1/59	18/13741	0.0745743	0.204255	0.162565	Klf4	1
GO:0061135	endopeptidase regulator activity	2/59	105/13741	0.0747274	0.204255	0.162565	Vsir/Slpi	2
GO:0017134	fibroblast growth factor binding	1/59	19/13741	0.078553	0.205885	0.163862	Thbs1	1
GO:0070001	aspartic-type peptidase activity	1/59	19/13741	0.078553	0.205885	0.163862	Ctsd	1
GO:0070851	growth factor receptor binding	2/59	109/13741	0.0796985	0.205885	0.163862	Ecm1/Cd44	2
GO:0001530	lipopolysaccharide binding	1/59	20/13741	0.0825149	0.205885	0.163862	Cd14	1
GO:0008157	protein phosphatase 1 binding	1/59	20/13741	0.0825149	0.205885	0.163862	Lmna	1
GO:0035259	glucocorticoid receptor binding	1/59	20/13741	0.0825149	0.205885	0.163862	Cebpb	1
GO:0070412	R-SMAD binding	1/59	20/13741	0.0825149	0.205885	0.163862	Fos	1
GO:0016493	C-C chemokine receptor activity	1/59	21/13741	0.0864601	0.205885	0.163862	Ccr2	1
GO:0048156	tau protein binding	1/59	21/13741	0.0864601	0.205885	0.163862	Apoe	1
GO:0050431	transforming growth factor beta binding	1/59	21/13741	0.0864601	0.205885	0.163862	Thbs1	1
GO:0050750	low-density lipoprotein particle receptor binding	1/59	21/13741	0.0864601	0.205885	0.163862	Apoe	1
GO:0001637	G protein-coupled chemoattractant receptor activity	1/59	22/13741	0.0903886	0.205885	0.163862	Ccr2	1
GO:0004950	chemokine receptor activity	1/59	22/13741	0.0903886	0.205885	0.163862	Ccr2	1
GO:0019957	C-C chemokine binding	1/59	22/13741	0.0903886	0.205885	0.163862	Ccr2	1
GO:0070325	lipoprotein particle receptor binding	1/59	22/13741	0.0903886	0.205885	0.163862	Apoe	1
GO:0035925	mRNA 3'-UTR AU-rich region binding	1/59	23/13741	0.0943005	0.212435	0.169075	Zfp36l2	1
GO:0019239	deaminase activity	1/59	24/13741	0.0981958	0.217972	0.173482	Gda	1
GO:0000978	RNA polymerase II cis-regulatory region sequence-specific DNA binding	4/59	414/13741	0.101725	0.217972	0.173482	Cebpb/Fos/Klf4/Hif1a	4
GO:0015248	sterol transporter activity	1/59	25/13741	0.102075	0.217972	0.173482	Apoe	1
GO:0017046	peptide hormone binding	1/59	25/13741	0.102075	0.217972	0.173482	Ednrb	1
GO:0017091	AU-rich element binding	1/59	25/13741	0.102075	0.217972	0.173482	Zfp36l2	1
GO:0005154	epidermal growth factor receptor binding	1/59	26/13741	0.105937	0.221603	0.176372	Cd44	1
GO:0016814	hydrolase activity, acting on carbon-nitrogen (but not peptide) bonds, in cyclic amidines	1/59	26/13741	0.105937	0.221603	0.176372	Gda	1
GO:0000987	cis-regulatory region sequence-specific DNA binding	4/59	427/13741	0.110659	0.229143	0.182373	Cebpb/Fos/Klf4/Hif1a	4
GO:0019956	chemokine binding	1/59	28/13741	0.113613	0.231779	0.184471	Ccr2	1
GO:0004175	endopeptidase activity	3/59	275/13741	0.114193	0.231779	0.184471	Mmp19/Hp/Ctsd	3
GO:1901567	fatty acid derivative binding	1/59	29/13741	0.117427	0.235796	0.187669	S100a8	1
GO:0035257	nuclear hormone receptor binding	2/59	138/13741	0.118473	0.235796	0.187669	Cebpb/Hif1a	2
GO:0008138	protein tyrosine/serine/threonine phosphatase activity	1/59	32/13741	0.128771	0.253828	0.20202	Dusp1	1
GO:0005164	tumor necrosis factor receptor binding	1/59	33/13741	0.132521	0.254093	0.202231	Tnfsf13	1
GO:0097718	disordered domain specific binding	1/59	33/13741	0.132521	0.254093	0.202231	Fn1	1
GO:0051019	mitogen-activated protein kinase binding	1/59	34/13741	0.136255	0.254093	0.202231	Dusp1	1
GO:0005160	transforming growth factor beta receptor binding	1/59	35/13741	0.139972	0.254093	0.202231	Cd44	1
GO:0015036	disulfide oxidoreductase activity	1/59	35/13741	0.139972	0.254093	0.202231	Gsr	1
GO:0019205	nucleobase-containing compound kinase activity	1/59	35/13741	0.139972	0.254093	0.202231	Nme2	1
GO:0070888	E-box binding	1/59	35/13741	0.139972	0.254093	0.202231	Hif1a	1
GO:0120013	lipid transfer activity	1/59	35/13741	0.139972	0.254093	0.202231	Apoe	1
GO:0051427	hormone receptor binding	2/59	153/13741	0.140061	0.254093	0.202231	Cebpb/Hif1a	2
GO:0019903	protein phosphatase binding	2/59	155/13741	0.143002	0.257153	0.204666	Vcan/Lmna	2
GO:0050661	NADP binding	1/59	37/13741	0.147361	0.262687	0.209071	Gsr	1
GO:0001102	RNA polymerase II activating transcription factor binding	1/59	38/13741	0.151032	0.26691	0.212431	Fos	1
GO:0015485	cholesterol binding	1/59	40/13741	0.158327	0.277411	0.220789	Apoe	1
GO:0016776	phosphotransferase activity, phosphate group as acceptor	1/59	41/13741	0.161952	0.278992	0.222048	Nme2	1
GO:0051879	Hsp90 protein binding	1/59	41/13741	0.161952	0.278992	0.222048	Hif1a	1
GO:0032813	tumor necrosis factor receptor superfamily binding	1/59	44/13741	0.172733	0.292647	0.232915	Tnfsf13	1
GO:1990841	promoter-specific chromatin binding	1/59	44/13741	0.172733	0.292647	0.232915	Klf4	1
GO:0001786	phosphatidylserine binding	1/59	45/13741	0.176297	0.296236	0.235772	Thbs1	1
GO:0001221	transcription cofactor binding	1/59	46/13741	0.179845	0.297324	0.236638	Klf4	1
GO:0032934	sterol binding	1/59	46/13741	0.179845	0.297324	0.236638	Apoe	1
GO:0050839	cell adhesion molecule binding	2/59	183/13741	0.185395	0.304048	0.241989	Fn1/Thbs1	2
GO:0004867	serine-type endopeptidase inhibitor activity	1/59	48/13741	0.186897	0.304078	0.242013	Slpi	1
GO:0005200	structural constituent of cytoskeleton	1/59	50/13741	0.193889	0.310525	0.247144	Tuba1c	1
GO:0016667	oxidoreductase activity, acting on a sulfur group of donors	1/59	50/13741	0.193889	0.310525	0.247144	Gsr	1
GO:0001540	amyloid-beta binding	1/59	52/13741	0.200822	0.31668	0.252044	Apoe	1
GO:0043621	protein self-association	1/59	52/13741	0.200822	0.31668	0.252044	Cbr2	1
GO:0001085	RNA polymerase II transcription factor binding	1/59	53/13741	0.204266	0.319653	0.25441	Klf4	1
GO:0005518	collagen binding	1/59	55/13741	0.211111	0.326693	0.260013	Thbs1	1
GO:0019902	phosphatase binding	2/59	200/13741	0.211952	0.326693	0.260013	Vcan/Lmna	2
GO:0008022	protein C-terminus binding	2/59	205/13741	0.219841	0.336004	0.267423	Fn1/Ecm1	2
GO:0048306	calcium-dependent protein binding	1/59	58/13741	0.221271	0.336004	0.267423	S100a11	1
GO:0009055	electron transfer activity	1/59	59/13741	0.224629	0.338595	0.269485	Gsr	1
GO:0042562	hormone binding	1/59	61/13741	0.231302	0.343546	0.273426	Ednrb	1
GO:0004222	metalloendopeptidase activity	1/59	62/13741	0.234617	0.343546	0.273426	Mmp19	1
GO:0038024	cargo receptor activity	1/59	62/13741	0.234617	0.343546	0.273426	Folr2	1
GO:0043178	alcohol binding	1/59	62/13741	0.234617	0.343546	0.273426	Apoe	1
GO:0004722	protein serine/threonine phosphatase activity	1/59	63/13741	0.237918	0.34591	0.275307	Dusp1	1
GO:0008047	enzyme activator activity	3/59	397/13741	0.242632	0.350278	0.278784	Fn1/Vsir/Apoe	3
GO:0016651	oxidoreductase activity, acting on NAD(P)H	1/59	65/13741	0.244479	0.350477	0.278942	Gsr	1
GO:0002039	p53 binding	1/59	66/13741	0.247738	0.352683	0.280698	Hif1a	1
GO:0033613	activating transcription factor binding	1/59	69/13741	0.257434	0.358179	0.285072	Fos	1
GO:0070011	peptidase activity, acting on L-amino acid peptides	3/59	412/13741	0.259975	0.358179	0.285072	Mmp19/Hp/Ctsd	3
GO:0003729	mRNA binding	2/59	231/13741	0.261188	0.358179	0.285072	Zfp36l2/Slpi	2
GO:0005496	steroid binding	1/59	71/13741	0.263829	0.358179	0.285072	Apoe	1
GO:0019003	GDP binding	1/59	71/13741	0.263829	0.358179	0.285072	Nme2	1
GO:0046332	SMAD binding	1/59	71/13741	0.263829	0.358179	0.285072	Fos	1
GO:0050660	flavin adenine dinucleotide binding	1/59	71/13741	0.263829	0.358179	0.285072	Gsr	1
GO:0008013	beta-catenin binding	1/59	73/13741	0.27017	0.364374	0.290003	Klf4	1
GO:0035258	steroid hormone receptor binding	1/59	77/13741	0.282692	0.376998	0.30005	Cebpb	1
GO:0008233	peptidase activity	3/59	432/13741	0.283359	0.376998	0.30005	Mmp19/Hp/Ctsd	3
GO:0003730	mRNA 3'-UTR binding	1/59	78/13741	0.285789	0.376998	0.30005	Zfp36l2	1
GO:0046982	protein heterodimerization activity	3/59	435/13741	0.286887	0.376998	0.30005	Cebpb/Fos/Hif1a	3
GO:0004725	protein tyrosine phosphatase activity	1/59	83/13741	0.301079	0.393129	0.312889	Dusp1	1
GO:0003924	GTPase activity	2/59	269/13741	0.321712	0.417411	0.332214	Gng10/Tuba1c	2
GO:0051087	chaperone binding	1/59	91/13741	0.324877	0.418867	0.333373	Fn1	1
GO:0016616	oxidoreductase activity, acting on the CH-OH group of donors, NAD or NADP as acceptor	1/59	92/13741	0.327795	0.419988	0.334265	Cbr2	1
GO:0005506	iron ion binding	1/59	93/13741	0.330701	0.421079	0.335133	Lcn2	1
GO:0051219	phosphoprotein binding	1/59	94/13741	0.333594	0.422141	0.335979	Cd44	1
GO:0004252	serine-type endopeptidase activity	1/59	96/13741	0.339344	0.423559	0.337107	Hp	1
GO:0005319	lipid transporter activity	1/59	97/13741	0.342201	0.423559	0.337107	Apoe	1
GO:0003682	chromatin binding	3/59	483/13741	0.343663	0.423559	0.337107	Cebpb/Fos/Klf4	3
GO:0004866	endopeptidase inhibitor activity	1/59	98/13741	0.345045	0.423559	0.337107	Slpi	1
GO:0016614	oxidoreductase activity, acting on CH-OH group of donors	1/59	98/13741	0.345045	0.423559	0.337107	Cbr2	1
GO:0019842	vitamin binding	1/59	99/13741	0.347878	0.424494	0.337851	Folr2	1
GO:0030414	peptidase inhibitor activity	1/59	103/13741	0.359087	0.435579	0.346674	Slpi	1
GO:0016922	nuclear receptor binding	1/59	104/13741	0.36186	0.436361	0.347296	Cebpb	1
GO:0044325	ion channel binding	1/59	105/13741	0.364621	0.437119	0.347899	S100a10	1
GO:0044389	ubiquitin-like protein ligase binding	2/59	300/13741	0.370291	0.441335	0.351255	Cebpb/Hif1a	2
GO:0016810	hydrolase activity, acting on carbon-nitrogen (but not peptide) bonds	1/59	110/13741	0.37825	0.448216	0.356731	Gda	1
GO:0008236	serine-type peptidase activity	1/59	111/13741	0.380941	0.44881	0.357205	Hp	1
GO:0008237	metallopeptidase activity	1/59	114/13741	0.388946	0.453539	0.360968	Mmp19	1
GO:0016825	hydrolase activity, acting on acid phosphorus-nitrogen bonds	1/59	115/13741	0.391592	0.453539	0.360968	Hp	1
GO:0017171	serine hydrolase activity	1/59	115/13741	0.391592	0.453539	0.360968	Hp	1
GO:0032550	purine ribonucleoside binding	2/59	333/13741	0.420518	0.481342	0.383096	Nme2/Tuba1c	2
GO:0001883	purine nucleoside binding	2/59	335/13741	0.423501	0.481342	0.383096	Nme2/Tuba1c	2
GO:0031072	heat shock protein binding	1/59	128/13741	0.424977	0.481342	0.383096	Hif1a	1
GO:0032549	ribonucleoside binding	2/59	336/13741	0.42499	0.481342	0.383096	Nme2/Tuba1c	2
GO:0005543	phospholipid binding	2/59	339/13741	0.429444	0.483715	0.384985	Thbs1/Apoe	2
GO:0001882	nucleoside binding	2/59	344/13741	0.43683	0.484055	0.385256	Nme2/Tuba1c	2
GO:0019001	guanyl nucleotide binding	2/59	344/13741	0.43683	0.484055	0.385256	Nme2/Tuba1c	2
GO:0032561	guanyl ribonucleotide binding	2/59	344/13741	0.43683	0.484055	0.385256	Nme2/Tuba1c	2
GO:0005516	calmodulin binding	1/59	142/13741	0.458918	0.505797	0.40256	Cnn2	1
GO:0004721	phosphoprotein phosphatase activity	1/59	151/13741	0.479689	0.525862	0.418529	Dusp1	1
GO:0003735	structural constituent of ribosome	1/59	157/13741	0.493098	0.537687	0.427941	Rps29	1
GO:0004674	protein serine/threonine kinase activity	2/59	390/13741	0.502301	0.544823	0.433621	Nme2/Stk17b	2
GO:0048037	cofactor binding	2/59	393/13741	0.506405	0.546384	0.434863	Lcn2/Gsr	2
GO:0019207	kinase regulator activity	1/59	168/13741	0.516806	0.554687	0.441471	Klf4	1
GO:0001217	DNA-binding transcription repressor activity	1/59	183/13741	0.547386	0.58142	0.462748	Cebpb	1
GO:0001227	DNA-binding transcription repressor activity, RNA polymerase II-specific	1/59	183/13741	0.547386	0.58142	0.462748	Cebpb	1
GO:0008017	microtubule binding	1/59	212/13741	0.60121	0.635299	0.50563	S100a8	1
GO:0016746	transferase activity, transferring acyl groups	1/59	219/13741	0.613228	0.644676	0.513093	F13a1	1
GO:0016791	phosphatase activity	1/59	223/13741	0.619935	0.648402	0.516058	Dusp1	1
GO:0003713	transcription coactivator activity	1/59	228/13741	0.628159	0.653668	0.520249	Nme2	1
GO:0050662	coenzyme binding	1/59	245/13741	0.65483	0.677981	0.5396	Gsr	1
GO:0004857	enzyme inhibitor activity	1/59	249/13741	0.660827	0.680752	0.541805	Slpi	1
GO:0031625	ubiquitin protein ligase binding	1/59	283/13741	0.707835	0.725531	0.577444	Hif1a	1
GO:0015631	tubulin binding	1/59	292/13741	0.719166	0.733477	0.583769	S100a8	1
GO:0042578	phosphoric ester hydrolase activity	1/59	302/13741	0.731249	0.742109	0.590639	Dusp1	1
GO:0005525	GTP binding	1/59	326/13741	0.758204	0.765674	0.609394	Tuba1c	1
GO:0003779	actin binding	1/59	342/13741	0.774678	0.778475	0.619582	Cnn2	1
GO:0003712	transcription coregulator activity	1/59	398/13741	0.824104	0.824104	0.655898	Nme2	1

## Sheet: Cxcl4+ Macs
ID	Description	GeneRatio	BgRatio	pvalue	p.adjust	qvalue	geneID	Count
GO:0005544	calcium-dependent phospholipid binding	4/55	32/13741	7.60033e-06	0.00184688	0.00133606	Anxa2/Anxa5/Anxa1/Anxa3	4
GO:0005178	integrin binding	5/55	101/13741	5.04783e-05	0.00562375	0.00406829	Cd9/Igf1/Spp1/Gpnmb/Adam8	5
GO:0033218	amide binding	7/55	269/13741	9.26568e-05	0.00562375	0.00406829	Ctsd/Trem2/Anxa5/Folr2/Ctsl/Apoe/Cd36	7
GO:0071813	lipoprotein particle binding	3/55	24/13741	0.000115715	0.00562375	0.00406829	Trem2/Apoe/Cd36	3
GO:0071814	protein-lipid complex binding	3/55	24/13741	0.000115715	0.00562375	0.00406829	Trem2/Apoe/Cd36	3
GO:0005539	glycosaminoglycan binding	5/55	134/13741	0.000192529	0.00708518	0.00512551	Trem2/Anxa5/Gpnmb/Apoe/Pf4	5
GO:0042277	peptide binding	6/55	214/13741	0.0002041	0.00708518	0.00512551	Ctsd/Trem2/Anxa5/Ctsl/Apoe/Cd36	6
GO:0015662	ion transmembrane transporter activity, phosphorylative mechanism	3/55	31/13741	0.000251938	0.00765262	0.00553601	Atp6v0c/Anxa5/Atp6v0d2	3
GO:0005504	fatty acid binding	3/55	34/13741	0.000332557	0.00811943	0.0058737	Nme2/Fabp4/Cd36	3
GO:0031406	carboxylic acid binding	5/55	152/13741	0.000345509	0.00811943	0.0058737	Nme2/Glul/Folr2/Fabp4/Cd36	5
GO:0005543	phospholipid binding	7/55	339/13741	0.000383455	0.00811943	0.0058737	Trem2/Anxa2/Anxa5/Gas6/Anxa1/Anxa3/Apoe	7
GO:0043177	organic acid binding	5/55	157/13741	0.000400959	0.00811943	0.0058737	Nme2/Glul/Folr2/Fabp4/Cd36	5
GO:0048018	receptor ligand activity	6/55	251/13741	0.000479534	0.0089636	0.00648439	Cxcl14/Gas6/Igf1/Spp1/Gpnmb/Pf4	6
GO:0030546	signaling receptor activator activity	6/55	257/13741	0.000543281	0.0094298	0.00682164	Cxcl14/Gas6/Igf1/Spp1/Gpnmb/Pf4	6
GO:0019829	ATPase-coupled cation transmembrane transporter activity	3/55	42/13741	0.000623714	0.00965918	0.00698758	Atp6v0c/Anxa5/Atp6v0d2	3
GO:0050840	extracellular matrix binding	3/55	43/13741	0.000668599	0.00965918	0.00698758	Anxa2/Spp1/Ecm1	3
GO:0008201	heparin binding	4/55	100/13741	0.000677572	0.00965918	0.00698758	Anxa5/Gpnmb/Apoe/Pf4	4
GO:0042625	ATPase-coupled ion transmembrane transporter activity	3/55	44/13741	0.000715495	0.00965918	0.00698758	Atp6v0c/Anxa5/Atp6v0d2	3
GO:0030545	receptor regulator activity	6/55	274/13741	0.000760247	0.00972316	0.00703387	Cxcl14/Gas6/Igf1/Spp1/Gpnmb/Pf4	6
GO:0050839	cell adhesion molecule binding	5/55	183/13741	0.000804876	0.00977925	0.00707444	Cd9/Igf1/Spp1/Gpnmb/Adam8	5
GO:0033293	monocarboxylic acid binding	3/55	50/13741	0.00104107	0.0120466	0.0087147	Nme2/Fabp4/Cd36	3
GO:0001540	amyloid-beta binding	3/55	52/13741	0.00116724	0.0128927	0.00932679	Trem2/Apoe/Cd36	3
GO:0002020	protease binding	4/55	118/13741	0.00125737	0.0132844	0.00961009	Serpinb6a/Anxa2/Ecm1/Hspa1a	4
GO:0036041	long-chain fatty acid binding	2/55	14/13741	0.00138801	0.0140536	0.0101666	Fabp4/Cd36	2
GO:0030169	low-density lipoprotein particle binding	2/55	15/13741	0.00159744	0.0149757	0.0108336	Trem2/Cd36	2
GO:0048306	calcium-dependent protein binding	3/55	58/13741	0.00160234	0.0149757	0.0108336	Anxa2/Anxa1/Anxa3	3
GO:0008553	proton-exporting ATPase activity, phosphorylative mechanism	2/55	17/13741	0.00205848	0.0185263	0.0134022	Atp6v0c/Atp6v0d2	2
GO:0044769	ATPase activity, coupled to transmembrane movement of ions, rotational mechanism	2/55	18/13741	0.00230986	0.019355	0.0140017	Atp6v0c/Atp6v0d2	2
GO:0046961	proton-transporting ATPase activity, rotational mechanism	2/55	18/13741	0.00230986	0.019355	0.0140017	Atp6v0c/Atp6v0d2	2
GO:0004857	enzyme inhibitor activity	5/55	249/13741	0.00312158	0.0252848	0.0182914	Serpinb6a/Anxa2/Gas6/Anxa1/Anxa3	5
GO:0072341	modified amino acid binding	3/55	78/13741	0.00373411	0.0292706	0.0211747	Anxa2/Folr2/Gas6	3
GO:0042626	ATPase-coupled transmembrane transporter activity	3/55	81/13741	0.00415265	0.0315342	0.0228122	Atp6v0c/Anxa5/Atp6v0d2	3
GO:0043394	proteoglycan binding	2/55	25/13741	0.00444864	0.0327582	0.0236977	Gpnmb/Apoe	2
GO:0015399	primary active transmembrane transporter activity	3/55	86/13741	0.00491151	0.034394	0.0248811	Atp6v0c/Anxa5/Atp6v0d2	3
GO:0015085	calcium ion transmembrane transporter activity	3/55	87/13741	0.00507264	0.034394	0.0248811	Anxa2/Anxa5/Gas6	3
GO:1901681	sulfur compound binding	4/55	175/13741	0.00523019	0.034394	0.0248811	Anxa5/Gpnmb/Apoe/Pf4	4
GO:1990782	protein tyrosine kinase binding	3/55	88/13741	0.00523694	0.034394	0.0248811	Trem2/Anxa5/Gas6	3
GO:0009678	pyrophosphate hydrolysis-driven proton transmembrane transporter activity	2/55	28/13741	0.00556243	0.0347812	0.0251612	Atp6v0c/Atp6v0d2	2
GO:0005198	structural molecule activity	6/55	413/13741	0.00594253	0.0347812	0.0251612	Rpl35/Rps29/Rpl38/Anxa1/Tuba1c/Ecm1	6
GO:0005245	voltage-gated calcium channel activity	2/55	29/13741	0.00595921	0.0347812	0.0251612	Anxa2/Gas6	2
GO:0008009	chemokine activity	2/55	29/13741	0.00595921	0.0347812	0.0251612	Cxcl14/Pf4	2
GO:0005509	calcium ion binding	6/55	414/13741	0.00601157	0.0347812	0.0251612	Anxa2/Anxa5/Gas6/Anxa1/Anxa3/Adam8	6
GO:0005319	lipid transporter activity	3/55	97/13741	0.00686073	0.0387711	0.0280475	Slc27a1/Fabp4/Apoe	3
GO:0042379	chemokine receptor binding	2/55	39/13741	0.0106021	0.0585526	0.0423578	Cxcl14/Pf4	2
GO:0015318	inorganic molecular entity transmembrane transporter activity	6/55	470/13741	0.0108991	0.0588553	0.0425767	Atp6v0c/Anxa2/Slc27a1/Anxa5/Gas6/Atp6v0d2	6
GO:0016879	ligase activity, forming carbon-nitrogen bonds	2/55	41/13741	0.0116728	0.0616628	0.0446077	Glul/Adssl1	2
GO:0022890	inorganic cation transmembrane transporter activity	5/55	346/13741	0.0122202	0.063181	0.045706	Atp6v0c/Anxa2/Anxa5/Gas6/Atp6v0d2	5
GO:0001786	phosphatidylserine binding	2/55	45/13741	0.0139499	0.0692559	0.0501006	Anxa2/Gas6	2
GO:0005125	cytokine activity	3/55	126/13741	0.0139652	0.0692559	0.0501006	Cxcl14/Spp1/Pf4	3
GO:0016874	ligase activity	3/55	131/13741	0.0154912	0.0752872	0.0544638	Glul/Slc27a1/Adssl1	3
GO:0008324	cation transmembrane transporter activity	5/55	381/13741	0.017863	0.0851119	0.0615711	Atp6v0c/Anxa2/Anxa5/Gas6/Atp6v0d2	5
GO:0022853	active ion transmembrane transporter activity	3/55	150/13741	0.0221219	0.103377	0.0747846	Atp6v0c/Anxa5/Atp6v0d2	3
GO:0003735	structural constituent of ribosome	3/55	157/13741	0.0248991	0.112753	0.0815667	Rpl35/Rps29/Rpl38	3
GO:0022843	voltage-gated cation channel activity	2/55	62/13741	0.0255201	0.112753	0.0815667	Anxa2/Gas6	2
GO:0038024	cargo receptor activity	2/55	62/13741	0.0255201	0.112753	0.0815667	Folr2/Cd36	2
GO:0030295	protein kinase activator activity	2/55	64/13741	0.0270696	0.115402	0.0834834	Gas6/Igf1	2
GO:0030971	receptor tyrosine kinase binding	2/55	64/13741	0.0270696	0.115402	0.0834834	Anxa5/Gas6	2
GO:0004553	hydrolase activity, hydrolyzing O-glycosyl compounds	2/55	66/13741	0.0286564	0.12006	0.0868532	Hexb/Lyz2	2
GO:0019209	kinase activator activity	2/55	70/13741	0.0319388	0.131544	0.095161	Gas6/Igf1	2
GO:0005496	steroid binding	2/55	71/13741	0.0327816	0.132765	0.0960443	Igf1/Apoe	2
GO:0005262	calcium channel activity	2/55	73/13741	0.0344934	0.137408	0.0994028	Anxa2/Gas6	2
GO:0016298	lipase activity	2/55	74/13741	0.0353621	0.138597	0.100263	Lipa/Pld3	2
GO:0004032	alditol:NADP+ 1-oxidoreductase activity	1/55	10/13741	0.0393255	0.146833	0.106221	Akr1b8	1
GO:0004467	long-chain fatty acid-CoA ligase activity	1/55	10/13741	0.0393255	0.146833	0.106221	Slc27a1	1
GO:0005542	folic acid binding	1/55	10/13741	0.0393255	0.146833	0.106221	Folr2	1
GO:0001664	G protein-coupled receptor binding	3/55	189/13741	0.0398806	0.146833	0.106221	Cxcl14/Pf4/Hspa1a	3
GO:0005159	insulin-like growth factor receptor binding	1/55	11/13741	0.0431736	0.152046	0.109992	Igf1	1
GO:0015645	fatty acid ligase activity	1/55	11/13741	0.0431736	0.152046	0.109992	Slc27a1	1
GO:0099511	voltage-gated calcium channel activity involved in regulation of cytosolic calcium levels	1/55	11/13741	0.0431736	0.152046	0.109992	Anxa2	1
GO:0015929	hexosaminidase activity	1/55	12/13741	0.0470064	0.152301	0.110177	Hexb	1
GO:0019215	intermediate filament binding	1/55	12/13741	0.0470064	0.152301	0.110177	Nme2	1
GO:0030296	protein tyrosine kinase activator activity	1/55	12/13741	0.0470064	0.152301	0.110177	Gas6	1
GO:0043395	heparan sulfate proteoglycan binding	1/55	12/13741	0.0470064	0.152301	0.110177	Apoe	1
GO:0048038	quinone binding	1/55	12/13741	0.0470064	0.152301	0.110177	Vkorc1	1
GO:0097617	annealing activity	1/55	12/13741	0.0470064	0.152301	0.110177	Anxa1	1
GO:0016798	hydrolase activity, acting on glycosyl bonds	2/55	89/13741	0.0493684	0.157849	0.11419	Hexb/Lyz2	2
GO:0044548	S100 protein binding	1/55	13/13741	0.0508242	0.158172	0.114423	Anxa2	1
GO:0015078	proton transmembrane transporter activity	2/55	91/13741	0.0513663	0.158172	0.114423	Atp6v0c/Atp6v0d2	2
GO:0016405	CoA-ligase activity	1/55	14/13741	0.054627	0.158172	0.114423	Slc27a1	1
GO:0035325	Toll-like receptor binding	1/55	14/13741	0.054627	0.158172	0.114423	Cd36	1
GO:0051400	BH domain binding	1/55	14/13741	0.054627	0.158172	0.114423	Bcl2a1b	1
GO:0120020	cholesterol transfer activity	1/55	14/13741	0.054627	0.158172	0.114423	Apoe	1
GO:0005126	cytokine receptor binding	3/55	216/13741	0.055368	0.158172	0.114423	Cxcl14/Ecm1/Pf4	3
GO:0005244	voltage-gated ion channel activity	2/55	97/13741	0.0575306	0.158172	0.114423	Anxa2/Gas6	2
GO:0022832	voltage-gated channel activity	2/55	97/13741	0.0575306	0.158172	0.114423	Anxa2/Gas6	2
GO:0004550	nucleoside diphosphate kinase activity	1/55	15/13741	0.0584149	0.158172	0.114423	Nme2	1
GO:0030228	lipoprotein particle receptor activity	1/55	15/13741	0.0584149	0.158172	0.114423	Cd36	1
GO:0120015	sterol transfer activity	1/55	15/13741	0.0584149	0.158172	0.114423	Apoe	1
GO:0004866	endopeptidase inhibitor activity	2/55	98/13741	0.0585821	0.158172	0.114423	Serpinb6a/Gas6	2
GO:0016614	oxidoreductase activity, acting on CH-OH group of donors	2/55	98/13741	0.0585821	0.158172	0.114423	Vkorc1/Akr1b8	2
GO:0008106	alcohol dehydrogenase (NADP+) activity	1/55	16/13741	0.0621878	0.164257	0.118826	Akr1b8	1
GO:0034185	apolipoprotein binding	1/55	16/13741	0.0621878	0.164257	0.118826	Trem2	1
GO:0030414	peptidase inhibitor activity	2/55	103/13741	0.063939	0.167066	0.120858	Serpinb6a/Gas6	2
GO:0016878	acid-thiol ligase activity	1/55	17/13741	0.0659459	0.169146	0.122362	Slc27a1	1
GO:0061135	endopeptidase regulator activity	2/55	105/13741	0.0661269	0.169146	0.122362	Serpinb6a/Gas6	2
GO:0004033	aldo-keto reductase (NADP) activity	1/55	18/13741	0.0696892	0.174582	0.126295	Akr1b8	1
GO:0004190	aspartic-type endopeptidase activity	1/55	18/13741	0.0696892	0.174582	0.126295	Ctsd	1
GO:0022804	active transmembrane transporter activity	3/55	241/13741	0.0719056	0.178297	0.128982	Atp6v0c/Anxa5/Atp6v0d2	3
GO:0070001	aspartic-type peptidase activity	1/55	19/13741	0.0734177	0.178405	0.129061	Ctsd	1
GO:0098632	cell-cell adhesion mediator activity	1/55	19/13741	0.0734177	0.178405	0.129061	Nptn	1
GO:0046873	metal ion transmembrane transporter activity	3/55	246/13741	0.0754537	0.178505	0.129133	Anxa2/Anxa5/Gas6	3
GO:0001530	lipopolysaccharide binding	1/55	20/13741	0.0771316	0.178505	0.129133	Trem2	1
GO:0005158	insulin receptor binding	1/55	20/13741	0.0771316	0.178505	0.129133	Igf1	1
GO:0008157	protein phosphatase 1 binding	1/55	20/13741	0.0771316	0.178505	0.129133	Lmna	1
GO:0044183	protein folding chaperone	1/55	20/13741	0.0771316	0.178505	0.129133	Hspa1a	1
GO:0008198	ferrous iron binding	1/55	21/13741	0.0808309	0.178563	0.129175	Acp5	1
GO:0045503	dynein light chain binding	1/55	21/13741	0.0808309	0.178563	0.129175	Glul	1
GO:0048156	tau protein binding	1/55	21/13741	0.0808309	0.178563	0.129175	Apoe	1
GO:0050431	transforming growth factor beta binding	1/55	21/13741	0.0808309	0.178563	0.129175	Cd36	1
GO:0050750	low-density lipoprotein particle receptor binding	1/55	21/13741	0.0808309	0.178563	0.129175	Apoe	1
GO:0070325	lipoprotein particle receptor binding	1/55	22/13741	0.0845156	0.185021	0.133846	Apoe	1
GO:0019706	protein-cysteine S-palmitoyltransferase activity	1/55	23/13741	0.0881858	0.187975	0.135984	Glul	1
GO:0019707	protein-cysteine S-acyltransferase activity	1/55	23/13741	0.0881858	0.187975	0.135984	Glul	1
GO:0051787	misfolded protein binding	1/55	23/13741	0.0881858	0.187975	0.135984	Hspa1a	1
GO:0043027	cysteine-type endopeptidase inhibitor activity involved in apoptotic process	1/55	24/13741	0.0918416	0.194065	0.140389	Gas6	1
GO:0015248	sterol transporter activity	1/55	25/13741	0.095483	0.19663	0.142245	Apoe	1
GO:0017046	peptide hormone binding	1/55	25/13741	0.095483	0.19663	0.142245	Anxa5	1
GO:0043236	laminin binding	1/55	25/13741	0.095483	0.19663	0.142245	Ecm1	1
GO:0004175	endopeptidase activity	3/55	275/13741	0.0975098	0.199117	0.144044	Ctsd/Adam8/Ctsl	3
GO:0061134	peptidase regulator activity	2/55	133/13741	0.0991509	0.20078	0.145247	Serpinb6a/Gas6	2
GO:0016417	S-acyltransferase activity	1/55	27/13741	0.102723	0.20294	0.14681	Glul	1
GO:0016877	ligase activity, forming carbon-sulfur bonds	1/55	27/13741	0.102723	0.20294	0.14681	Slc27a1	1
GO:0098631	cell adhesion mediator activity	1/55	27/13741	0.102723	0.20294	0.14681	Nptn	1
GO:0019887	protein kinase regulator activity	2/55	139/13741	0.106736	0.209167	0.151314	Gas6/Igf1	2
GO:0004180	carboxypeptidase activity	1/55	29/13741	0.109906	0.210292	0.152128	Ctsl	1
GO:0008028	monocarboxylic acid transmembrane transporter activity	1/55	29/13741	0.109906	0.210292	0.152128	Slc27a1	1
GO:0043539	protein serine/threonine kinase activator activity	1/55	29/13741	0.109906	0.210292	0.152128	Igf1	1
GO:0016409	palmitoyltransferase activity	1/55	31/13741	0.117032	0.222178	0.160727	Glul	1
GO:0051059	NF-kappaB binding	1/55	32/13741	0.120574	0.227128	0.164308	Hspa1a	1
GO:0043028	cysteine-type endopeptidase regulator activity involved in apoptotic process	1/55	33/13741	0.124102	0.230205	0.166534	Gas6	1
GO:0097718	disordered domain specific binding	1/55	33/13741	0.124102	0.230205	0.166534	Hspa1a	1
GO:0005044	scavenger receptor activity	1/55	34/13741	0.127617	0.234931	0.169952	Cd36	1
GO:0016620	oxidoreductase activity, acting on the aldehyde or oxo group of donors, NAD or NADP as acceptor	1/55	35/13741	0.131117	0.236011	0.170734	Akr1b8	1
GO:0019205	nucleobase-containing compound kinase activity	1/55	35/13741	0.131117	0.236011	0.170734	Nme2	1
GO:0120013	lipid transfer activity	1/55	35/13741	0.131117	0.236011	0.170734	Apoe	1
GO:0022836	gated channel activity	2/55	160/13741	0.13441	0.23875	0.172715	Anxa2/Gas6	2
GO:0004177	aminopeptidase activity	1/55	36/13741	0.134604	0.23875	0.172715	Ctsl	1
GO:0004869	cysteine-type endopeptidase inhibitor activity	1/55	39/13741	0.144982	0.2522	0.182445	Gas6	1
GO:0019207	kinase regulator activity	2/55	168/13741	0.145348	0.2522	0.182445	Gas6/Igf1	2
GO:0005261	cation channel activity	2/55	169/13741	0.146729	0.2522	0.182445	Anxa2/Gas6	2
GO:0030674	protein-macromolecule adaptor activity	2/55	169/13741	0.146729	0.2522	0.182445	Gas6/Anxa1	2
GO:0032550	purine ribonucleoside binding	3/55	333/13741	0.148253	0.2522	0.182445	Nme2/Tuba1c/Adssl1	3
GO:0015485	cholesterol binding	1/55	40/13741	0.148414	0.2522	0.182445	Apoe	1
GO:0001883	purine nucleoside binding	3/55	335/13741	0.150138	0.252707	0.182812	Nme2/Tuba1c/Adssl1	3
GO:0032549	ribonucleoside binding	3/55	336/13741	0.151083	0.252707	0.182812	Nme2/Tuba1c/Adssl1	3
GO:0016776	phosphotransferase activity, phosphate group as acceptor	1/55	41/13741	0.151832	0.252707	0.182812	Nme2	1
GO:0016903	oxidoreductase activity, acting on the aldehyde or oxo group of donors	1/55	42/13741	0.155237	0.256617	0.18564	Akr1b8	1
GO:0001882	nucleoside binding	3/55	344/13741	0.158717	0.257121	0.186005	Nme2/Tuba1c/Adssl1	3
GO:0019001	guanyl nucleotide binding	3/55	344/13741	0.158717	0.257121	0.186005	Nme2/Tuba1c/Adssl1	3
GO:0032561	guanyl ribonucleotide binding	3/55	344/13741	0.158717	0.257121	0.186005	Nme2/Tuba1c/Adssl1	3
GO:0005179	hormone activity	1/55	44/13741	0.162007	0.260714	0.188604	Igf1	1
GO:0008375	acetylglucosaminyltransferase activity	1/55	46/13741	0.168724	0.266233	0.192597	Hexb	1
GO:0016597	amino acid binding	1/55	46/13741	0.168724	0.266233	0.192597	Glul	1
GO:0032934	sterol binding	1/55	46/13741	0.168724	0.266233	0.192597	Apoe	1
GO:0004867	serine-type endopeptidase inhibitor activity	1/55	48/13741	0.175388	0.274963	0.198912	Serpinb6a	1
GO:0005200	structural constituent of cytoskeleton	1/55	50/13741	0.181999	0.281693	0.20378	Tuba1c	1
GO:0034987	immunoglobulin receptor binding	1/55	50/13741	0.181999	0.281693	0.20378	Clec4d	1
GO:0030145	manganese ion binding	1/55	54/13741	0.195066	0.300006	0.217029	Glul	1
GO:0097110	scaffold protein binding	1/55	56/13741	0.201522	0.307987	0.222802	Trem2	1
GO:0030246	carbohydrate binding	2/55	209/13741	0.203806	0.30953	0.223918	Hexb/Clec4d	2
GO:0015077	monovalent inorganic cation transmembrane transporter activity	2/55	210/13741	0.205268	0.309814	0.224124	Atp6v0c/Atp6v0d2	2
GO:0060090	molecular adaptor activity	2/55	212/13741	0.208197	0.310332	0.224498	Gas6/Anxa1	2
GO:0003678	DNA helicase activity	1/55	59/13741	0.211111	0.310332	0.224498	Anxa1	1
GO:0005546	phosphatidylinositol-4,5-bisphosphate binding	1/55	59/13741	0.211111	0.310332	0.224498	Anxa2	1
GO:0005216	ion channel activity	2/55	214/13741	0.21113	0.310332	0.224498	Anxa2/Gas6	2
GO:0008047	enzyme activator activity	3/55	397/13741	0.211996	0.310332	0.224498	Gas6/Igf1/Apoe	3
GO:0016209	antioxidant activity	1/55	60/13741	0.214283	0.311801	0.225561	Apoe	1
GO:0042562	hormone binding	1/55	61/13741	0.217441	0.314514	0.227523	Anxa5	1
GO:0004222	metalloendopeptidase activity	1/55	62/13741	0.220588	0.315311	0.2281	Adam8	1
GO:0043178	alcohol binding	1/55	62/13741	0.220588	0.315311	0.2281	Apoe	1
GO:0070011	peptidase activity, acting on L-amino acid peptides	3/55	412/13741	0.227765	0.323667	0.234145	Ctsd/Adam8/Ctsl	3
GO:0004620	phospholipase activity	1/55	65/13741	0.229952	0.324874	0.235018	Pld3	1
GO:0015267	channel activity	2/55	232/13741	0.237701	0.331962	0.240146	Anxa2/Gas6	2
GO:0022803	passive transmembrane transporter activity	2/55	232/13741	0.237701	0.331962	0.240146	Anxa2/Gas6	2
GO:0004197	cysteine-type endopeptidase activity	1/55	71/13741	0.248351	0.342039	0.247436	Ctsl	1
GO:0019003	GDP binding	1/55	71/13741	0.248351	0.342039	0.247436	Nme2	1
GO:0008233	peptidase activity	3/55	432/13741	0.24914	0.342039	0.247436	Ctsd/Adam8/Ctsl	3
GO:0003725	double-stranded RNA binding	1/55	76/13741	0.263353	0.357512	0.258629	Hspa1a	1
GO:0008081	phosphoric diester hydrolase activity	1/55	76/13741	0.263353	0.357512	0.258629	Pld3	1
GO:0008238	exopeptidase activity	1/55	78/13741	0.269271	0.363516	0.262972	Ctsl	1
GO:0003727	single-stranded RNA binding	1/55	85/13741	0.289619	0.386689	0.279736	Anxa1	1
GO:0008083	growth factor activity	1/55	85/13741	0.289619	0.386689	0.279736	Igf1	1
GO:0003924	GTPase activity	2/55	269/13741	0.292743	0.38792	0.280626	Tuba1c/Adssl1	2
GO:0005201	extracellular matrix structural constituent	1/55	87/13741	0.29533	0.38792	0.280626	Ecm1	1
GO:1902936	phosphatidylinositol bisphosphate binding	1/55	87/13741	0.29533	0.38792	0.280626	Anxa2	1
GO:0052689	carboxylic ester hydrolase activity	1/55	89/13741	0.300996	0.393236	0.284472	Lipa	1
GO:0051082	unfolded protein binding	1/55	90/13741	0.303812	0.394793	0.285598	Hspa1a	1
GO:0016616	oxidoreductase activity, acting on the CH-OH group of donors, NAD or NADP as acceptor	1/55	92/13741	0.30941	0.396795	0.287047	Akr1b8	1
GO:0005342	organic acid transmembrane transporter activity	1/55	93/13741	0.312193	0.396795	0.287047	Slc27a1	1
GO:0005506	iron ion binding	1/55	93/13741	0.312193	0.396795	0.287047	Acp5	1
GO:0046943	carboxylic acid transmembrane transporter activity	1/55	93/13741	0.312193	0.396795	0.287047	Slc27a1	1
GO:0031625	ubiquitin protein ligase binding	2/55	283/13741	0.313517	0.396795	0.287047	Atp6v0c/Hspa1a	2
GO:0008094	DNA-dependent ATPase activity	1/55	95/13741	0.317726	0.400038	0.289393	Anxa1	1
GO:0019842	vitamin binding	1/55	99/13741	0.32866	0.411673	0.297809	Folr2	1
GO:0003774	motor activity	1/55	102/13741	0.336748	0.41964	0.303573	Pmp22	1
GO:0044389	ubiquitin-like protein ligase binding	2/55	300/13741	0.338581	0.419771	0.303668	Atp6v0c/Hspa1a	2
GO:0042578	phosphoric ester hydrolase activity	2/55	302/13741	0.341514	0.421258	0.304744	Pld3/Acp5	2
GO:0003697	single-stranded DNA binding	1/55	105/13741	0.34474	0.42309	0.306069	Anxa1	1
GO:0008194	UDP-glycosyltransferase activity	1/55	106/13741	0.347383	0.424191	0.306866	Hexb	1
GO:0019838	growth factor binding	1/55	107/13741	0.350016	0.425269	0.307645	Cd36	1
GO:0070851	growth factor receptor binding	1/55	109/13741	0.355249	0.429481	0.310692	Ecm1	1
GO:0042826	histone deacetylase binding	1/55	110/13741	0.357851	0.430484	0.311418	Hspa1a	1
GO:0008237	metallopeptidase activity	1/55	114/13741	0.368153	0.438536	0.317243	Adam8	1
GO:0019955	cytokine binding	1/55	114/13741	0.368153	0.438536	0.317243	Cd36	1
GO:0005525	GTP binding	2/55	326/13741	0.376387	0.446156	0.322755	Tuba1c/Adssl1	2
GO:0047485	protein N-terminus binding	1/55	120/13741	0.383304	0.45215	0.327091	Hspa1a	1
GO:0003779	actin binding	2/55	342/13741	0.39924	0.468672	0.339044	Lsp1/Adssl1	2
GO:0031072	heat shock protein binding	1/55	128/13741	0.402951	0.470755	0.34055	Hspa1a	1
GO:0008514	organic anion transmembrane transporter activity	1/55	135/13741	0.419637	0.487903	0.352955	Slc27a1	1
GO:1901981	phosphatidylinositol phosphate binding	1/55	139/13741	0.428965	0.496374	0.359083	Anxa2	1
GO:0008234	cysteine-type peptidase activity	1/55	140/13741	0.431274	0.49668	0.359305	Ctsl	1
GO:0043021	ribonucleoprotein complex binding	1/55	143/13741	0.438146	0.501602	0.362865	Rpl35	1
GO:0016887	ATPase activity	2/55	371/13741	0.439676	0.501602	0.362865	Anxa1/Hspa1a	2
GO:0004386	helicase activity	1/55	146/13741	0.444937	0.505232	0.365491	Anxa1	1
GO:0017137	Rab GTPase binding	1/55	150/13741	0.453865	0.512974	0.371092	Anxa2	1
GO:0051427	hormone receptor binding	1/55	153/13741	0.460469	0.518028	0.374749	Fabp4	1
GO:0019903	protein phosphatase binding	1/55	155/13741	0.464828	0.520522	0.376553	Lmna	1
GO:0016758	transferase activity, transferring hexosyl groups	1/55	156/13741	0.466995	0.520549	0.376573	Hexb	1
GO:0003714	transcription corepressor activity	1/55	160/13741	0.475575	0.525253	0.379975	Hspa1a	1
GO:0003712	transcription coregulator activity	2/55	398/13741	0.476013	0.525253	0.379975	Nme2/Hspa1a	2
GO:0051015	actin filament binding	1/55	161/13741	0.477699	0.525253	0.379975	Adssl1	1
GO:0000287	magnesium ion binding	1/55	173/13741	0.502535	0.550073	0.39793	Glul	1
GO:0042393	histone binding	1/55	179/13741	0.514515	0.560293	0.405323	Ctsl	1
GO:0140097	catalytic activity, acting on DNA	1/55	180/13741	0.516484	0.560293	0.405323	Anxa1	1
GO:0046982	protein heterodimerization activity	2/55	435/13741	0.523504	0.565384	0.409007	Hexb/Bcl2a1b	2
GO:0016747	transferase activity, transferring acyl groups other than amino-acyl groups	1/55	192/13741	0.539507	0.58009	0.419645	Glul	1
GO:0008509	anion transmembrane transporter activity	1/55	198/13741	0.550612	0.589421	0.426395	Slc27a1	1
GO:0019902	phosphatase binding	1/55	200/13741	0.554255	0.590719	0.427334	Lmna	1
GO:0008022	protein C-terminus binding	1/55	205/13741	0.563235	0.597669	0.432362	Ecm1	1
GO:0016757	transferase activity, transferring glycosyl groups	1/55	215/13741	0.580667	0.612625	0.443181	Hexb	1
GO:0035091	phosphatidylinositol binding	1/55	216/13741	0.582372	0.612625	0.443181	Anxa2	1
GO:0016746	transferase activity, transferring acyl groups	1/55	219/13741	0.587446	0.615299	0.445116	Glul	1
GO:0016791	phosphatase activity	1/55	223/13741	0.594118	0.619617	0.448239	Acp5	1
GO:0003713	transcription coactivator activity	1/55	228/13741	0.60231	0.625475	0.452477	Nme2	1
GO:0003729	mRNA binding	1/55	231/13741	0.607146	0.627815	0.45417	Rpl35	1
GO:0061629	RNA polymerase II-specific DNA-binding transcription factor binding	1/55	249/13741	0.634976	0.65381	0.472975	Hspa1a	1
GO:0140297	DNA-binding transcription factor binding	1/55	319/13741	0.725956	0.744334	0.538461	Hspa1a	1
GO:0017016	Ras GTPase binding	1/55	381/13741	0.787673	0.804221	0.581784	Anxa2	1
GO:0004674	protein serine/threonine kinase activity	1/55	390/13741	0.795414	0.805394	0.582633	Nme2	1
GO:0048037	cofactor binding	1/55	393/13741	0.797932	0.805394	0.582633	Vkorc1	1
GO:0031267	small GTPase binding	1/55	394/13741	0.798765	0.805394	0.582633	Anxa2	1
GO:0004888	transmembrane signaling receptor activity	1/55	464/13741	0.849393	0.852903	0.617002	Trem2	1
GO:0051020	GTPase binding	1/55	485/13741	0.861975	0.861975	0.623565	Anxa2	1

## Sheet: Naive Cd8+
ID	Description	GeneRatio	BgRatio	pvalue	p.adjust	qvalue	geneID	Count
GO:0046332	SMAD binding	4/72	71/13741	0.000516553	0.116741	0.108204	Tgfbr2/Ddx5/Cited2/Fos	4
GO:0003735	structural constituent of ribosome	5/72	157/13741	0.00138046	0.136596	0.126607	Rpl13a/Rpl38/Rps29/Rps27/Rps28	5
GO:0001228	DNA-binding transcription activator activity, RNA polymerase II-specific	6/72	297/13741	0.00458575	0.136596	0.126607	Klf6/Akna/Lef1/Fosl2/Stat5b/Fos	6
GO:0001216	DNA-binding transcription activator activity	6/72	298/13741	0.0046609	0.136596	0.126607	Klf6/Akna/Lef1/Fosl2/Stat5b/Fos	6
GO:0070412	R-SMAD binding	2/72	20/13741	0.00483979	0.136596	0.126607	Ddx5/Fos	2
GO:0019957	C-C chemokine binding	2/72	22/13741	0.00584453	0.136596	0.126607	Ccr7/Zfp36	2
GO:0000978	RNA polymerase II cis-regulatory region sequence-specific DNA binding	7/72	414/13741	0.00585756	0.136596	0.126607	Klf6/Akna/Ets1/Lef1/Fosl2/Stat5b/Fos	7
GO:0035925	mRNA 3'-UTR AU-rich region binding	2/72	23/13741	0.00637957	0.136596	0.126607	Zfp36l2/Zfp36	2
GO:0140297	DNA-binding transcription factor binding	6/72	319/13741	0.00645884	0.136596	0.126607	Ddx5/Tsc22d3/Lef1/Cited2/Stat5b/Fos	6
GO:0000987	cis-regulatory region sequence-specific DNA binding	7/72	427/13741	0.00690424	0.136596	0.126607	Klf6/Akna/Ets1/Lef1/Fosl2/Stat5b/Fos	7
GO:0017091	AU-rich element binding	2/72	25/13741	0.00751382	0.136596	0.126607	Zfp36l2/Zfp36	2
GO:0035258	steroid hormone receptor binding	3/72	77/13741	0.00764793	0.136596	0.126607	Ddx5/Lef1/Stat5b	3
GO:0003730	mRNA 3'-UTR binding	3/72	78/13741	0.00792433	0.136596	0.126607	Ddx5/Zfp36l2/Zfp36	3
GO:0051427	hormone receptor binding	4/72	153/13741	0.0084617	0.136596	0.126607	Ddx5/Jak1/Lef1/Stat5b	4
GO:0019956	chemokine binding	2/72	28/13741	0.00937214	0.138463	0.128338	Ccr7/Zfp36	2
GO:0061629	RNA polymerase II-specific DNA-binding transcription factor binding	5/72	249/13741	0.0098027	0.138463	0.128338	Ddx5/Lef1/Cited2/Stat5b/Fos	5
GO:0035035	histone acetyltransferase binding	2/72	30/13741	0.010713	0.14242	0.132005	Ets1/Cited2	2
GO:0003682	chromatin binding	7/72	483/13741	0.0130656	0.164046	0.15205	Ddx5/Lef1/Cited2/Fosl2/Satb1/Stat5b/Fos	7
GO:0060590	ATPase regulator activity	2/72	37/13741	0.0160204	0.185387	0.17183	Hsph1/Dnajb1	2
GO:0001102	RNA polymerase II activating transcription factor binding	2/72	38/13741	0.0168537	0.185387	0.17183	Cited2/Fos	2
GO:0016922	nuclear receptor binding	3/72	104/13741	0.0172262	0.185387	0.17183	Ddx5/Lef1/Stat5b	3
GO:0005198	structural molecule activity	6/72	413/13741	0.0209783	0.215413	0.199661	Rpl13a/Rpl38/Rps29/Rps27/Rps28/Actn1	6
GO:0019955	cytokine binding	3/72	114/13741	0.0219226	0.215413	0.199661	Tgfbr2/Ccr7/Zfp36	3
GO:0003729	mRNA binding	4/72	231/13741	0.0329358	0.310146	0.287466	Rpl13a/Ddx5/Zfp36l2/Zfp36	4
GO:0035257	nuclear hormone receptor binding	3/72	138/13741	0.0357693	0.321238	0.297747	Ddx5/Lef1/Stat5b	3
GO:0003724	RNA helicase activity	2/72	60/13741	0.0394259	0.321238	0.297747	Ddx5/Eif4a2	2
GO:0004386	helicase activity	3/72	146/13741	0.0411843	0.321238	0.297747	Ddx5/Chtf8/Eif4a2	3
GO:0033613	activating transcription factor binding	2/72	69/13741	0.0507171	0.321238	0.297747	Cited2/Fos	2
GO:0031005	filamin binding	1/72	10/13741	0.0511959	0.321238	0.297747	Rflnb	1
GO:0045295	gamma-catenin binding	1/72	10/13741	0.0511959	0.321238	0.297747	Lef1	1
GO:0070016	armadillo repeat domain binding	1/72	10/13741	0.0511959	0.321238	0.297747	Lef1	1
GO:0060589	nucleoside-triphosphatase regulator activity	4/72	269/13741	0.0525335	0.321238	0.297747	Arhgap45/Hsph1/Tagap/Dnajb1	4
GO:0004674	protein serine/threonine kinase activity	5/72	390/13741	0.0535339	0.321238	0.297747	Tgfbr2/Nme2/Akap13/Clk1/Pim1	5
GO:0003951	NAD+ kinase activity	1/72	11/13741	0.0561711	0.321238	0.297747	Dgka	1
GO:0004115	3',5'-cyclic-AMP phosphodiesterase activity	1/72	11/13741	0.0561711	0.321238	0.297747	Pde4b	1
GO:0031543	peptidyl-proline dioxygenase activity	1/72	11/13741	0.0561711	0.321238	0.297747	P4ha1	1
GO:0070742	C2H2 zinc finger domain binding	1/72	11/13741	0.0561711	0.321238	0.297747	Lef1	1
GO:0003712	transcription coregulator activity	5/72	398/13741	0.0574443	0.321238	0.297747	Nme2/Ddx5/Cited2/Dnajb1/Actn1	5
GO:0005024	transforming growth factor beta-activated receptor activity	1/72	12/13741	0.0611205	0.321238	0.297747	Tgfbr2	1
GO:0019215	intermediate filament binding	1/72	12/13741	0.0611205	0.321238	0.297747	Nme2	1
GO:0034713	type I transforming growth factor beta receptor binding	1/72	12/13741	0.0611205	0.321238	0.297747	Tgfbr2	1
GO:0043495	protein-membrane adaptor activity	1/72	12/13741	0.0611205	0.321238	0.297747	Sun2	1
GO:0045125	bioactive lipid receptor activity	1/72	12/13741	0.0611205	0.321238	0.297747	S1pr1	1
GO:0017166	vinculin binding	1/72	13/13741	0.0660443	0.32281	0.299204	Actn1	1
GO:0004675	transmembrane receptor protein serine/threonine kinase activity	1/72	14/13741	0.0709427	0.32281	0.299204	Tgfbr2	1
GO:0008301	DNA binding, bending	1/72	14/13741	0.0709427	0.32281	0.299204	Lef1	1
GO:0004896	cytokine receptor activity	2/72	86/13741	0.0747002	0.32281	0.299204	Il7r/Ccr7	2
GO:0004550	nucleoside diphosphate kinase activity	1/72	15/13741	0.0758157	0.32281	0.299204	Nme2	1
GO:0005521	lamin binding	1/72	15/13741	0.0758157	0.32281	0.299204	Sun2	1
GO:0043024	ribosomal small subunit binding	1/72	15/13741	0.0758157	0.32281	0.299204	Pim1	1
GO:0099186	structural constituent of postsynapse	1/72	15/13741	0.0758157	0.32281	0.299204	Actn1	1
GO:0005085	guanyl-nucleotide exchange factor activity	3/72	188/13741	0.0758174	0.32281	0.299204	Akap13/Tagap/Rapgef6	3
GO:0030552	cAMP binding	1/72	16/13741	0.0806636	0.32281	0.299204	Pde4b	1
GO:0005520	insulin-like growth factor binding	1/72	17/13741	0.0854863	0.32281	0.299204	Igfbp4	1
GO:0008553	proton-exporting ATPase activity, phosphorylative mechanism	1/72	17/13741	0.0854863	0.32281	0.299204	Atp6v0c	1
GO:0031418	L-ascorbic acid binding	1/72	17/13741	0.0854863	0.32281	0.299204	P4ha1	1
GO:0044769	ATPase activity, coupled to transmembrane movement of ions, rotational mechanism	1/72	18/13741	0.0902841	0.32281	0.299204	Atp6v0c	1
GO:0046961	proton-transporting ATPase activity, rotational mechanism	1/72	18/13741	0.0902841	0.32281	0.299204	Atp6v0c	1
GO:0070300	phosphatidic acid binding	1/72	18/13741	0.0902841	0.32281	0.299204	Rapgef6	1
GO:0016701	oxidoreductase activity, acting on single donors with incorporation of molecular oxygen	1/72	19/13741	0.0950571	0.32281	0.299204	P4ha1	1
GO:0016702	oxidoreductase activity, acting on single donors with incorporation of molecular oxygen, incorporation of two atoms of oxygen	1/72	19/13741	0.0950571	0.32281	0.299204	P4ha1	1
GO:0140375	immune receptor activity	2/72	101/13741	0.0982531	0.32281	0.299204	Il7r/Ccr7	2
GO:0008157	protein phosphatase 1 binding	1/72	20/13741	0.0998054	0.32281	0.299204	Ppp1r15a	1
GO:0017116	single-stranded DNA helicase activity	1/72	20/13741	0.0998054	0.32281	0.299204	Chtf8	1
GO:0035259	glucocorticoid receptor binding	1/72	20/13741	0.0998054	0.32281	0.299204	Stat5b	1
GO:0016493	C-C chemokine receptor activity	1/72	21/13741	0.104529	0.32281	0.299204	Ccr7	1
GO:0042605	peptide antigen binding	1/72	21/13741	0.104529	0.32281	0.299204	Trbv1	1
GO:0050431	transforming growth factor beta binding	1/72	21/13741	0.104529	0.32281	0.299204	Tgfbr2	1
GO:0044325	ion channel binding	2/72	105/13741	0.10485	0.32281	0.299204	Pde4b/Actn1	2
GO:0019838	growth factor binding	2/72	107/13741	0.108193	0.32281	0.299204	Tgfbr2/Igfbp4	2
GO:0001637	G protein-coupled chemoattractant receptor activity	1/72	22/13741	0.109228	0.32281	0.299204	Ccr7	1
GO:0004950	chemokine receptor activity	1/72	22/13741	0.109228	0.32281	0.299204	Ccr7	1
GO:0046625	sphingolipid binding	1/72	22/13741	0.109228	0.32281	0.299204	S1pr1	1
GO:0070566	adenylyltransferase activity	1/72	22/13741	0.109228	0.32281	0.299204	Papola	1
GO:0004114	3',5'-cyclic-nucleotide phosphodiesterase activity	1/72	23/13741	0.113903	0.32281	0.299204	Pde4b	1
GO:0030742	GTP-dependent protein binding	1/72	23/13741	0.113903	0.32281	0.299204	Rapgef6	1
GO:0098918	structural constituent of synapse	1/72	23/13741	0.113903	0.32281	0.299204	Actn1	1
GO:0004713	protein tyrosine kinase activity	2/72	111/13741	0.114964	0.32281	0.299204	Jak1/Clk1	2
GO:0003713	transcription coactivator activity	3/72	228/13741	0.117424	0.32281	0.299204	Nme2/Cited2/Actn1	3
GO:0001671	ATPase activator activity	1/72	24/13741	0.118554	0.32281	0.299204	Dnajb1	1
GO:0004112	cyclic-nucleotide phosphodiesterase activity	1/72	24/13741	0.118554	0.32281	0.299204	Pde4b	1
GO:0031435	mitogen-activated protein kinase kinase kinase binding	1/72	24/13741	0.118554	0.32281	0.299204	Tgfbr2	1
GO:0043027	cysteine-type endopeptidase inhibitor activity involved in apoptotic process	1/72	24/13741	0.118554	0.32281	0.299204	Lef1	1
GO:0043425	bHLH transcription factor binding	1/72	25/13741	0.123181	0.327516	0.303566	Tsc22d3	1
GO:0048020	CCR chemokine receptor binding	1/72	25/13741	0.123181	0.327516	0.303566	Jak1	1
GO:0030551	cyclic nucleotide binding	1/72	27/13741	0.132362	0.339931	0.315073	Pde4b	1
GO:0043015	gamma-tubulin binding	1/72	27/13741	0.132362	0.339931	0.315073	Pde4b	1
GO:0071889	14-3-3 protein binding	1/72	27/13741	0.132362	0.339931	0.315073	Zfp36	1
GO:0009678	pyrophosphate hydrolysis-driven proton transmembrane transporter activity	1/72	28/13741	0.136918	0.343815	0.318674	Atp6v0c	1
GO:0050681	androgen receptor binding	1/72	28/13741	0.136918	0.343815	0.318674	Ddx5	1
GO:0031072	heat shock protein binding	2/72	128/13741	0.144844	0.359722	0.333417	Dnajb1/Zfp36	2
GO:0015662	ion transmembrane transporter activity, phosphorylative mechanism	1/72	31/13741	0.150442	0.361701	0.335252	Atp6v0c	1
GO:0031624	ubiquitin conjugating enzyme binding	1/72	31/13741	0.150442	0.361701	0.335252	Rnf19a	1
GO:0036002	pre-mRNA binding	1/72	31/13741	0.150442	0.361701	0.335252	Ddx5	1
GO:0000979	RNA polymerase II core promoter sequence-specific DNA binding	1/72	32/13741	0.154904	0.364669	0.338002	Fos	1
GO:0008138	protein tyrosine/serine/threonine phosphatase activity	1/72	32/13741	0.154904	0.364669	0.338002	Ssh2	1
GO:0043014	alpha-tubulin binding	1/72	33/13741	0.159342	0.367462	0.340592	Hsph1	1
GO:0043028	cysteine-type endopeptidase regulator activity involved in apoptotic process	1/72	33/13741	0.159342	0.367462	0.340592	Lef1	1
GO:0005504	fatty acid binding	1/72	34/13741	0.163758	0.371329	0.344175	Nme2	1
GO:0005160	transforming growth factor beta receptor binding	1/72	35/13741	0.16815	0.371329	0.344175	Tgfbr2	1
GO:0015036	disulfide oxidoreductase activity	1/72	35/13741	0.16815	0.371329	0.344175	Selenot	1
GO:0019205	nucleobase-containing compound kinase activity	1/72	35/13741	0.16815	0.371329	0.344175	Nme2	1
GO:0043021	ribonucleoprotein complex binding	2/72	143/13741	0.172392	0.371329	0.344175	Ddx5/Pim1	2
GO:0004712	protein serine/threonine/tyrosine kinase activity	1/72	36/13741	0.17252	0.371329	0.344175	Clk1	1
GO:0044390	ubiquitin-like protein conjugating enzyme binding	1/72	36/13741	0.17252	0.371329	0.344175	Rnf19a	1
GO:0003707	steroid hormone receptor activity	1/72	38/13741	0.181192	0.375842	0.348359	Lef1	1
GO:0031625	ubiquitin protein ligase binding	3/72	283/13741	0.185147	0.375842	0.348359	Atp6v0c/Jak1/Txnip	3
GO:0004869	cysteine-type endopeptidase inhibitor activity	1/72	39/13741	0.185494	0.375842	0.348359	Lef1	1
GO:0035591	signaling adaptor activity	1/72	39/13741	0.185494	0.375842	0.348359	Akap13	1
GO:0042379	chemokine receptor binding	1/72	39/13741	0.185494	0.375842	0.348359	Jak1	1
GO:0031406	carboxylic acid binding	2/72	152/13741	0.189315	0.375842	0.348359	Nme2/P4ha1	2
GO:0016776	phosphotransferase activity, phosphate group as acceptor	1/72	41/13741	0.194032	0.375842	0.348359	Nme2	1
GO:0019903	protein phosphatase binding	2/72	155/13741	0.195008	0.375842	0.348359	Jak1/Ppp1r15a	2
GO:0016706	2-oxoglutarate-dependent dioxygenase activity	1/72	42/13741	0.198268	0.375842	0.348359	P4ha1	1
GO:0019829	ATPase-coupled cation transmembrane transporter activity	1/72	42/13741	0.198268	0.375842	0.348359	Atp6v0c	1
GO:0030331	estrogen receptor binding	1/72	42/13741	0.198268	0.375842	0.348359	Lef1	1
GO:0043177	organic acid binding	2/72	157/13741	0.198815	0.375842	0.348359	Nme2/P4ha1	2
GO:0001046	core promoter sequence-specific DNA binding	1/72	43/13741	0.202482	0.375842	0.348359	Fos	1
GO:0051018	protein kinase A binding	1/72	43/13741	0.202482	0.375842	0.348359	Akap13	1
GO:0003714	transcription corepressor activity	2/72	160/13741	0.204544	0.375842	0.348359	Cited2/Dnajb1	2
GO:0004715	non-membrane spanning protein tyrosine kinase activity	1/72	44/13741	0.206674	0.375842	0.348359	Jak1	1
GO:0030544	Hsp70 protein binding	1/72	44/13741	0.206674	0.375842	0.348359	Dnajb1	1
GO:0042625	ATPase-coupled ion transmembrane transporter activity	1/72	44/13741	0.206674	0.375842	0.348359	Atp6v0c	1
GO:1990841	promoter-specific chromatin binding	1/72	44/13741	0.206674	0.375842	0.348359	Ddx5	1
GO:0044389	ubiquitin-like protein ligase binding	3/72	300/13741	0.207877	0.375842	0.348359	Atp6v0c/Jak1/Txnip	3
GO:0003743	translation initiation factor activity	1/72	46/13741	0.214992	0.385621	0.357423	Eif4a2	1
GO:0030674	protein-macromolecule adaptor activity	2/72	169/13741	0.221837	0.394766	0.365898	Akap13/Sun2	2
GO:0004888	transmembrane signaling receptor activity	4/72	464/13741	0.225399	0.397971	0.368869	Tgfbr2/Il7r/S1pr1/Ccr7	4
GO:0016667	oxidoreductase activity, acting on a sulfur group of donors	1/72	50/13741	0.231373	0.402233	0.372819	Selenot	1
GO:0033293	monocarboxylic acid binding	1/72	50/13741	0.231373	0.402233	0.372819	Nme2	1
GO:0140098	catalytic activity, acting on RNA	3/72	325/13741	0.242366	0.418128	0.387552	Ddx5/Eif4a2/Isy1	3
GO:0030145	manganese ion binding	1/72	54/13741	0.247416	0.419282	0.388622	Pim1	1
GO:0070063	RNA polymerase binding	1/72	55/13741	0.251375	0.419282	0.388622	Zfp36	1
GO:0032550	purine ribonucleoside binding	3/72	333/13741	0.25361	0.419282	0.388622	Tgtp1/Nme2/Gbp8	3
GO:0001883	purine nucleoside binding	3/72	335/13741	0.256434	0.419282	0.388622	Tgtp1/Nme2/Gbp8	3
GO:0032549	ribonucleoside binding	3/72	336/13741	0.257847	0.419282	0.388622	Tgtp1/Nme2/Gbp8	3
GO:0019199	transmembrane receptor protein kinase activity	1/72	57/13741	0.259231	0.419282	0.388622	Tgfbr2	1
GO:0001664	G protein-coupled receptor binding	2/72	189/13741	0.260626	0.419282	0.388622	Jak1/S1pr1	2
GO:0048306	calcium-dependent protein binding	1/72	58/13741	0.263129	0.419282	0.388622	Ddx5	1
GO:0003678	DNA helicase activity	1/72	59/13741	0.267006	0.419282	0.388622	Chtf8	1
GO:0019888	protein phosphatase regulator activity	1/72	59/13741	0.267006	0.419282	0.388622	Ppp1r15a	1
GO:0001882	nucleoside binding	3/72	344/13741	0.269195	0.419282	0.388622	Tgtp1/Nme2/Gbp8	3
GO:0019001	guanyl nucleotide binding	3/72	344/13741	0.269195	0.419282	0.388622	Tgtp1/Nme2/Gbp8	3
GO:0032561	guanyl ribonucleotide binding	3/72	344/13741	0.269195	0.419282	0.388622	Tgtp1/Nme2/Gbp8	3
GO:0016209	antioxidant activity	1/72	60/13741	0.270864	0.419282	0.388622	Selenot	1
GO:0030374	nuclear receptor transcription coactivator activity	1/72	60/13741	0.270864	0.419282	0.388622	Actn1	1
GO:0019902	phosphatase binding	2/72	200/13741	0.282033	0.433601	0.401894	Jak1/Ppp1r15a	2
GO:0016651	oxidoreductase activity, acting on NAD(P)H	1/72	65/13741	0.289852	0.442612	0.410246	Selenot	1
GO:0005089	Rho guanyl-nucleotide exchange factor activity	1/72	66/13741	0.293591	0.445009	0.412468	Akap13	1
GO:0004930	G protein-coupled receptor activity	2/72	208/13741	0.29758	0.445009	0.412468	S1pr1/Ccr7	2
GO:0008528	G protein-coupled peptide receptor activity	1/72	68/13741	0.30101	0.445009	0.412468	Ccr7	1
GO:0060090	molecular adaptor activity	2/72	212/13741	0.305338	0.445009	0.412468	Akap13/Sun2	2
GO:0061630	ubiquitin protein ligase activity	2/72	212/13741	0.305338	0.445009	0.412468	Rnf19a/Peli1	2
GO:0016887	ATPase activity	3/72	371/13741	0.307873	0.445009	0.412468	Ddx5/Chtf8/Eif4a2	3
GO:0048029	monosaccharide binding	1/72	70/13741	0.308352	0.445009	0.412468	P4ha1	1
GO:0005096	GTPase activator activity	2/72	215/13741	0.311147	0.445009	0.412468	Arhgap45/Tagap	2
GO:0019003	GDP binding	1/72	71/13741	0.311995	0.445009	0.412468	Nme2	1
GO:0019208	phosphatase regulator activity	1/72	71/13741	0.311995	0.445009	0.412468	Ppp1r15a	1
GO:0005126	cytokine receptor binding	2/72	216/13741	0.313082	0.445009	0.412468	Tgfbr2/Jak1	2
GO:0001653	peptide receptor activity	1/72	73/13741	0.319224	0.447548	0.414821	Ccr7	1
GO:0008013	beta-catenin binding	1/72	73/13741	0.319224	0.447548	0.414821	Lef1	1
GO:0061659	ubiquitin-like protein ligase activity	2/72	220/13741	0.320809	0.447548	0.414821	Rnf19a/Peli1	2
GO:0008135	translation factor activity, RNA binding	1/72	75/13741	0.326377	0.451899	0.418854	Eif4a2	1
GO:0003725	double-stranded RNA binding	1/72	76/13741	0.329926	0.451899	0.418854	Actn1	1
GO:0008081	phosphoric diester hydrolase activity	1/72	76/13741	0.329926	0.451899	0.418854	Pde4b	1
GO:0003823	antigen binding	1/72	79/13741	0.340463	0.459133	0.425558	Trbv1	1
GO:0030695	GTPase regulator activity	2/72	232/13741	0.343862	0.459133	0.425558	Arhgap45/Tagap	2
GO:0051213	dioxygenase activity	1/72	80/13741	0.343939	0.459133	0.425558	P4ha1	1
GO:0008047	enzyme activator activity	3/72	397/13741	0.345357	0.459133	0.425558	Arhgap45/Tagap/Dnajb1	3
GO:0042626	ATPase-coupled transmembrane transporter activity	1/72	81/13741	0.347397	0.459133	0.425558	Atp6v0c	1
GO:0051117	ATPase binding	1/72	81/13741	0.347397	0.459133	0.425558	Dnajb1	1
GO:0004725	protein tyrosine phosphatase activity	1/72	83/13741	0.354258	0.465479	0.431441	Ssh2	1
GO:0015399	primary active transmembrane transporter activity	1/72	86/13741	0.364418	0.47606	0.441248	Atp6v0c	1
GO:0004857	enzyme inhibitor activity	2/72	249/13741	0.376095	0.486476	0.450902	Lef1/Txnip	2
GO:0051082	unfolded protein binding	1/72	90/13741	0.377719	0.486476	0.450902	Dnajb1	1
GO:0015078	proton transmembrane transporter activity	1/72	91/13741	0.381001	0.486476	0.450902	Atp6v0c	1
GO:0051087	chaperone binding	1/72	91/13741	0.381001	0.486476	0.450902	Dnajb1	1
GO:0005506	iron ion binding	1/72	93/13741	0.387514	0.489264	0.453486	P4ha1	1
GO:0090079	translation regulator activity, nucleic acid binding	1/72	93/13741	0.387514	0.489264	0.453486	Eif4a2	1
GO:0008094	DNA-dependent ATPase activity	1/72	95/13741	0.39396	0.494638	0.458468	Chtf8	1
GO:0004866	endopeptidase inhibitor activity	1/72	98/13741	0.403503	0.503821	0.466979	Lef1	1
GO:0019842	vitamin binding	1/72	99/13741	0.406651	0.504962	0.468036	P4ha1	1
GO:0005178	integrin binding	1/72	101/13741	0.412897	0.507507	0.470396	Actn1	1
GO:0003924	GTPase activity	2/72	269/13741	0.413192	0.507507	0.470396	Tgtp1/Gbp8	2
GO:0016705	oxidoreductase activity, acting on paired donors, with incorporation or reduction of molecular oxygen	1/72	102/13741	0.415997	0.50819	0.471029	P4ha1	1
GO:0030414	peptidase inhibitor activity	1/72	103/13741	0.41908	0.509204	0.471968	Lef1	1
GO:0061135	endopeptidase regulator activity	1/72	105/13741	0.425197	0.513875	0.476298	Lef1	1
GO:0016779	nucleotidyltransferase activity	1/72	109/13741	0.437243	0.525622	0.487186	Papola	1
GO:0042826	histone deacetylase binding	1/72	110/13741	0.440215	0.526395	0.487902	Lef1	1
GO:0015631	tubulin binding	2/72	292/13741	0.454504	0.540621	0.501088	Hsph1/Pde4b	2
GO:0051020	GTPase binding	3/72	485/13741	0.469551	0.552657	0.512244	Akap13/Tagap/Rapgef6	3
GO:0005088	Ras guanyl-nucleotide exchange factor activity	1/72	121/13741	0.471906	0.552657	0.512244	Akap13	1
GO:0042578	phosphoric ester hydrolase activity	2/72	302/13741	0.471959	0.552657	0.512244	Pde4b/Ssh2	2
GO:0045182	translation regulator activity	1/72	122/13741	0.474698	0.552999	0.51256	Eif4a2	1
GO:0061134	peptidase regulator activity	1/72	133/13741	0.504462	0.584659	0.541905	Lef1	1
GO:0005539	glycosaminoglycan binding	1/72	134/13741	0.507084	0.584699	0.541943	Tgfbr2	1
GO:0005525	GTP binding	2/72	326/13741	0.512484	0.587926	0.544934	Tgtp1/Gbp8	2
GO:0005516	calmodulin binding	1/72	142/13741	0.527573	0.602179	0.558144	Ddx5	1
GO:0005543	phospholipid binding	2/72	339/13741	0.533589	0.605986	0.561673	Dgka/Rapgef6	2
GO:0003779	actin binding	2/72	342/13741	0.538372	0.608361	0.563874	Ssh2/Actn1	2
GO:0004842	ubiquitin-protein transferase activity	2/72	346/13741	0.544699	0.611892	0.567147	Rnf19a/Peli1	2
GO:0022853	active ion transmembrane transporter activity	1/72	150/13741	0.547221	0.611892	0.567147	Atp6v0c	1
GO:0004721	phosphoprotein phosphatase activity	1/72	151/13741	0.549619	0.611892	0.567147	Ssh2	1
GO:0017048	Rho GTPase binding	1/72	155/13741	0.559089	0.619383	0.574091	Akap13	1
GO:0051015	actin filament binding	1/72	161/13741	0.572927	0.629659	0.583615	Actn1	1
GO:0019787	ubiquitin-like protein transferase activity	2/72	365/13741	0.573937	0.629659	0.583615	Rnf19a/Peli1	2
GO:0017016	Ras GTPase binding	2/72	381/13741	0.597507	0.65235	0.604647	Akap13/Rapgef6	2
GO:0042393	histone binding	1/72	179/13741	0.611922	0.657945	0.609833	Lef1	1
GO:0140097	catalytic activity, acting on DNA	1/72	180/13741	0.613982	0.657945	0.609833	Chtf8	1
GO:0031267	small GTPase binding	2/72	394/13741	0.615943	0.657945	0.609833	Akap13/Rapgef6	2
GO:0001217	DNA-binding transcription repressor activity	1/72	183/13741	0.620099	0.657945	0.609833	Satb1	1
GO:0001227	DNA-binding transcription repressor activity, RNA polymerase II-specific	1/72	183/13741	0.620099	0.657945	0.609833	Satb1	1
GO:0050839	cell adhesion molecule binding	1/72	183/13741	0.620099	0.657945	0.609833	Actn1	1
GO:0005509	calcium ion binding	2/72	414/13741	0.64306	0.679119	0.629458	Dgka/Actn1	2
GO:0030246	carbohydrate binding	1/72	209/13741	0.669257	0.698847	0.647744	P4ha1	1
GO:0046982	protein heterodimerization activity	2/72	435/13741	0.669917	0.698847	0.647744	H2afv/Fos	2
GO:0015077	monovalent inorganic cation transmembrane transporter activity	1/72	210/13741	0.671017	0.698847	0.647744	Atp6v0c	1
GO:0042277	peptide binding	1/72	214/13741	0.677964	0.702843	0.651448	Trbv1	1
GO:0016791	phosphatase activity	1/72	223/13741	0.693071	0.715224	0.662923	Ssh2	1
GO:0022804	active transmembrane transporter activity	1/72	241/13741	0.721219	0.740888	0.686711	Atp6v0c	1
GO:0050662	coenzyme binding	1/72	245/13741	0.727119	0.74357	0.689196	P4ha1	1
GO:0033218	amide binding	1/72	269/13741	0.760023	0.773717	0.717139	Trbv1	1
GO:0022890	inorganic cation transmembrane transporter activity	1/72	346/13741	0.841342	0.852661	0.79031	Atp6v0c	1
GO:0008324	cation transmembrane transporter activity	1/72	381/13741	0.868649	0.876405	0.812318	Atp6v0c	1
GO:0048037	cofactor binding	1/72	393/13741	0.8769	0.880797	0.816389	P4ha1	1
GO:0015318	inorganic molecular entity transmembrane transporter activity	1/72	470/13741	0.918928	0.918928	0.851731	Atp6v0c	1

## Sheet: NK cell
ID	Description	GeneRatio	BgRatio	pvalue	p.adjust	qvalue	geneID	Count
GO:0004115	3',5'-cyclic-AMP phosphodiesterase activity	2/94	11/13741	0.00244634	0.362034	0.35286	Pde3b/Pde4b	2
GO:0031625	ubiquitin protein ligase binding	7/94	283/13741	0.00324805	0.362034	0.35286	Atp6v0c/Scamp3/Nae1/Tuba1b/Jak1/Dnaja1/Txnip	7
GO:0044389	ubiquitin-like protein ligase binding	7/94	300/13741	0.00446955	0.362034	0.35286	Atp6v0c/Scamp3/Nae1/Tuba1b/Jak1/Dnaja1/Txnip	7
GO:0005198	structural molecule activity	8/94	413/13741	0.00729067	0.380893	0.371241	Rpl13a/Rps27/Lamb3/Ahnak/Rpl38/Rps29/Epb41/Tuba1b	8
GO:0004114	3',5'-cyclic-nucleotide phosphodiesterase activity	2/94	23/13741	0.0106691	0.380893	0.371241	Pde3b/Pde4b	2
GO:0001671	ATPase activator activity	2/94	24/13741	0.0115877	0.380893	0.371241	Dnaja1/Dnajb1	2
GO:0004112	cyclic-nucleotide phosphodiesterase activity	2/94	24/13741	0.0115877	0.380893	0.371241	Pde3b/Pde4b	2
GO:0043425	bHLH transcription factor binding	2/94	25/13741	0.0125397	0.380893	0.371241	Tcf12/Usf1	2
GO:0042578	phosphoric ester hydrolase activity	6/94	302/13741	0.0174018	0.43961	0.42847	Pde3b/Lpin1/Inpp5d/Pde4b/Dusp2/Ssh2	6
GO:0008138	protein tyrosine/serine/threonine phosphatase activity	2/94	32/13741	0.0201015	0.43961	0.42847	Dusp2/Ssh2	2
GO:0003735	structural constituent of ribosome	4/94	157/13741	0.0226305	0.43961	0.42847	Rpl13a/Rps27/Rpl38/Rps29	4
GO:0120013	lipid transfer activity	2/94	35/13741	0.0237973	0.43961	0.42847	Pitpnc1/Gramd1a	2
GO:0060590	ATPase regulator activity	2/94	37/13741	0.0264038	0.43961	0.42847	Dnaja1/Dnajb1	2
GO:0051219	phosphoprotein binding	3/94	94/13741	0.0265717	0.43961	0.42847	Cblb/Pde3b/Epb41	3
GO:0004715	non-membrane spanning protein tyrosine kinase activity	2/94	44/13741	0.0363705	0.43961	0.42847	Csk/Jak1	2
GO:0030544	Hsp70 protein binding	2/94	44/13741	0.0363705	0.43961	0.42847	Dnaja1/Dnajb1	2
GO:0001664	G protein-coupled receptor binding	4/94	189/13741	0.0406497	0.43961	0.42847	S1pr1/Flna/Jak1/Dnaja1	4
GO:0017124	SH3 domain binding	3/94	117/13741	0.0461458	0.43961	0.42847	Cblb/Elmo1/Inpp5d	3
GO:0030246	carbohydrate binding	4/94	209/13741	0.0551039	0.43961	0.42847	Klre1/Klrb1f/Klri2/Klra7	4
GO:0031072	heat shock protein binding	3/94	128/13741	0.0574434	0.43961	0.42847	Dnaja1/Dnajb1/Itgam	3
GO:0061630	ubiquitin protein ligase activity	4/94	212/13741	0.0574836	0.43961	0.42847	Cblb/Rnf2/Peli1/Ppil2	4
GO:0061659	ubiquitin-like protein ligase activity	4/94	220/13741	0.0640966	0.43961	0.42847	Cblb/Rnf2/Peli1/Ppil2	4
GO:0008195	phosphatidate phosphatase activity	1/94	10/13741	0.0663616	0.43961	0.42847	Lpin1	1
GO:0008641	ubiquitin-like modifier activating enzyme activity	1/94	10/13741	0.0663616	0.43961	0.42847	Nae1	1
GO:0046030	inositol trisphosphate phosphatase activity	1/94	10/13741	0.0663616	0.43961	0.42847	Inpp5d	1
GO:0061578	Lys63-specific deubiquitinase activity	1/94	10/13741	0.0663616	0.43961	0.42847	Otud5	1
GO:0016791	phosphatase activity	4/94	223/13741	0.0666757	0.43961	0.42847	Lpin1/Inpp5d/Dusp2/Ssh2	4
GO:0048365	Rac GTPase binding	2/94	63/13741	0.0691235	0.43961	0.42847	Fmnl1/Flna	2
GO:0001846	opsonin binding	1/94	11/13741	0.0727531	0.43961	0.42847	Itgam	1
GO:0005522	profilin binding	1/94	11/13741	0.0727531	0.43961	0.42847	Fmnl1	1
GO:0034450	ubiquitin-ubiquitin ligase activity	1/94	11/13741	0.0727531	0.43961	0.42847	Ppil2	1
GO:0005545	1-phosphatidylinositol binding	1/94	12/13741	0.0791013	0.43961	0.42847	Epb41	1
GO:0017017	MAP kinase tyrosine/serine/threonine phosphatase activity	1/94	12/13741	0.0791013	0.43961	0.42847	Dusp2	1
GO:0043395	heparan sulfate proteoglycan binding	1/94	12/13741	0.0791013	0.43961	0.42847	Itgam	1
GO:0045125	bioactive lipid receptor activity	1/94	12/13741	0.0791013	0.43961	0.42847	S1pr1	1
GO:0046332	SMAD binding	2/94	71/13741	0.0849638	0.43961	0.42847	Tcf12/Flna	2
GO:0035497	cAMP response element binding	1/94	13/13741	0.0854066	0.43961	0.42847	Tcf12	1
GO:0044548	S100 protein binding	1/94	13/13741	0.0854066	0.43961	0.42847	Ahnak	1
GO:0017048	Rho GTPase binding	3/94	155/13741	0.0900488	0.43961	0.42847	Slmap/Fmnl1/Flna	3
GO:0019903	protein phosphatase binding	3/94	155/13741	0.0900488	0.43961	0.42847	Klre1/Csk/Jak1	3
GO:0008301	DNA binding, bending	1/94	14/13741	0.0916691	0.43961	0.42847	Cebpg	1
GO:0008432	JUN kinase binding	1/94	14/13741	0.0916691	0.43961	0.42847	Kif5b	1
GO:0016408	C-acyltransferase activity	1/94	14/13741	0.0916691	0.43961	0.42847	Acaa1a	1
GO:0033549	MAP kinase phosphatase activity	1/94	14/13741	0.0916691	0.43961	0.42847	Dusp2	1
GO:0034236	protein kinase A catalytic subunit binding	1/94	14/13741	0.0916691	0.43961	0.42847	Csk	1
GO:0046527	glucosyltransferase activity	1/94	14/13741	0.0916691	0.43961	0.42847	Ugcg	1
GO:0120020	cholesterol transfer activity	1/94	14/13741	0.0916691	0.43961	0.42847	Gramd1a	1
GO:0008081	phosphoric diester hydrolase activity	2/94	76/13741	0.0953678	0.43961	0.42847	Pde3b/Pde4b	2
GO:0120015	sterol transfer activity	1/94	15/13741	0.0978892	0.43961	0.42847	Gramd1a	1
GO:1990380	Lys48-specific deubiquitinase activity	1/94	15/13741	0.0978892	0.43961	0.42847	Otud5	1
GO:0017160	Ral GTPase binding	1/94	16/13741	0.104067	0.43961	0.42847	Flna	1
GO:0030552	cAMP binding	1/94	16/13741	0.104067	0.43961	0.42847	Pde4b	1
GO:0051117	ATPase binding	2/94	81/13741	0.106115	0.43961	0.42847	Pex19/Dnajb1	2
GO:0008409	5'-3' exonuclease activity	1/94	17/13741	0.110203	0.43961	0.42847	Trir	1
GO:0008553	proton-exporting ATPase activity, phosphorylative mechanism	1/94	17/13741	0.110203	0.43961	0.42847	Atp6v0c	1
GO:0031681	G-protein beta-subunit binding	1/94	17/13741	0.110203	0.43961	0.42847	Gng10	1
GO:0043422	protein kinase B binding	1/94	17/13741	0.110203	0.43961	0.42847	Pde3b	1
GO:0071837	HMG box domain binding	1/94	17/13741	0.110203	0.43961	0.42847	Tcf12	1
GO:0004725	protein tyrosine phosphatase activity	2/94	83/13741	0.110503	0.43961	0.42847	Dusp2/Ssh2	2
GO:0042975	peroxisome proliferator activated receptor binding	1/94	18/13741	0.116298	0.43961	0.42847	Lpin1	1
GO:0044769	ATPase activity, coupled to transmembrane movement of ions, rotational mechanism	1/94	18/13741	0.116298	0.43961	0.42847	Atp6v0c	1
GO:0046961	proton-transporting ATPase activity, rotational mechanism	1/94	18/13741	0.116298	0.43961	0.42847	Atp6v0c	1
GO:0004896	cytokine receptor activity	2/94	86/13741	0.117172	0.43961	0.42847	Il17ra/Il18r1	2
GO:0098632	cell-cell adhesion mediator activity	1/94	19/13741	0.122351	0.43961	0.42847	Nptn	1
GO:0051082	unfolded protein binding	2/94	90/13741	0.126218	0.43961	0.42847	Dnaja1/Dnajb1	2
GO:0017116	single-stranded DNA helicase activity	1/94	20/13741	0.128363	0.43961	0.42847	Wrnip1	1
GO:0032794	GTPase activating protein binding	1/94	20/13741	0.128363	0.43961	0.42847	Fmnl1	1
GO:0052745	inositol phosphate phosphatase activity	1/94	20/13741	0.128363	0.43961	0.42847	Inpp5d	1
GO:0070064	proline-rich region binding	1/94	20/13741	0.128363	0.43961	0.42847	Csk	1
GO:0051087	chaperone binding	2/94	91/13741	0.128505	0.43961	0.42847	Dnaja1/Dnajb1	2
GO:0050750	low-density lipoprotein particle receptor binding	1/94	21/13741	0.134334	0.43961	0.42847	Dnaja1	1
GO:0052866	phosphatidylinositol phosphate phosphatase activity	1/94	21/13741	0.134334	0.43961	0.42847	Inpp5d	1
GO:0120014	phospholipid transfer activity	1/94	21/13741	0.134334	0.43961	0.42847	Pitpnc1	1
GO:0008047	enzyme activator activity	5/94	397/13741	0.135929	0.43961	0.42847	Vsir/Wrnip1/Arhgap15/Dnaja1/Dnajb1	5
GO:0046625	sphingolipid binding	1/94	22/13741	0.140265	0.43961	0.42847	S1pr1	1
GO:0070325	lipoprotein particle receptor binding	1/94	22/13741	0.140265	0.43961	0.42847	Dnaja1	1
GO:0005319	lipid transporter activity	2/94	97/13741	0.142427	0.43961	0.42847	Pitpnc1/Gramd1a	2
GO:0140375	immune receptor activity	2/94	101/13741	0.15188	0.43961	0.42847	Il17ra/Il18r1	2
GO:0043027	cysteine-type endopeptidase inhibitor activity involved in apoptotic process	1/94	24/13741	0.152007	0.43961	0.42847	Cd27	1
GO:0019902	phosphatase binding	3/94	200/13741	0.157218	0.43961	0.42847	Klre1/Csk/Jak1	3
GO:0003887	DNA-directed DNA polymerase activity	1/94	25/13741	0.157818	0.43961	0.42847	Rev3l	1
GO:0015248	sterol transporter activity	1/94	25/13741	0.157818	0.43961	0.42847	Gramd1a	1
GO:0043394	proteoglycan binding	1/94	25/13741	0.157818	0.43961	0.42847	Itgam	1
GO:0048020	CCR chemokine receptor binding	1/94	25/13741	0.157818	0.43961	0.42847	Jak1	1
GO:0044325	ion channel binding	2/94	105/13741	0.161454	0.43961	0.42847	Flna/Pde4b	2
GO:0061135	endopeptidase regulator activity	2/94	105/13741	0.161454	0.43961	0.42847	Vsir/Cd27	2
GO:0030507	spectrin binding	1/94	26/13741	0.16359	0.43961	0.42847	Epb41	1
GO:0008194	UDP-glycosyltransferase activity	2/94	106/13741	0.163865	0.43961	0.42847	B3gnt2/Ugcg	2
GO:0016877	ligase activity, forming carbon-sulfur bonds	1/94	27/13741	0.169322	0.43961	0.42847	Nae1	1
GO:0030551	cyclic nucleotide binding	1/94	27/13741	0.169322	0.43961	0.42847	Pde4b	1
GO:0043015	gamma-tubulin binding	1/94	27/13741	0.169322	0.43961	0.42847	Pde4b	1
GO:0098631	cell adhesion mediator activity	1/94	27/13741	0.169322	0.43961	0.42847	Nptn	1
GO:0042826	histone deacetylase binding	2/94	110/13741	0.173572	0.43961	0.42847	Lpin1/Usf1	2
GO:0140297	DNA-binding transcription factor binding	4/94	319/13741	0.174699	0.43961	0.42847	Tcf12/Usf1/Dnaja1/Eomes	4
GO:0009678	pyrophosphate hydrolysis-driven proton transmembrane transporter activity	1/94	28/13741	0.175016	0.43961	0.42847	Atp6v0c	1
GO:0015459	potassium channel regulator activity	1/94	28/13741	0.175016	0.43961	0.42847	Flna	1
GO:0004713	protein tyrosine kinase activity	2/94	111/13741	0.176014	0.43961	0.42847	Csk/Jak1	2
GO:0046982	protein heterodimerization activity	5/94	435/13741	0.177291	0.43961	0.42847	Tcf12/Cebpg/Usf1/Nae1/Itgam	5
GO:0008378	galactosyltransferase activity	1/94	30/13741	0.186288	0.452656	0.441185	B3gnt2	1
GO:0035035	histone acetyltransferase binding	1/94	30/13741	0.186288	0.452656	0.441185	Ets1	1
GO:0015662	ion transmembrane transporter activity, phosphorylative mechanism	1/94	31/13741	0.191867	0.452656	0.441185	Atp6v0c	1
GO:0016504	peptidase activator activity	1/94	31/13741	0.191867	0.452656	0.441185	Vsir	1
GO:0034061	DNA polymerase activity	1/94	31/13741	0.191867	0.452656	0.441185	Rev3l	1
GO:0047485	protein N-terminus binding	2/94	120/13741	0.198217	0.455743	0.444194	Pex19/Epb41	2
GO:0003755	peptidyl-prolyl cis-trans isomerase activity	1/94	33/13741	0.202911	0.455743	0.444194	Ppil2	1
GO:0043028	cysteine-type endopeptidase regulator activity involved in apoptotic process	1/94	33/13741	0.202911	0.455743	0.444194	Cd27	1
GO:0003779	actin binding	4/94	342/13741	0.20652	0.455743	0.444194	Fmnl1/Flna/Epb41/Ssh2	4
GO:0005048	signal sequence binding	1/94	34/13741	0.208377	0.455743	0.444194	Pex19	1
GO:0008376	acetylgalactosaminyltransferase activity	1/94	34/13741	0.208377	0.455743	0.444194	B3gnt2	1
GO:0051019	mitogen-activated protein kinase binding	1/94	34/13741	0.208377	0.455743	0.444194	Dusp2	1
GO:0004888	transmembrane signaling receptor activity	5/94	464/13741	0.21172	0.455743	0.444194	Klre1/S1pr1/Cd27/Il17ra/Il18r1	5
GO:0004842	ubiquitin-protein transferase activity	4/94	346/13741	0.212224	0.455743	0.444194	Cblb/Rnf2/Peli1/Ppil2	4
GO:0015036	disulfide oxidoreductase activity	1/94	35/13741	0.213805	0.455743	0.444194	Tmx1	1
GO:0070888	E-box binding	1/94	35/13741	0.213805	0.455743	0.444194	Tcf12	1
GO:0004177	aminopeptidase activity	1/94	36/13741	0.219197	0.459181	0.447544	Tpp2	1
GO:0016859	cis-trans isomerase activity	1/94	36/13741	0.219197	0.459181	0.447544	Ppil2	1
GO:0001102	RNA polymerase II activating transcription factor binding	1/94	38/13741	0.229872	0.471349	0.459404	Eomes	1
GO:0051539	4 iron, 4 sulfur cluster binding	1/94	38/13741	0.229872	0.471349	0.459404	Rev3l	1
GO:0061134	peptidase regulator activity	2/94	133/13741	0.230825	0.471349	0.459404	Vsir/Cd27	2
GO:0004869	cysteine-type endopeptidase inhibitor activity	1/94	39/13741	0.235155	0.472253	0.460285	Cd27	1
GO:0042379	chemokine receptor binding	1/94	39/13741	0.235155	0.472253	0.460285	Jak1	1
GO:0019787	ubiquitin-like protein transferase activity	4/94	365/13741	0.239898	0.47494	0.462905	Cblb/Rnf2/Peli1/Ppil2	4
GO:0015485	cholesterol binding	1/94	40/13741	0.240402	0.47494	0.462905	Gramd1a	1
GO:0001784	phosphotyrosine residue binding	1/94	41/13741	0.245613	0.481323	0.469125	Cblb	1
GO:0016887	ATPase activity	4/94	371/13741	0.248813	0.483665	0.471408	Wrnip1/Kif5b/Tor4a/Atf7ip	4
GO:0019829	ATPase-coupled cation transmembrane transporter activity	1/94	42/13741	0.250789	0.483665	0.471408	Atp6v0c	1
GO:0051018	protein kinase A binding	1/94	43/13741	0.25593	0.489693	0.477284	Csk	1
GO:0005548	phospholipid transporter activity	1/94	44/13741	0.261036	0.49172	0.479259	Pitpnc1	1
GO:0042625	ATPase-coupled ion transmembrane transporter activity	1/94	44/13741	0.261036	0.49172	0.479259	Atp6v0c	1
GO:0016782	transferase activity, transferring sulfur-containing groups	1/94	45/13741	0.266108	0.4954	0.482846	Acaa1a	1
GO:0008375	acetylglucosaminyltransferase activity	1/94	46/13741	0.271145	0.4954	0.482846	B3gnt2	1
GO:0008408	3'-5' exonuclease activity	1/94	46/13741	0.271145	0.4954	0.482846	Trir	1
GO:0032934	sterol binding	1/94	46/13741	0.271145	0.4954	0.482846	Gramd1a	1
GO:0004721	phosphoprotein phosphatase activity	2/94	151/13741	0.276457	0.501336	0.488632	Dusp2/Ssh2	2
GO:0060589	nucleoside-triphosphatase regulator activity	3/94	269/13741	0.279558	0.501429	0.488722	Arhgap15/Dnaja1/Dnajb1	3
GO:0016758	transferase activity, transferring hexosyl groups	2/94	156/13741	0.289141	0.501429	0.488722	B3gnt2/Ugcg	2
GO:0003712	transcription coregulator activity	4/94	398/13741	0.289747	0.501429	0.488722	Cbfb/Lpin1/Atf7ip/Dnajb1	4
GO:0005200	structural constituent of cytoskeleton	1/94	50/13741	0.290953	0.501429	0.488722	Tuba1b	1
GO:0016627	oxidoreductase activity, acting on the CH-CH group of donors	1/94	50/13741	0.290953	0.501429	0.488722	Acaa1a	1
GO:0016667	oxidoreductase activity, acting on a sulfur group of donors	1/94	50/13741	0.290953	0.501429	0.488722	Tmx1	1
GO:0034987	immunoglobulin receptor binding	1/94	50/13741	0.290953	0.501429	0.488722	Flna	1
GO:0003714	transcription corepressor activity	2/94	160/13741	0.299272	0.511906	0.498934	Atf7ip/Dnajb1	2
GO:0051015	actin filament binding	2/94	161/13741	0.301802	0.511906	0.498934	Fmnl1/Flna	2
GO:0001085	RNA polymerase II transcription factor binding	1/94	53/13741	0.305458	0.511906	0.498934	Lpin1	1
GO:0045309	protein phosphorylated amino acid binding	1/94	53/13741	0.305458	0.511906	0.498934	Cblb	1
GO:0000978	RNA polymerase II cis-regulatory region sequence-specific DNA binding	4/94	414/13741	0.314464	0.520657	0.507463	Ets1/Hbp1/Tcf12/Cebpg	4
GO:0005080	protein kinase C binding	1/94	55/13741	0.314965	0.520657	0.507463	Flna	1
GO:0004518	nuclease activity	2/94	168/13741	0.319465	0.524527	0.511235	Rnaset2b/Trir	2
GO:0001228	DNA-binding transcription activator activity, RNA polymerase II-specific	3/94	297/13741	0.332003	0.53361	0.520088	Tcf12/Cebpg/Eomes	3
GO:0003678	DNA helicase activity	1/94	59/13741	0.333594	0.53361	0.520088	Wrnip1	1
GO:0001216	DNA-binding transcription activator activity	3/94	298/13741	0.333882	0.53361	0.520088	Tcf12/Cebpg/Eomes	3
GO:0000987	cis-regulatory region sequence-specific DNA binding	4/94	427/13741	0.334697	0.53361	0.520088	Ets1/Hbp1/Tcf12/Cebpg	4
GO:0051536	iron-sulfur cluster binding	1/94	60/13741	0.338173	0.53361	0.520088	Rev3l	1
GO:0051540	metal cluster binding	1/94	60/13741	0.338173	0.53361	0.520088	Rev3l	1
GO:0043178	alcohol binding	1/94	62/13741	0.347236	0.544377	0.530582	Gramd1a	1
GO:0140097	catalytic activity, acting on DNA	2/94	180/13741	0.34949	0.544397	0.530602	Wrnip1/Rev3l	2
GO:0030971	receptor tyrosine kinase binding	1/94	64/13741	0.356177	0.5455	0.531676	Cblb	1
GO:0001217	DNA-binding transcription repressor activity	2/94	183/13741	0.356932	0.5455	0.531676	Hbp1/Mxd4	2
GO:0001227	DNA-binding transcription repressor activity, RNA polymerase II-specific	2/94	183/13741	0.356932	0.5455	0.531676	Hbp1/Mxd4	2
GO:0003777	microtubule motor activity	1/94	67/13741	0.369362	0.560968	0.546753	Kif5b	1
GO:0033613	activating transcription factor binding	1/94	69/13741	0.378003	0.570526	0.556068	Eomes	1
GO:0004527	exonuclease activity	1/94	71/13741	0.386527	0.576233	0.561631	Trir	1
GO:0005496	steroid binding	1/94	71/13741	0.386527	0.576233	0.561631	Gramd1a	1
GO:0099106	ion channel regulator activity	1/94	73/13741	0.394935	0.585178	0.570349	Flna	1
GO:0003725	double-stranded RNA binding	1/94	76/13741	0.407334	0.599892	0.58469	Tuba1b	1
GO:0008238	exopeptidase activity	1/94	78/13741	0.41546	0.608173	0.592762	Tpp2	1
GO:0004843	thiol-dependent ubiquitin-specific protease activity	1/94	79/13741	0.419482	0.610383	0.594916	Otud5	1
GO:0051020	GTPase binding	4/94	485/13741	0.425059	0.614607	0.599032	Slmap/Fmnl1/Elmo1/Flna	4
GO:0042626	ATPase-coupled transmembrane transporter activity	1/94	81/13741	0.427443	0.614607	0.599032	Atp6v0c	1
GO:0042277	peptide binding	2/94	214/13741	0.431791	0.616642	0.601016	Pex19/Tpp2	2
GO:0016757	transferase activity, transferring glycosyl groups	2/94	215/13741	0.434134	0.616642	0.601016	B3gnt2/Ugcg	2
GO:0035091	phosphatidylinositol binding	2/94	216/13741	0.436471	0.616642	0.601016	Pitpnc1/Epb41	2
GO:0036459	thiol-dependent ubiquitinyl hydrolase activity	1/94	85/13741	0.443043	0.62052	0.604795	Otud5	1
GO:0015399	primary active transmembrane transporter activity	1/94	86/13741	0.446876	0.62052	0.604795	Atp6v0c	1
GO:0101005	ubiquitinyl hydrolase activity	1/94	86/13741	0.446876	0.62052	0.604795	Otud5	1
GO:0005201	extracellular matrix structural constituent	1/94	87/13741	0.450684	0.622251	0.606483	Lamb3	1
GO:1990782	protein tyrosine kinase binding	1/94	88/13741	0.454466	0.623928	0.608116	Cblb	1
GO:0003713	transcription coactivator activity	2/94	228/13741	0.464109	0.628637	0.612707	Cbfb/Lpin1	2
GO:0004540	ribonuclease activity	1/94	91/13741	0.465657	0.628637	0.612707	Rnaset2b	1
GO:0015078	proton transmembrane transporter activity	1/94	91/13741	0.465657	0.628637	0.612707	Atp6v0c	1
GO:0016247	channel regulator activity	1/94	93/13741	0.472991	0.635011	0.618919	Flna	1
GO:0008094	DNA-dependent ATPase activity	1/94	95/13741	0.480226	0.637677	0.621518	Wrnip1	1
GO:0019783	ubiquitin-like protein-specific protease activity	1/94	95/13741	0.480226	0.637677	0.621518	Otud5	1
GO:0004252	serine-type endopeptidase activity	1/94	96/13741	0.483807	0.638115	0.621944	Tpp2	1
GO:0017016	Ras GTPase binding	3/94	381/13741	0.485808	0.638115	0.621944	Slmap/Fmnl1/Flna	3
GO:0004866	endopeptidase inhibitor activity	1/94	98/13741	0.490894	0.64133	0.625078	Cd27	1
GO:0008201	heparin binding	1/94	100/13741	0.497886	0.64412	0.627798	Itgam	1
GO:0003774	motor activity	1/94	102/13741	0.504783	0.64412	0.627798	Kif5b	1
GO:0030414	peptidase inhibitor activity	1/94	103/13741	0.508196	0.64412	0.627798	Cd27	1
GO:0031267	small GTPase binding	3/94	394/13741	0.508272	0.64412	0.627798	Slmap/Fmnl1/Flna	3
GO:0004857	enzyme inhibitor activity	2/94	249/13741	0.510532	0.64412	0.627798	Cd27/Txnip	2
GO:0061629	RNA polymerase II-specific DNA-binding transcription factor binding	2/94	249/13741	0.510532	0.64412	0.627798	Dnaja1/Eomes	2
GO:0016407	acetyltransferase activity	1/94	104/13741	0.511585	0.64412	0.627798	Acaa1a	1
GO:0016779	nucleotidyltransferase activity	1/94	109/13741	0.528191	0.661599	0.644834	Rev3l	1
GO:0008236	serine-type peptidase activity	1/94	111/13741	0.534675	0.666287	0.649403	Tpp2	1
GO:0019955	cytokine binding	1/94	114/13741	0.544237	0.67101	0.654006	Il18r1	1
GO:0016825	hydrolase activity, acting on acid phosphorus-nitrogen bonds	1/94	115/13741	0.547381	0.67101	0.654006	Tpp2	1
GO:0017171	serine hydrolase activity	1/94	115/13741	0.547381	0.67101	0.654006	Tpp2	1
GO:0003924	GTPase activity	2/94	269/13741	0.552272	0.67101	0.654006	Gng10/Tuba1b	2
GO:0033218	amide binding	2/94	269/13741	0.552272	0.67101	0.654006	Pex19/Tpp2	2
GO:0016874	ligase activity	1/94	131/13741	0.594861	0.718348	0.700144	Nae1	1
GO:0015631	tubulin binding	2/94	292/13741	0.597145	0.718348	0.700144	Kif5b/Pde4b	2
GO:0016853	isomerase activity	1/94	133/13741	0.600438	0.718516	0.700308	Ppil2	1
GO:0005539	glycosaminoglycan binding	1/94	134/13741	0.603198	0.718516	0.700308	Itgam	1
GO:0008234	cysteine-type peptidase activity	1/94	140/13741	0.619367	0.734176	0.715572	Otud5	1
GO:0005516	calmodulin binding	1/94	142/13741	0.62461	0.736797	0.718126	Epb41	1
GO:0004386	helicase activity	1/94	146/13741	0.634883	0.745298	0.726411	Wrnip1	1
GO:0022853	active ion transmembrane transporter activity	1/94	150/13741	0.644878	0.753392	0.7343	Atp6v0c	1
GO:0051427	hormone receptor binding	1/94	153/13741	0.652196	0.758295	0.739079	Jak1	1
GO:0140098	catalytic activity, acting on RNA	2/94	325/13741	0.65559	0.758611	0.739387	Isy1/Rnaset2b	2
GO:0005543	phospholipid binding	2/94	339/13741	0.678292	0.781161	0.761365	Pitpnc1/Epb41	2
GO:0000287	magnesium ion binding	1/94	173/13741	0.697312	0.799278	0.779023	Mast3	1
GO:1901681	sulfur compound binding	1/94	175/13741	0.701492	0.800294	0.780013	Itgam	1
GO:0005085	guanyl-nucleotide exchange factor activity	1/94	188/13741	0.727302	0.825861	0.804933	Elmo1	1
GO:0016747	transferase activity, transferring acyl groups other than amino-acyl groups	1/94	192/13741	0.73479	0.830483	0.809438	Acaa1a	1
GO:0008022	protein C-terminus binding	1/94	205/13741	0.757748	0.846461	0.825011	Epb41	1
GO:0004930	G protein-coupled receptor activity	1/94	208/13741	0.762761	0.846461	0.825011	S1pr1	1
GO:0015077	monovalent inorganic cation transmembrane transporter activity	1/94	210/13741	0.766045	0.846461	0.825011	Atp6v0c	1
GO:0008017	microtubule binding	1/94	212/13741	0.769284	0.846461	0.825011	Kif5b	1
GO:0060090	molecular adaptor activity	1/94	212/13741	0.769284	0.846461	0.825011	Tnrc6a	1
GO:0005096	GTPase activator activity	1/94	215/13741	0.774061	0.846461	0.825011	Arhgap15	1
GO:0005126	cytokine receptor binding	1/94	216/13741	0.775631	0.846461	0.825011	Jak1	1
GO:0070011	peptidase activity, acting on L-amino acid peptides	2/94	412/13741	0.777718	0.846461	0.825011	Otud5/Tpp2	2
GO:0016746	transferase activity, transferring acyl groups	1/94	219/13741	0.780277	0.846461	0.825011	Acaa1a	1
GO:0003729	mRNA binding	1/94	231/13741	0.797928	0.856246	0.834548	Rpl13a	1
GO:0030695	GTPase regulator activity	1/94	232/13741	0.799334	0.856246	0.834548	Arhgap15	1
GO:0008233	peptidase activity	2/94	432/13741	0.799868	0.856246	0.834548	Otud5/Tpp2	2
GO:0022804	active transmembrane transporter activity	1/94	241/13741	0.81156	0.864952	0.843033	Atp6v0c	1
GO:0003682	chromatin binding	2/94	483/13741	0.84781	0.899576	0.87678	Rnf2/Eomes	2
GO:0004175	endopeptidase activity	1/94	275/13741	0.851451	0.899576	0.87678	Tpp2	1
GO:0005525	GTP binding	1/94	326/13741	0.896145	0.928892	0.905353	Tuba1b	1
GO:0032550	purine ribonucleoside binding	1/94	333/13741	0.901134	0.928892	0.905353	Tuba1b	1
GO:0001883	purine nucleoside binding	1/94	335/13741	0.902516	0.928892	0.905353	Tuba1b	1
GO:0032549	ribonucleoside binding	1/94	336/13741	0.903199	0.928892	0.905353	Tuba1b	1
GO:0001882	nucleoside binding	1/94	344/13741	0.9085	0.928892	0.905353	Tuba1b	1
GO:0019001	guanyl nucleotide binding	1/94	344/13741	0.9085	0.928892	0.905353	Tuba1b	1
GO:0032561	guanyl ribonucleotide binding	1/94	344/13741	0.9085	0.928892	0.905353	Tuba1b	1
GO:0022890	inorganic cation transmembrane transporter activity	1/94	346/13741	0.909779	0.928892	0.905353	Atp6v0c	1
GO:0008324	cation transmembrane transporter activity	1/94	381/13741	0.92951	0.943	0.919104	Atp6v0c	1
GO:0004674	protein serine/threonine kinase activity	1/94	390/13741	0.933852	0.943	0.919104	Mast3	1
GO:0048037	cofactor binding	1/94	393/13741	0.935239	0.943	0.919104	Rev3l	1
GO:0005509	calcium ion binding	1/94	414/13741	0.944177	0.948079	0.924054	Cblb	1
GO:0015318	inorganic molecular entity transmembrane transporter activity	1/94	470/13741	0.962476	0.962476	0.938086	Atp6v0c	1

## Sheet: Nr4a1+ Mono
ID	Description	GeneRatio	BgRatio	pvalue	p.adjust	qvalue	geneID	Count
GO:0003735	structural constituent of ribosome	7/76	157/13741	2.51071e-05	0.0032878	0.00283523	Rps29/Rpl35/Rps28/Rps27/Rps21/Rpl13a/Rpl38	7
GO:0046982	protein heterodimerization activity	11/76	435/13741	2.52908e-05	0.0032878	0.00283523	Cebpb/Ikzf3/Itgb2/Itgal/Mef2d/Bcl2a1d/Raf1/Tlr2/Bcl2a1b/Nr4a1/Nr1h3	11
GO:0035325	Toll-like receptor binding	3/76	14/13741	5.66488e-05	0.00490957	0.00423376	Cd36/Tlr2/Ceacam1	3
GO:0001540	amyloid-beta binding	4/76	52/13741	0.000191304	0.00868313	0.00748788	Itgb2/Cd36/Tlr2/Apoe	4
GO:0004888	transmembrane signaling receptor activity	10/76	464/13741	0.000226647	0.00868313	0.00748788	Csf1r/Itgb2/Tnfrsf1b/Cxcr4/Itgal/Sema4d/Spn/S1pr5/Adgre4/Hpgd	10
GO:0001228	DNA-binding transcription activator activity, RNA polymerase II-specific	8/76	297/13741	0.000228507	0.00868313	0.00748788	Cebpb/Pou2f2/Ikzf3/Mef2d/Klf4/Rel/Nr4a1/Nr1h3	8
GO:0001216	DNA-binding transcription activator activity	8/76	298/13741	0.000233776	0.00868313	0.00748788	Cebpb/Pou2f2/Ikzf3/Mef2d/Klf4/Rel/Nr4a1/Nr1h3	8
GO:0005504	fatty acid binding	3/76	34/13741	0.000860096	0.0279531	0.0241053	Nme2/Fabp4/Cd36	3
GO:0036041	long-chain fatty acid binding	2/76	14/13741	0.00263151	0.0605102	0.0521808	Fabp4/Cd36	2
GO:0051400	BH domain binding	2/76	14/13741	0.00263151	0.0605102	0.0521808	Bcl2a1d/Bcl2a1b	2
GO:0033293	monocarboxylic acid binding	3/76	50/13741	0.00264419	0.0605102	0.0521808	Nme2/Fabp4/Cd36	3
GO:0001618	virus receptor activity	2/76	15/13741	0.00302551	0.0605102	0.0521808	Cd300ld/Ceacam1	2
GO:0140272	exogenous protein binding	2/76	15/13741	0.00302551	0.0605102	0.0521808	Cd300ld/Ceacam1	2
GO:0019955	cytokine binding	4/76	114/13741	0.00364307	0.067657	0.0583439	Csf1r/Tnfrsf1b/Cxcr4/Cd36	4
GO:0031434	mitogen-activated protein kinase kinase binding	2/76	19/13741	0.00485727	0.0841927	0.0726034	Raf1/Ace	2
GO:0035259	glucocorticoid receptor binding	2/76	20/13741	0.00537772	0.087388	0.0753589	Cebpb/Nr4a1	2
GO:0048156	tau protein binding	2/76	21/13741	0.00592261	0.0905811	0.0781124	Apoe/Sgk1	2
GO:0042277	peptide binding	5/76	214/13741	0.00659985	0.0942894	0.0813103	Ctsb/Itgb2/Cd36/Tlr2/Apoe	5
GO:0071813	lipoprotein particle binding	2/76	24/13741	0.00770111	0.0942894	0.0813103	Cd36/Apoe	2
GO:0071814	protein-lipid complex binding	2/76	24/13741	0.00770111	0.0942894	0.0813103	Cd36/Apoe	2
GO:0005198	structural molecule activity	7/76	413/13741	0.0077509	0.0942894	0.0813103	Rps29/Rpl35/Rps28/Rps27/Rps21/Rpl13a/Rpl38	7
GO:0043325	phosphatidylinositol-3,4-bisphosphate binding	2/76	25/13741	0.00834098	0.0942894	0.0813103	Myo1g/Plek	2
GO:0043394	proteoglycan binding	2/76	25/13741	0.00834098	0.0942894	0.0813103	Ctsb/Apoe	2
GO:0051427	hormone receptor binding	4/76	153/13741	0.0101991	0.11049	0.0952807	Cebpb/Fabp4/Nr4a1/Nr1h3	4
GO:0004879	nuclear receptor activity	2/76	30/13741	0.011881	0.11881	0.102455	Nr4a1/Nr1h3	2
GO:0098531	ligand-activated transcription factor activity	2/76	30/13741	0.011881	0.11881	0.102455	Nr4a1/Nr1h3	2
GO:0005164	tumor necrosis factor receptor binding	2/76	33/13741	0.0142681	0.137396	0.118483	Tnfsf13/Traf1	2
GO:0051019	mitogen-activated protein kinase binding	2/76	34/13741	0.0151061	0.140271	0.120962	Dusp2/Ace	2
GO:0005319	lipid transporter activity	3/76	97/13741	0.0165348	0.143582	0.123818	Fabp4/Apoe/Ceacam1	3
GO:0033218	amide binding	5/76	269/13741	0.0165672	0.143582	0.123818	Ctsb/Itgb2/Cd36/Tlr2/Apoe	5
GO:0003707	steroid hormone receptor activity	2/76	38/13741	0.0186629	0.156528	0.134981	Nr4a1/Nr1h3	2
GO:0016922	nuclear receptor binding	3/76	104/13741	0.0198713	0.161455	0.13923	Cebpb/Nr4a1/Nr1h3	3
GO:0042826	histone deacetylase binding	3/76	110/13741	0.0230057	0.181257	0.156307	Cebpb/Mef2d/Klf4	3
GO:0032813	tumor necrosis factor receptor superfamily binding	2/76	44/13741	0.024586	0.18703	0.161285	Tnfsf13/Traf1	2
GO:0044389	ubiquitin-like protein ligase binding	5/76	300/13741	0.0251771	0.18703	0.161285	Cebpb/Tnfrsf1b/Cxcr4/Traf1/Hspa5	5
GO:0000978	RNA polymerase II cis-regulatory region sequence-specific DNA binding	6/76	414/13741	0.0268678	0.194045	0.167335	Cebpb/Pou2f2/Mef2d/Klf4/Nr4a1/Nr1h3	6
GO:0004930	G protein-coupled receptor activity	4/76	208/13741	0.0280941	0.197418	0.170243	Cxcr4/S1pr5/Adgre4/Hpgd	4
GO:0000987	cis-regulatory region sequence-specific DNA binding	6/76	427/13741	0.0306259	0.205796	0.177468	Cebpb/Pou2f2/Mef2d/Klf4/Nr4a1/Nr1h3	6
GO:0005126	cytokine receptor binding	4/76	216/13741	0.0316566	0.205796	0.177468	Tnfsf13/Stap1/Traf1/Ceacam1	4
GO:0140297	DNA-binding transcription factor binding	5/76	319/13741	0.0316609	0.205796	0.177468	Cebpb/Mef2d/Klf4/Nr4a1/Nr1h3	5
GO:0031072	heat shock protein binding	3/76	128/13741	0.0339296	0.214769	0.185206	Itgb2/Spn/Hspa5	3
GO:0001085	RNA polymerase II transcription factor binding	2/76	53/13741	0.0346935	0.214769	0.185206	Zmiz1/Klf4	2
GO:0005539	glycosaminoglycan binding	3/76	134/13741	0.0380735	0.230212	0.198523	Pglyrp1/Tlr2/Apoe	3
GO:0035257	nuclear hormone receptor binding	3/76	138/13741	0.0409737	0.242118	0.20879	Cebpb/Nr4a1/Nr1h3	3
GO:0030374	nuclear receptor transcription coactivator activity	2/76	60/13741	0.0434788	0.251211	0.216631	Zmiz1/Nr1h3	2
GO:0038024	cargo receptor activity	2/76	62/13741	0.046126	0.256559	0.221243	Itgb2/Cd36	2
GO:0061629	RNA polymerase II-specific DNA-binding transcription factor binding	4/76	249/13741	0.0490641	0.256559	0.221243	Cebpb/Klf4/Nr4a1/Nr1h3	4
GO:0048018	receptor ligand activity	4/76	251/13741	0.05026	0.256559	0.221243	Tnfsf13/Sema4d/Pglyrp1/Metrnl	4
GO:0031406	carboxylic acid binding	3/76	152/13741	0.0519748	0.256559	0.221243	Nme2/Fabp4/Cd36	3
GO:0030546	signaling receptor activator activity	4/76	257/13741	0.0539442	0.256559	0.221243	Tnfsf13/Sema4d/Pglyrp1/Metrnl	4
GO:0005068	transmembrane receptor protein tyrosine kinase adaptor activity	1/76	10/13741	0.0539697	0.256559	0.221243	Stap1	1
GO:0031005	filamin binding	1/76	10/13741	0.0539697	0.256559	0.221243	Ceacam1	1
GO:0043177	organic acid binding	3/76	157/13741	0.0562174	0.256559	0.221243	Nme2/Fabp4/Cd36	3
GO:0004197	cysteine-type endopeptidase activity	2/76	71/13741	0.058734	0.256559	0.221243	Ctsb/Lgmn	2
GO:0019003	GDP binding	2/76	71/13741	0.058734	0.256559	0.221243	Nme2/Kras	2
GO:0001846	opsonin binding	1/76	11/13741	0.0592059	0.256559	0.221243	Itgb2	1
GO:0004115	3',5'-cyclic-AMP phosphodiesterase activity	1/76	11/13741	0.0592059	0.256559	0.221243	Pde4b	1
GO:0008179	adenylate cyclase binding	1/76	11/13741	0.0592059	0.256559	0.221243	Raf1	1
GO:0016805	dipeptidase activity	1/76	11/13741	0.0592059	0.256559	0.221243	Ace	1
GO:0030881	beta-2-microglobulin binding	1/76	11/13741	0.0592059	0.256559	0.221243	Hfe	1
GO:0017017	MAP kinase tyrosine/serine/threonine phosphatase activity	1/76	12/13741	0.0644135	0.26008	0.22428	Dusp2	1
GO:0019215	intermediate filament binding	1/76	12/13741	0.0644135	0.26008	0.22428	Nme2	1
GO:0043395	heparan sulfate proteoglycan binding	1/76	12/13741	0.0644135	0.26008	0.22428	Apoe	1
GO:0045125	bioactive lipid receptor activity	1/76	12/13741	0.0644135	0.26008	0.22428	S1pr5	1
GO:0030545	receptor regulator activity	4/76	274/13741	0.0651615	0.26008	0.22428	Tnfsf13/Sema4d/Pglyrp1/Metrnl	4
GO:0035258	steroid hormone receptor binding	2/76	77/13741	0.0677236	0.26008	0.22428	Cebpb/Nr4a1	2
GO:0004953	icosanoid receptor activity	1/76	13/13741	0.0695926	0.26008	0.22428	Hpgd	1
GO:0031625	ubiquitin protein ligase binding	4/76	283/13741	0.07156	0.26008	0.22428	Tnfrsf1b/Cxcr4/Traf1/Hspa5	4
GO:0030275	LRR domain binding	1/76	14/13741	0.0747435	0.26008	0.22428	Kras	1
GO:0033549	MAP kinase phosphatase activity	1/76	14/13741	0.0747435	0.26008	0.22428	Dusp2	1
GO:0070403	NAD+ binding	1/76	14/13741	0.0747435	0.26008	0.22428	Hpgd	1
GO:0120020	cholesterol transfer activity	1/76	14/13741	0.0747435	0.26008	0.22428	Apoe	1
GO:0004550	nucleoside diphosphate kinase activity	1/76	15/13741	0.0798662	0.26008	0.22428	Nme2	1
GO:0030169	low-density lipoprotein particle binding	1/76	15/13741	0.0798662	0.26008	0.22428	Cd36	1
GO:0030228	lipoprotein particle receptor activity	1/76	15/13741	0.0798662	0.26008	0.22428	Cd36	1
GO:0120015	sterol transfer activity	1/76	15/13741	0.0798662	0.26008	0.22428	Apoe	1
GO:0050839	cell adhesion molecule binding	3/76	183/13741	0.080796	0.26008	0.22428	Cd9/Itgb2/Itgal	3
GO:1902936	phosphatidylinositol bisphosphate binding	2/76	87/13741	0.0836266	0.26008	0.22428	Myo1g/Plek	2
GO:0030552	cAMP binding	1/76	16/13741	0.0849609	0.26008	0.22428	Pde4b	1
GO:0034185	apolipoprotein binding	1/76	16/13741	0.0849609	0.26008	0.22428	Canx	1
GO:1901618	organic hydroxy compound transmembrane transporter activity	1/76	16/13741	0.0849609	0.26008	0.22428	Ceacam1	1
GO:1990782	protein tyrosine kinase binding	2/76	88/13741	0.085275	0.26008	0.22428	Stap1/Ceacam1	2
GO:0051082	unfolded protein binding	2/76	90/13741	0.0886013	0.26008	0.22428	Canx/Hspa5	2
GO:0001848	complement binding	1/76	17/13741	0.0900278	0.26008	0.22428	Itgb2	1
GO:0030215	semaphorin receptor binding	1/76	17/13741	0.0900278	0.26008	0.22428	Sema4d	1
GO:0030676	Rac guanyl-nucleotide exchange factor activity	1/76	17/13741	0.0900278	0.26008	0.22428	Spata13	1
GO:0031681	G-protein beta-subunit binding	1/76	17/13741	0.0900278	0.26008	0.22428	Gng10	1
GO:0038191	neuropilin binding	1/76	17/13741	0.0900278	0.26008	0.22428	Sema4d	1
GO:0042288	MHC class I protein binding	1/76	17/13741	0.0900278	0.26008	0.22428	Pilrb2	1
GO:0061608	nuclear import signal receptor activity	1/76	17/13741	0.0900278	0.26008	0.22428	Kpna4	1
GO:0035014	phosphatidylinositol 3-kinase regulator activity	1/76	18/13741	0.095067	0.27162	0.234231	Klf4	1
GO:0004866	endopeptidase inhibitor activity	2/76	98/13741	0.102278	0.279317	0.240869	Serpinb2/Bcl2a1d	2
GO:0001530	lipopolysaccharide binding	1/76	20/13741	0.105063	0.279317	0.240869	Tlr2	1
GO:0019789	SUMO transferase activity	1/76	20/13741	0.105063	0.279317	0.240869	Zmiz1	1
GO:0044183	protein folding chaperone	1/76	20/13741	0.105063	0.279317	0.240869	Hspa5	1
GO:0005178	integrin binding	2/76	101/13741	0.10755	0.279317	0.240869	Cd9/Itgb2	2
GO:0016493	C-C chemokine receptor activity	1/76	21/13741	0.11002	0.279317	0.240869	Cxcr4	1
GO:0050431	transforming growth factor beta binding	1/76	21/13741	0.11002	0.279317	0.240869	Cd36	1
GO:0050750	low-density lipoprotein particle receptor binding	1/76	21/13741	0.11002	0.279317	0.240869	Apoe	1
GO:0030414	peptidase inhibitor activity	2/76	103/13741	0.111104	0.279317	0.240869	Serpinb2/Bcl2a1d	2
GO:0061135	endopeptidase regulator activity	2/76	105/13741	0.11469	0.279317	0.240869	Serpinb2/Bcl2a1d	2
GO:0001637	G protein-coupled chemoattractant receptor activity	1/76	22/13741	0.11495	0.279317	0.240869	Cxcr4	1
GO:0004950	chemokine receptor activity	1/76	22/13741	0.11495	0.279317	0.240869	Cxcr4	1
GO:0019957	C-C chemokine binding	1/76	22/13741	0.11495	0.279317	0.240869	Cxcr4	1
GO:0030159	signaling receptor complex adaptor activity	1/76	22/13741	0.11495	0.279317	0.240869	Stap1	1
GO:0045499	chemorepellent activity	1/76	22/13741	0.11495	0.279317	0.240869	Sema4d	1
GO:0070325	lipoprotein particle receptor binding	1/76	22/13741	0.11495	0.279317	0.240869	Apoe	1
GO:0004114	3',5'-cyclic-nucleotide phosphodiesterase activity	1/76	23/13741	0.119853	0.280721	0.24208	Pde4b	1
GO:0035925	mRNA 3'-UTR AU-rich region binding	1/76	23/13741	0.119853	0.280721	0.24208	Zfp36l1	1
GO:0046965	retinoid X receptor binding	1/76	23/13741	0.119853	0.280721	0.24208	Nr1h3	1
GO:0051787	misfolded protein binding	1/76	23/13741	0.119853	0.280721	0.24208	Hspa5	1
GO:0003779	actin binding	4/76	342/13741	0.120926	0.280721	0.24208	Cxcr4/Myo1g/Ace/Ceacam1	4
GO:0004112	cyclic-nucleotide phosphodiesterase activity	1/76	24/13741	0.124729	0.28447	0.245312	Pde4b	1
GO:0043027	cysteine-type endopeptidase inhibitor activity involved in apoptotic process	1/76	24/13741	0.124729	0.28447	0.245312	Bcl2a1d	1
GO:0004709	MAP kinase kinase kinase activity	1/76	25/13741	0.129578	0.287952	0.248315	Raf1	1
GO:0015248	sterol transporter activity	1/76	25/13741	0.129578	0.287952	0.248315	Apoe	1
GO:0017091	AU-rich element binding	1/76	25/13741	0.129578	0.287952	0.248315	Zfp36l1	1
GO:0003713	transcription coactivator activity	3/76	228/13741	0.132133	0.291142	0.251065	Nme2/Zmiz1/Nr1h3	3
GO:0003729	mRNA binding	3/76	231/13741	0.135895	0.291867	0.251691	Rpl35/Rpl13a/Zfp36l1	3
GO:0030551	cyclic nucleotide binding	1/76	27/13741	0.139198	0.291867	0.251691	Pde4b	1
GO:0042287	MHC protein binding	1/76	27/13741	0.139198	0.291867	0.251691	Pilrb2	1
GO:0043015	gamma-tubulin binding	1/76	27/13741	0.139198	0.291867	0.251691	Pde4b	1
GO:0071889	14-3-3 protein binding	1/76	27/13741	0.139198	0.291867	0.251691	Zfp36l1	1
GO:0140142	nucleocytoplasmic carrier activity	1/76	27/13741	0.139198	0.291867	0.251691	Kpna4	1
GO:0015459	potassium channel regulator activity	1/76	28/13741	0.143968	0.297078	0.256184	Sgk1	1
GO:0019956	chemokine binding	1/76	28/13741	0.143968	0.297078	0.256184	Cxcr4	1
GO:0004180	carboxypeptidase activity	1/76	29/13741	0.148713	0.302073	0.260492	Ace	1
GO:0008028	monocarboxylic acid transmembrane transporter activity	1/76	29/13741	0.148713	0.302073	0.260492	Ceacam1	1
GO:0035035	histone acetyltransferase binding	1/76	30/13741	0.153431	0.305517	0.263462	Cebpb	1
GO:0035255	ionotropic glutamate receptor binding	1/76	30/13741	0.153431	0.305517	0.263462	Canx	1
GO:0005125	cytokine activity	2/76	126/13741	0.153933	0.305517	0.263462	Tnfsf13/Pglyrp1	2
GO:0000979	RNA polymerase II core promoter sequence-specific DNA binding	1/76	32/13741	0.16279	0.318237	0.274431	Cebpb	1
GO:0008138	protein tyrosine/serine/threonine phosphatase activity	1/76	32/13741	0.16279	0.318237	0.274431	Dusp2	1
GO:0042974	retinoic acid receptor binding	1/76	33/13741	0.167432	0.320305	0.276215	Nr1h3	1
GO:0043028	cysteine-type endopeptidase regulator activity involved in apoptotic process	1/76	33/13741	0.167432	0.320305	0.276215	Bcl2a1d	1
GO:0061134	peptidase regulator activity	2/76	133/13741	0.167544	0.320305	0.276215	Serpinb2/Bcl2a1d	2
GO:0005044	scavenger receptor activity	1/76	34/13741	0.172048	0.326514	0.281569	Cd36	1
GO:0019205	nucleobase-containing compound kinase activity	1/76	35/13741	0.176638	0.329739	0.28435	Nme2	1
GO:0120013	lipid transfer activity	1/76	35/13741	0.176638	0.329739	0.28435	Apoe	1
GO:1901981	phosphatidylinositol phosphate binding	2/76	139/13741	0.179372	0.329739	0.28435	Myo1g/Plek	2
GO:0004177	aminopeptidase activity	1/76	36/13741	0.181204	0.329739	0.28435	Ace	1
GO:0004712	protein serine/threonine/tyrosine kinase activity	1/76	36/13741	0.181204	0.329739	0.28435	Sgk1	1
GO:0008234	cysteine-type peptidase activity	2/76	140/13741	0.181356	0.329739	0.28435	Ctsb/Lgmn	2
GO:0005516	calmodulin binding	2/76	142/13741	0.185335	0.330778	0.285246	Myo1g/Ceacam1	2
GO:0005547	phosphatidylinositol-3,4,5-trisphosphate binding	1/76	37/13741	0.185745	0.330778	0.285246	Myo1g	1
GO:0008235	metalloexopeptidase activity	1/76	37/13741	0.185745	0.330778	0.285246	Ace	1
GO:0043021	ribonucleoprotein complex binding	2/76	143/13741	0.187329	0.33133	0.285722	Rpl35/Hspa5	2
GO:0004869	cysteine-type endopeptidase inhibitor activity	1/76	39/13741	0.194751	0.337736	0.291246	Bcl2a1d	1
GO:0035591	signaling adaptor activity	1/76	39/13741	0.194751	0.337736	0.291246	Stap1	1
GO:0004175	endopeptidase activity	3/76	275/13741	0.194848	0.337736	0.291246	Ctsb/Lgmn/Ace	3
GO:0015485	cholesterol binding	1/76	40/13741	0.199218	0.343024	0.295806	Apoe	1
GO:0001784	phosphotyrosine residue binding	1/76	41/13741	0.20366	0.346088	0.298449	Stap1	1
GO:0016776	phosphotransferase activity, phosphate group as acceptor	1/76	41/13741	0.20366	0.346088	0.298449	Nme2	1
GO:0019903	protein phosphatase binding	2/76	155/13741	0.211475	0.354118	0.305373	Csf1r/Ceacam1	2
GO:0001046	core promoter sequence-specific DNA binding	1/76	43/13741	0.212471	0.354118	0.305373	Cebpb	1
GO:0004714	transmembrane receptor protein tyrosine kinase activity	1/76	43/13741	0.212471	0.354118	0.305373	Csf1r	1
GO:0005179	hormone activity	1/76	44/13741	0.21684	0.354581	0.305773	Metrnl	1
GO:0030544	Hsp70 protein binding	1/76	44/13741	0.21684	0.354581	0.305773	Spn	1
GO:1990841	promoter-specific chromatin binding	1/76	44/13741	0.21684	0.354581	0.305773	Klf4	1
GO:0001221	transcription cofactor binding	1/76	46/13741	0.225507	0.364173	0.314044	Klf4	1
GO:0032934	sterol binding	1/76	46/13741	0.225507	0.364173	0.314044	Apoe	1
GO:0004867	serine-type endopeptidase inhibitor activity	1/76	48/13741	0.23408	0.375684	0.32397	Serpinb2	1
GO:0035254	glutamate receptor binding	1/76	52/13741	0.250945	0.39784	0.343076	Canx	1
GO:0043621	protein self-association	1/76	52/13741	0.250945	0.39784	0.343076	Ctsb	1
GO:0045309	protein phosphorylated amino acid binding	1/76	53/13741	0.255104	0.401981	0.346648	Stap1	1
GO:0005080	protein kinase C binding	1/76	55/13741	0.263353	0.41001	0.353572	Plek	1
GO:0005518	collagen binding	1/76	55/13741	0.263353	0.41001	0.353572	Ctsb	1
GO:0019199	transmembrane receptor protein kinase activity	1/76	57/13741	0.271512	0.420197	0.362356	Csf1r	1
GO:0051287	NAD binding	1/76	58/13741	0.275558	0.423745	0.365416	Hpgd	1
GO:0005546	phosphatidylinositol-4,5-bisphosphate binding	1/76	59/13741	0.279581	0.423745	0.365416	Myo1g	1
GO:0009055	electron transfer activity	1/76	59/13741	0.279581	0.423745	0.365416	Uqcrb	1
GO:0016209	antioxidant activity	1/76	60/13741	0.283583	0.423745	0.365416	Apoe	1
GO:0017022	myosin binding	1/76	60/13741	0.283583	0.423745	0.365416	Cxcr4	1
GO:0043022	ribosome binding	1/76	60/13741	0.283583	0.423745	0.365416	Hspa5	1
GO:0005543	phospholipid binding	3/76	339/13741	0.288975	0.429335	0.370236	Myo1g/Apoe/Plek	3
GO:0043178	alcohol binding	1/76	62/13741	0.291521	0.430656	0.371375	Apoe	1
GO:0048365	Rac GTPase binding	1/76	63/13741	0.295457	0.434005	0.374263	Spata13	1
GO:0030971	receptor tyrosine kinase binding	1/76	64/13741	0.299372	0.437285	0.377092	Stap1	1
GO:0019902	phosphatase binding	2/76	200/13741	0.303605	0.440991	0.380288	Csf1r/Ceacam1	2
GO:0005089	Rho guanyl-nucleotide exchange factor activity	1/76	66/13741	0.307137	0.443642	0.382574	Spata13	1
GO:0016811	hydrolase activity, acting on carbon-nitrogen (but not peptide) bonds, in linear amides	1/76	67/13741	0.310988	0.446723	0.385231	Pglyrp1	1
GO:0008528	G protein-coupled peptide receptor activity	1/76	68/13741	0.314817	0.449739	0.387832	Cxcr4	1
GO:0033613	activating transcription factor binding	1/76	69/13741	0.318626	0.452692	0.390378	Mef2d	1
GO:0030246	carbohydrate binding	2/76	209/13741	0.321972	0.45496	0.392334	Canx/Clec4e	2
GO:0005496	steroid binding	1/76	71/13741	0.32618	0.455951	0.393188	Apoe	1
GO:0043130	ubiquitin binding	1/76	71/13741	0.32618	0.455951	0.393188	Cxcr4	1
GO:0001653	peptide receptor activity	1/76	73/13741	0.333652	0.458992	0.395811	Cxcr4	1
GO:0008013	beta-catenin binding	1/76	73/13741	0.333652	0.458992	0.395811	Klf4	1
GO:0099106	ion channel regulator activity	1/76	73/13741	0.333652	0.458992	0.395811	Sgk1	1
GO:0035091	phosphatidylinositol binding	2/76	216/13741	0.336181	0.460037	0.396712	Myo1g/Plek	2
GO:0008081	phosphoric diester hydrolase activity	1/76	76/13741	0.344707	0.469234	0.404643	Pde4b	1
GO:0003730	mRNA 3'-UTR binding	1/76	78/13741	0.351976	0.474164	0.408895	Zfp36l1	1
GO:0008238	exopeptidase activity	1/76	78/13741	0.351976	0.474164	0.408895	Ace	1
GO:0004674	protein serine/threonine kinase activity	3/76	390/13741	0.36644	0.491106	0.423504	Nme2/Raf1/Sgk1	3
GO:0004725	protein tyrosine phosphatase activity	1/76	83/13741	0.369802	0.493069	0.425197	Dusp2	1
GO:0003712	transcription coregulator activity	3/76	398/13741	0.378545	0.501872	0.432788	Nme2/Zmiz1/Nr1h3	3
GO:0004896	cytokine receptor activity	1/76	86/13741	0.380265	0.501872	0.432788	Cxcr4	1
GO:0004540	ribonuclease activity	1/76	91/13741	0.397323	0.509922	0.43973	Ear2	1
GO:0032182	ubiquitin-like protein binding	1/76	91/13741	0.397323	0.509922	0.43973	Cxcr4	1
GO:0070011	peptidase activity, acting on L-amino acid peptides	3/76	412/13741	0.399617	0.509922	0.43973	Ctsb/Lgmn/Ace	3
GO:0016616	oxidoreductase activity, acting on the CH-OH group of donors, NAD or NADP as acceptor	1/76	92/13741	0.400678	0.509922	0.43973	Hpgd	1
GO:0004857	enzyme inhibitor activity	2/76	249/13741	0.401813	0.509922	0.43973	Serpinb2/Bcl2a1d	2
GO:0005509	calcium ion binding	3/76	414/13741	0.402613	0.509922	0.43973	Canx/Clec4e/Adgre4	3
GO:0005342	organic acid transmembrane transporter activity	1/76	93/13741	0.404015	0.509922	0.43973	Ceacam1	1
GO:0016247	channel regulator activity	1/76	93/13741	0.404015	0.509922	0.43973	Sgk1	1
GO:0046943	carboxylic acid transmembrane transporter activity	1/76	93/13741	0.404015	0.509922	0.43973	Ceacam1	1
GO:0051219	phosphoprotein binding	1/76	94/13741	0.407334	0.511627	0.441201	Stap1	1
GO:0016614	oxidoreductase activity, acting on CH-OH group of donors	1/76	98/13741	0.420428	0.525535	0.453194	Hpgd	1
GO:0008201	heparin binding	1/76	100/13741	0.426867	0.529932	0.456986	Apoe	1
GO:0008233	peptidase activity	3/76	432/13741	0.42939	0.529932	0.456986	Ctsb/Lgmn/Ace	3
GO:0140375	immune receptor activity	1/76	101/13741	0.43006	0.529932	0.456986	Cxcr4	1
GO:0003774	motor activity	1/76	102/13741	0.433236	0.531327	0.458189	Myo1g	1
GO:0003924	GTPase activity	2/76	269/13741	0.440147	0.535308	0.461622	Gng10/Kras	2
GO:0004519	endonuclease activity	1/76	105/13741	0.442658	0.535308	0.461622	Ear2	1
GO:0044325	ion channel binding	1/76	105/13741	0.442658	0.535308	0.461622	Pde4b	1
GO:0019838	growth factor binding	1/76	107/13741	0.448854	0.540287	0.465916	Cd36	1
GO:0070851	growth factor receptor binding	1/76	109/13741	0.454982	0.544868	0.469866	Ceacam1	1
GO:0016810	hydrolase activity, acting on carbon-nitrogen (but not peptide) bonds	1/76	110/13741	0.45802	0.544868	0.469866	Pglyrp1	1
GO:0004713	protein tyrosine kinase activity	1/76	111/13741	0.461042	0.544868	0.469866	Csf1r	1
GO:0008236	serine-type peptidase activity	1/76	111/13741	0.461042	0.544868	0.469866	Ace	1
GO:0008237	metallopeptidase activity	1/76	114/13741	0.470008	0.551438	0.475531	Ace	1
GO:0016825	hydrolase activity, acting on acid phosphorus-nitrogen bonds	1/76	115/13741	0.472964	0.551438	0.475531	Ace	1
GO:0017171	serine hydrolase activity	1/76	115/13741	0.472964	0.551438	0.475531	Ace	1
GO:0047485	protein N-terminus binding	1/76	120/13741	0.487501	0.565849	0.487959	Rps21	1
GO:0005088	Ras guanyl-nucleotide exchange factor activity	1/76	121/13741	0.49036	0.566639	0.48864	Spata13	1
GO:0042578	phosphoric ester hydrolase activity	2/76	302/13741	0.500398	0.575679	0.496435	Dusp2/Pde4b	2
GO:0003682	chromatin binding	3/76	483/13741	0.502757	0.575846	0.496579	Cebpb/Klf4/Rel	3
GO:0008514	organic anion transmembrane transporter activity	1/76	135/13741	0.528779	0.602994	0.51999	Ceacam1	1
GO:0032550	purine ribonucleoside binding	2/76	333/13741	0.553167	0.62805	0.541598	Nme2/Kras	2
GO:0001883	purine nucleoside binding	2/76	335/13741	0.556437	0.628126	0.541663	Nme2/Kras	2
GO:0032549	ribonucleoside binding	2/76	336/13741	0.558066	0.628126	0.541663	Nme2/Kras	2
GO:0004721	phosphoprotein phosphatase activity	1/76	151/13741	0.569195	0.631684	0.544732	Dusp2	1
GO:0001882	nucleoside binding	2/76	344/13741	0.570945	0.631684	0.544732	Nme2/Kras	2
GO:0019001	guanyl nucleotide binding	2/76	344/13741	0.570945	0.631684	0.544732	Nme2/Kras	2
GO:0032561	guanyl ribonucleotide binding	2/76	344/13741	0.570945	0.631684	0.544732	Nme2/Kras	2
GO:0017048	Rho GTPase binding	1/76	155/13741	0.578753	0.637609	0.549841	Spata13	1
GO:0004518	nuclease activity	1/76	168/13741	0.608392	0.664234	0.572801	Ear2	1
GO:0019207	kinase regulator activity	1/76	168/13741	0.608392	0.664234	0.572801	Klf4	1
GO:0030674	protein-macromolecule adaptor activity	1/76	169/13741	0.610585	0.664234	0.572801	Stap1	1
GO:1901681	sulfur compound binding	1/76	175/13741	0.623489	0.675446	0.58247	Apoe	1
GO:0017016	Ras GTPase binding	2/76	381/13741	0.627015	0.676448	0.583334	Raf1/Spata13	2
GO:0001217	DNA-binding transcription repressor activity	1/76	183/13741	0.64004	0.683528	0.589439	Cebpb	1
GO:0001227	DNA-binding transcription repressor activity, RNA polymerase II-specific	1/76	183/13741	0.64004	0.683528	0.589439	Cebpb	1
GO:0048037	cofactor binding	2/76	393/13741	0.643962	0.683528	0.589439	Sgk1/Hpgd	2
GO:0031267	small GTPase binding	2/76	394/13741	0.645347	0.683528	0.589439	Raf1/Spata13	2
GO:0008047	enzyme activator activity	2/76	397/13741	0.649477	0.683528	0.589439	Raf1/Apoe	2
GO:0005085	guanyl-nucleotide exchange factor activity	1/76	188/13741	0.650018	0.683528	0.589439	Spata13	1
GO:0001664	G protein-coupled receptor binding	1/76	189/13741	0.651981	0.683528	0.589439	Ace	1
GO:0008509	anion transmembrane transporter activity	1/76	198/13741	0.669162	0.698724	0.602543	Ceacam1	1
GO:0060090	molecular adaptor activity	1/76	212/13741	0.694239	0.722008	0.622623	Stap1	1
GO:0061659	ubiquitin-like protein ligase activity	1/76	220/13741	0.707716	0.733092	0.632181	Zmiz1	1
GO:0016791	phosphatase activity	1/76	223/13741	0.712617	0.73524	0.634033	Dusp2	1
GO:0050662	coenzyme binding	1/76	245/13741	0.746166	0.766811	0.661258	Hpgd	1
GO:0051020	GTPase binding	2/76	485/13741	0.754515	0.772338	0.666024	Raf1/Spata13	2
GO:0015631	tubulin binding	1/76	292/13741	0.805427	0.82122	0.708177	Pde4b	1
GO:0140098	catalytic activity, acting on RNA	1/76	325/13741	0.83865	0.849365	0.732448	Ear2	1
GO:0005525	GTP binding	1/76	326/13741	0.839564	0.849365	0.732448	Kras	1
GO:0019787	ubiquitin-like protein transferase activity	1/76	365/13741	0.871491	0.878246	0.757354	Zmiz1	1
GO:0016887	ATPase activity	1/76	371/13741	0.875811	0.879192	0.75817	Hspa5	1
GO:0015318	inorganic molecular entity transmembrane transporter activity	1/76	470/13741	0.929517	0.929517	0.801568	Ceacam1	1

## Sheet: Act Cd8+ (late)
ID	Description	GeneRatio	BgRatio	pvalue	p.adjust	qvalue	geneID	Count
GO:0003735	structural constituent of ribosome	4/22	157/13741	0.000102195	0.00404277	0.00253032	Rps29/Rpl13a/Rpl38/Rps28	4
GO:1990405	protein antigen binding	2/22	10/13741	0.000109264	0.00404277	0.00253032	Itga4/H2-Ab1	2
GO:0003823	antigen binding	3/22	79/13741	0.000260336	0.00642161	0.00401922	H2-T23/Itga4/H2-Ab1	3
GO:0042605	peptide antigen binding	2/22	21/13741	0.000504486	0.00933299	0.00584142	H2-T23/H2-Ab1	2
GO:0001968	fibronectin binding	2/22	24/13741	0.000661113	0.00978447	0.00612399	Itga4/Itgb1	2
GO:0019956	chemokine binding	2/22	28/13741	0.000901933	0.0111238	0.00696229	Itga4/Itgb1	2
GO:0005198	structural molecule activity	4/22	413/13741	0.00382781	0.0404654	0.0253268	Rps29/Rpl13a/Rpl38/Rps28	4
GO:0046982	protein heterodimerization activity	4/22	435/13741	0.00460629	0.0426081	0.026668	Ikzf3/Itgb1/Nr4a2/H2-Ab1	4
GO:0019955	cytokine binding	2/22	114/13741	0.014143	0.116287	0.0727829	Itga4/Itgb1	2
GO:0046703	natural killer cell lectin-like receptor binding	1/22	10/13741	0.0159008	0.117486	0.0735335	H2-T23	1
GO:0030881	beta-2-microglobulin binding	1/22	11/13741	0.0174775	0.117486	0.0735335	H2-T23	1
GO:0019215	intermediate filament binding	1/22	12/13741	0.0190519	0.117486	0.0735335	Nme2	1
GO:0004550	nucleoside diphosphate kinase activity	1/22	15/13741	0.0237604	0.119659	0.0748934	Nme2	1
GO:0042608	T cell receptor binding	1/22	15/13741	0.0237604	0.119659	0.0748934	H2-T23	1
GO:0031681	G-protein beta-subunit binding	1/22	17/13741	0.0268874	0.119659	0.0748934	Gng10	1
GO:0042288	MHC class I protein binding	1/22	17/13741	0.0268874	0.119659	0.0748934	H2-T23	1
GO:0035259	glucocorticoid receptor binding	1/22	20/13741	0.0315601	0.119659	0.0748934	Nr4a2	1
GO:0051393	alpha-actinin binding	1/22	21/13741	0.0331128	0.119659	0.0748934	Itgb1	1
GO:0050839	cell adhesion molecule binding	2/22	183/13741	0.0342205	0.119659	0.0748934	Itga4/Itgb1	2
GO:0019706	protein-cysteine S-palmitoyltransferase activity	1/22	23/13741	0.0362113	0.119659	0.0748934	Zdhhc18	1
GO:0019707	protein-cysteine S-acyltransferase activity	1/22	23/13741	0.0362113	0.119659	0.0748934	Zdhhc18	1
GO:0043236	laminin binding	1/22	25/13741	0.0393002	0.119659	0.0748934	Itgb1	1
GO:0016417	S-acyltransferase activity	1/22	27/13741	0.0423797	0.119659	0.0748934	Zdhhc18	1
GO:0042287	MHC protein binding	1/22	27/13741	0.0423797	0.119659	0.0748934	H2-T23	1
GO:0098631	cell adhesion mediator activity	1/22	27/13741	0.0423797	0.119659	0.0748934	Itgb1	1
GO:0042805	actinin binding	1/22	29/13741	0.0454498	0.119659	0.0748934	Itgb1	1
GO:0042277	peptide binding	2/22	214/13741	0.0454641	0.119659	0.0748934	H2-T23/H2-Ab1	2
GO:0004879	nuclear receptor activity	1/22	30/13741	0.0469813	0.119659	0.0748934	Nr4a2	1
GO:0098531	ligand-activated transcription factor activity	1/22	30/13741	0.0469813	0.119659	0.0748934	Nr4a2	1
GO:0016409	palmitoyltransferase activity	1/22	31/13741	0.0485105	0.119659	0.0748934	Zdhhc18	1
GO:0005504	fatty acid binding	1/22	34/13741	0.0530839	0.126271	0.0790318	Nme2	1
GO:0019205	nucleobase-containing compound kinase activity	1/22	35/13741	0.0546038	0.126271	0.0790318	Nme2	1
GO:0003707	steroid hormone receptor activity	1/22	38/13741	0.0591493	0.132638	0.0830165	Nr4a2	1
GO:0016776	phosphotransferase activity, phosphate group as acceptor	1/22	41/13741	0.0636739	0.138584	0.0867384	Nme2	1
GO:0050840	extracellular matrix binding	1/22	43/13741	0.0666788	0.14025	0.0877809	Itgb1	1
GO:0033218	amide binding	2/22	269/13741	0.0682297	0.14025	0.0877809	H2-T23/H2-Ab1	2
GO:0033293	monocarboxylic acid binding	1/22	50/13741	0.0771235	0.154247	0.0965415	Nme2	1
GO:0001228	DNA-binding transcription activator activity, RNA polymerase II-specific	2/22	297/13741	0.0810163	0.154615	0.0967718	Ikzf3/Nr4a2	2
GO:0001216	DNA-binding transcription activator activity	2/22	298/13741	0.0814863	0.154615	0.0967718	Ikzf3/Nr4a2	2
GO:0005518	collagen binding	1/22	55/13741	0.0845156	0.156354	0.0978602	Itgb1	1
GO:0048306	calcium-dependent protein binding	1/22	58/13741	0.0889237	0.160496	0.100453	Vps37b	1
GO:0019003	GDP binding	1/22	71/13741	0.107792	0.18992	0.118869	Nme2	1
GO:0035258	steroid hormone receptor binding	1/22	77/13741	0.116375	0.200273	0.125349	Nr4a2	1
GO:0004540	ribonuclease activity	1/22	91/13741	0.136095	0.228887	0.143258	Rnaset2b	1
GO:0005178	integrin binding	1/22	101/13741	0.149922	0.246539	0.154306	Itgb1	1
GO:0016922	nuclear receptor binding	1/22	104/13741	0.154029	0.247786	0.155087	Nr4a2	1
GO:0017124	SH3 domain binding	1/22	117/13741	0.171608	0.266625	0.166878	Sh2d2a	1
GO:0002020	protease binding	1/22	118/13741	0.172946	0.266625	0.166878	Itgb1	1
GO:0035257	nuclear hormone receptor binding	1/22	138/13741	0.199271	0.300939	0.188355	Nr4a2	1
GO:0031406	carboxylic acid binding	1/22	152/13741	0.21722	0.317021	0.19842	Nme2	1
GO:0051427	hormone receptor binding	1/22	153/13741	0.218487	0.317021	0.19842	Nr4a2	1
GO:0043177	organic acid binding	1/22	157/13741	0.223537	0.31811	0.199102	Nme2	1
GO:0004518	nuclease activity	1/22	168/13741	0.237263	0.331273	0.20734	Rnaset2b	1
GO:0016747	transferase activity, transferring acyl groups other than amino-acyl groups	1/22	192/13741	0.266412	0.365083	0.228501	Zdhhc18	1
GO:0016746	transferase activity, transferring acyl groups	1/22	219/13741	0.297933	0.400855	0.250891	Zdhhc18	1
GO:0003713	transcription coactivator activity	1/22	228/13741	0.308149	0.404434	0.253131	Nme2	1
GO:0003729	mRNA binding	1/22	231/13741	0.311523	0.404434	0.253131	Rpl13a	1
GO:0061629	RNA polymerase II-specific DNA-binding transcription factor binding	1/22	249/13741	0.331439	0.422871	0.26467	Nr4a2	1
GO:0003924	GTPase activity	1/22	269/13741	0.352923	0.442649	0.277049	Gng10	1
GO:0031625	ubiquitin protein ligase binding	1/22	283/13741	0.367567	0.452208	0.283032	H2-Ab1	1
GO:0044389	ubiquitin-like protein ligase binding	1/22	300/13741	0.384925	0.452208	0.283032	H2-Ab1	1
GO:0140297	DNA-binding transcription factor binding	1/22	319/13741	0.403786	0.452208	0.283032	Nr4a2	1
GO:0140098	catalytic activity, acting on RNA	1/22	325/13741	0.409627	0.452208	0.283032	Rnaset2b	1
GO:0032550	purine ribonucleoside binding	1/22	333/13741	0.417329	0.452208	0.283032	Nme2	1
GO:0001883	purine nucleoside binding	1/22	335/13741	0.41924	0.452208	0.283032	Nme2	1
GO:0032549	ribonucleoside binding	1/22	336/13741	0.420193	0.452208	0.283032	Nme2	1
GO:0003779	actin binding	1/22	342/13741	0.42588	0.452208	0.283032	Itgb1	1
GO:0001882	nucleoside binding	1/22	344/13741	0.427764	0.452208	0.283032	Nme2	1
GO:0019001	guanyl nucleotide binding	1/22	344/13741	0.427764	0.452208	0.283032	Nme2	1
GO:0032561	guanyl ribonucleotide binding	1/22	344/13741	0.427764	0.452208	0.283032	Nme2	1
GO:0004674	protein serine/threonine kinase activity	1/22	390/13741	0.469499	0.489337	0.30627	Nme2	1
GO:0003712	transcription coregulator activity	1/22	398/13741	0.476454	0.489688	0.306491	Nme2	1
GO:0000978	RNA polymerase II cis-regulatory region sequence-specific DNA binding	1/22	414/13741	0.490103	0.496817	0.310952	Nr4a2	1
GO:0000987	cis-regulatory region sequence-specific DNA binding	1/22	427/13741	0.500943	0.500943	0.313535	Nr4a2	1

## Sheet: Cd4+
ID	Description	GeneRatio	BgRatio	pvalue	p.adjust	qvalue	geneID	Count
GO:0003735	structural constituent of ribosome	7/115	157/13741	0.000347178	0.0996401	0.0968444	Rpl13a/Rps27/Rps29/Rps28/Rpl35/Rpl38/Rps21	7
GO:0003682	chromatin binding	12/115	483/13741	0.000717579	0.102973	0.100083	Ddx5/Zeb1/Setd7/Foxp1/Atad2/Ccnt2/Nr3c1/Relb/Nap1l4/Arid5a/Satb1/Stag1	12
GO:0140375	immune receptor activity	5/115	101/13741	0.00157367	0.150548	0.146324	Mfsd6/Ccr7/Ifngr1/Il27ra/Il7r	5
GO:0004896	cytokine receptor activity	4/115	86/13741	0.00583736	0.344663	0.334993	Ccr7/Ifngr1/Il27ra/Il7r	4
GO:0032183	SUMO binding	2/115	16/13741	0.0077177	0.344663	0.334993	Nr3c1/Uspl1	2
GO:0000978	RNA polymerase II cis-regulatory region sequence-specific DNA binding	9/115	414/13741	0.00793414	0.344663	0.334993	Zeb1/Ets1/Stat4/Foxj3/Foxp1/Ifi208/Arid3b/Nr3c1/Relb	9
GO:0043422	protein kinase B binding	2/115	17/13741	0.0086992	0.344663	0.334993	Srsf5/Pink1	2
GO:0000987	cis-regulatory region sequence-specific DNA binding	9/115	427/13741	0.00960734	0.344663	0.334993	Zeb1/Ets1/Stat4/Foxj3/Foxp1/Ifi208/Arid3b/Nr3c1/Relb	9
GO:0001228	DNA-binding transcription activator activity, RNA polymerase II-specific	7/115	297/13741	0.0123826	0.361478	0.351335	Stat4/Foxj3/Ier2/Arid3b/Nr3c1/Relb/Stag1	7
GO:0001216	DNA-binding transcription activator activity	7/115	298/13741	0.012595	0.361478	0.351335	Stat4/Foxj3/Ier2/Arid3b/Nr3c1/Relb/Stag1	7
GO:0019955	cytokine binding	4/115	114/13741	0.015359	0.40073	0.389487	Tgfbr2/Ccr7/Ifngr1/Il27ra	4
GO:0005198	structural molecule activity	8/115	413/13741	0.022611	0.465437	0.452377	Rpl13a/Rps27/Rps29/Rps28/Rpl35/Rpl38/Rps21/Isca1	8
GO:0050681	androgen receptor binding	2/115	28/13741	0.0227774	0.465437	0.452377	Ddx5/Arid5a	2
GO:0004879	nuclear receptor activity	2/115	30/13741	0.0259303	0.465437	0.452377	Arnt/Nr3c1	2
GO:0098531	ligand-activated transcription factor activity	2/115	30/13741	0.0259303	0.465437	0.452377	Arnt/Nr3c1	2
GO:0031624	ubiquitin conjugating enzyme binding	2/115	31/13741	0.0275694	0.465437	0.452377	Ube2v1/Rnf19a	2
GO:0036002	pre-mRNA binding	2/115	31/13741	0.0275694	0.465437	0.452377	Ddx5/Sf1	2
GO:0008138	protein tyrosine/serine/threonine phosphatase activity	2/115	32/13741	0.0292492	0.466362	0.453276	Ssh2/Ptp4a1	2
GO:0005164	tumor necrosis factor receptor binding	2/115	33/13741	0.0309688	0.467792	0.454667	Tnfsf8/Babam2	2
GO:0044390	ubiquitin-like protein conjugating enzyme binding	2/115	36/13741	0.0363594	0.489717	0.475976	Ube2v1/Rnf19a	2
GO:0032182	ubiquitin-like protein binding	3/115	91/13741	0.0407985	0.489717	0.475976	Nr3c1/Tnfaip3/Uspl1	3
GO:0016538	cyclin-dependent protein serine/threonine kinase regulator activity	2/115	41/13741	0.0460714	0.489717	0.475976	Cdkn1b/Ccnt2	2
GO:0030544	Hsp70 protein binding	2/115	44/13741	0.0523037	0.489717	0.475976	Cdkn1b/Nr3c1	2
GO:0032813	tumor necrosis factor receptor superfamily binding	2/115	44/13741	0.0523037	0.489717	0.475976	Tnfsf8/Babam2	2
GO:0031593	polyubiquitin modification-dependent protein binding	2/115	50/13741	0.0655946	0.489717	0.475976	Tnfaip3/Babam2	2
GO:0001217	DNA-binding transcription repressor activity	4/115	183/13741	0.0675869	0.489717	0.475976	Zeb1/Bach2/Ifi208/Satb1	4
GO:0001227	DNA-binding transcription repressor activity, RNA polymerase II-specific	4/115	183/13741	0.0675869	0.489717	0.475976	Zeb1/Bach2/Ifi208/Satb1	4
GO:0002020	protease binding	3/115	118/13741	0.0764526	0.489717	0.475976	Pink1/Cd28/Tnfaip3	3
GO:0005049	nuclear export signal receptor activity	1/115	10/13741	0.080634	0.489717	0.475976	Xpo1	1
GO:0008474	palmitoyl-(protein) hydrolase activity	1/115	10/13741	0.080634	0.489717	0.475976	Abhd17a	1
GO:0010857	calcium-dependent protein kinase activity	1/115	10/13741	0.080634	0.489717	0.475976	Pink1	1
GO:0017162	aryl hydrocarbon receptor binding	1/115	10/13741	0.080634	0.489717	0.475976	Arnt	1
GO:0031386	protein tag	1/115	10/13741	0.080634	0.489717	0.475976	Uba52	1
GO:0061578	Lys63-specific deubiquitinase activity	1/115	10/13741	0.080634	0.489717	0.475976	Tnfaip3	1
GO:0098505	G-rich strand telomeric DNA binding	1/115	10/13741	0.080634	0.489717	0.475976	Terf1	1
GO:0098599	palmitoyl hydrolase activity	1/115	10/13741	0.080634	0.489717	0.475976	Abhd17a	1
GO:0140326	ATPase-coupled intramembrane lipid transporter activity	1/115	10/13741	0.080634	0.489717	0.475976	Abcb1a	1
GO:0048306	calcium-dependent protein binding	2/115	58/13741	0.0848303	0.489717	0.475976	Ddx5/Vps37b	2
GO:0003951	NAD+ kinase activity	1/115	11/13741	0.0883339	0.489717	0.475976	Dgka	1
GO:0005125	cytokine activity	3/115	126/13741	0.0889718	0.489717	0.475976	Tnfsf8/Il16/Ccl4	3
GO:0003724	RNA helicase activity	2/115	60/13741	0.0898781	0.489717	0.475976	Ddx5/Dhx15	2
GO:0004888	transmembrane signaling receptor activity	7/115	464/13741	0.0944147	0.489717	0.475976	Tgfbr2/Mfsd6/Ccr7/S1pr1/Ifngr1/Il27ra/Il7r	7
GO:0004861	cyclin-dependent protein serine/threonine kinase inhibitor activity	1/115	12/13741	0.0959698	0.489717	0.475976	Cdkn1b	1
GO:0005024	transforming growth factor beta-activated receptor activity	1/115	12/13741	0.0959698	0.489717	0.475976	Tgfbr2	1
GO:0008525	phosphatidylcholine transporter activity	1/115	12/13741	0.0959698	0.489717	0.475976	Abcb1a	1
GO:0019215	intermediate filament binding	1/115	12/13741	0.0959698	0.489717	0.475976	Nme2	1
GO:0034713	type I transforming growth factor beta receptor binding	1/115	12/13741	0.0959698	0.489717	0.475976	Tgfbr2	1
GO:0043047	single-stranded telomeric DNA binding	1/115	12/13741	0.0959698	0.489717	0.475976	Terf1	1
GO:0045125	bioactive lipid receptor activity	1/115	12/13741	0.0959698	0.489717	0.475976	S1pr1	1
GO:0046624	sphingolipid transporter activity	1/115	12/13741	0.0959698	0.489717	0.475976	Abcb1a	1
GO:0097617	annealing activity	1/115	12/13741	0.0959698	0.489717	0.475976	Eif4b	1
GO:0017166	vinculin binding	1/115	13/13741	0.103542	0.489717	0.475976	Utrn	1
GO:0035613	RNA stem-loop binding	1/115	13/13741	0.103542	0.489717	0.475976	Arid5a	1
GO:0005126	cytokine receptor binding	4/115	216/13741	0.107601	0.489717	0.475976	Tgfbr2/Tnfsf8/Ccl4/Babam2	4
GO:0004559	alpha-mannosidase activity	1/115	14/13741	0.111052	0.489717	0.475976	Edem3	1
GO:0004675	transmembrane receptor protein serine/threonine kinase activity	1/115	14/13741	0.111052	0.489717	0.475976	Tgfbr2	1
GO:0008301	DNA binding, bending	1/115	14/13741	0.111052	0.489717	0.475976	Terf1	1
GO:0008373	sialyltransferase activity	1/115	14/13741	0.111052	0.489717	0.475976	St6gal1	1
GO:0030275	LRR domain binding	1/115	14/13741	0.111052	0.489717	0.475976	Aatf	1
GO:0098847	sequence-specific single stranded DNA binding	1/115	14/13741	0.111052	0.489717	0.475976	Terf1	1
GO:1990404	protein ADP-ribosylase activity	1/115	14/13741	0.111052	0.489717	0.475976	Tnks2	1
GO:0008047	enzyme activator activity	6/115	397/13741	0.115969	0.489717	0.475976	Arhgap45/Tbc1d9b/Ccnt2/Rabgap1l/Atp1b3/Wrnip1	6
GO:0043021	ribonucleoprotein complex binding	3/115	143/13741	0.11816	0.489717	0.475976	Ddx5/Rpl35/Eif4b	3
GO:0004550	nucleoside diphosphate kinase activity	1/115	15/13741	0.118499	0.489717	0.475976	Nme2	1
GO:0015923	mannosidase activity	1/115	15/13741	0.118499	0.489717	0.475976	Edem3	1
GO:0043024	ribosomal small subunit binding	1/115	15/13741	0.118499	0.489717	0.475976	Eif4b	1
GO:0046332	SMAD binding	2/115	71/13741	0.11908	0.489717	0.475976	Ddx5/Tgfbr2	2
GO:0004386	helicase activity	3/115	146/13741	0.123643	0.489717	0.475976	Ddx5/Dhx15/Wrnip1	3
GO:0004721	phosphoprotein phosphatase activity	3/115	151/13741	0.132984	0.489717	0.475976	Ssh2/Ppm1h/Ptp4a1	3
GO:0003725	double-stranded RNA binding	2/115	76/13741	0.133041	0.489717	0.475976	Dhx15/Eif4b	2
GO:0004724	magnesium-dependent protein serine/threonine phosphatase activity	1/115	17/13741	0.133209	0.489717	0.475976	Ppm1h	1
GO:0005520	insulin-like growth factor binding	1/115	17/13741	0.133209	0.489717	0.475976	Igfbp4	1
GO:0042288	MHC class I protein binding	1/115	17/13741	0.133209	0.489717	0.475976	Mfsd6	1
GO:0140303	intramembrane lipid transporter activity	1/115	17/13741	0.133209	0.489717	0.475976	Abcb1a	1
GO:0035258	steroid hormone receptor binding	2/115	77/13741	0.135877	0.489717	0.475976	Ddx5/Arid5a	2
GO:0034458	3'-5' RNA helicase activity	1/115	18/13741	0.140472	0.489717	0.475976	Dhx15	1
GO:0032550	purine ribonucleoside binding	5/115	333/13741	0.14716	0.489717	0.475976	Tgtp1/Gimap6/Nme2/Gbp8/Gimap3	5
GO:0042626	ATPase-coupled transmembrane transporter activity	2/115	81/13741	0.147351	0.489717	0.475976	Atp1b3/Abcb1a	2
GO:0001883	purine nucleoside binding	5/115	335/13741	0.149767	0.489717	0.475976	Tgtp1/Gimap6/Nme2/Gbp8/Gimap3	5
GO:0032549	ribonucleoside binding	5/115	336/13741	0.151078	0.489717	0.475976	Tgtp1/Gimap6/Nme2/Gbp8/Gimap3	5
GO:0004725	protein tyrosine phosphatase activity	2/115	83/13741	0.153162	0.489717	0.475976	Ssh2/Ptp4a1	2
GO:0017116	single-stranded DNA helicase activity	1/115	20/13741	0.154818	0.489717	0.475976	Wrnip1	1
GO:0070412	R-SMAD binding	1/115	20/13741	0.154818	0.489717	0.475976	Ddx5	1
GO:0001882	nucleoside binding	5/115	344/13741	0.161741	0.489717	0.475976	Tgtp1/Gimap6/Nme2/Gbp8/Gimap3	5
GO:0019001	guanyl nucleotide binding	5/115	344/13741	0.161741	0.489717	0.475976	Tgtp1/Gimap6/Nme2/Gbp8/Gimap3	5
GO:0032561	guanyl ribonucleotide binding	5/115	344/13741	0.161741	0.489717	0.475976	Tgtp1/Gimap6/Nme2/Gbp8/Gimap3	5
GO:0001223	transcription coactivator binding	1/115	21/13741	0.161902	0.489717	0.475976	Ccnt2	1
GO:0016493	C-C chemokine receptor activity	1/115	21/13741	0.161902	0.489717	0.475976	Ccr7	1
GO:0048156	tau protein binding	1/115	21/13741	0.161902	0.489717	0.475976	Aatf	1
GO:0050431	transforming growth factor beta binding	1/115	21/13741	0.161902	0.489717	0.475976	Tgfbr2	1
GO:0050998	nitric-oxide synthase binding	1/115	21/13741	0.161902	0.489717	0.475976	Camk2d	1
GO:0070530	K63-linked polyubiquitin modification-dependent protein binding	1/115	21/13741	0.161902	0.489717	0.475976	Tnfaip3	1
GO:0015399	primary active transmembrane transporter activity	2/115	86/13741	0.16196	0.489717	0.475976	Atp1b3/Abcb1a	2
GO:0004842	ubiquitin-protein transferase activity	5/115	346/13741	0.164454	0.489717	0.475976	Rnf167/Ube2v1/Rnf19a/Pja1/Tnfaip3	5
GO:0001637	G protein-coupled chemoattractant receptor activity	1/115	22/13741	0.168927	0.489717	0.475976	Ccr7	1
GO:0003950	NAD+ ADP-ribosyltransferase activity	1/115	22/13741	0.168927	0.489717	0.475976	Tnks2	1
GO:0004950	chemokine receptor activity	1/115	22/13741	0.168927	0.489717	0.475976	Ccr7	1
GO:0019957	C-C chemokine binding	1/115	22/13741	0.168927	0.489717	0.475976	Ccr7	1
GO:0046625	sphingolipid binding	1/115	22/13741	0.168927	0.489717	0.475976	S1pr1	1
GO:0004683	calmodulin-dependent protein kinase activity	1/115	23/13741	0.175893	0.49011	0.476359	Camk2d	1
GO:0030371	translation repressor activity	1/115	23/13741	0.175893	0.49011	0.476359	Eif4ebp2	1
GO:0046965	retinoid X receptor binding	1/115	23/13741	0.175893	0.49011	0.476359	Arid5a	1
GO:0051537	2 iron, 2 sulfur cluster binding	1/115	23/13741	0.175893	0.49011	0.476359	Isca1	1
GO:0001671	ATPase activator activity	1/115	24/13741	0.182802	0.498411	0.484427	Atp1b3	1
GO:0031435	mitogen-activated protein kinase kinase kinase binding	1/115	24/13741	0.182802	0.498411	0.484427	Tgfbr2	1
GO:0060589	nucleoside-triphosphatase regulator activity	4/115	269/13741	0.188677	0.498411	0.484427	Arhgap45/Tbc1d9b/Rabgap1l/Atp1b3	4
GO:0019783	ubiquitin-like protein-specific protease activity	2/115	95/13741	0.188854	0.498411	0.484427	Tnfaip3/Uspl1	2
GO:0015175	neutral amino acid transmembrane transporter activity	1/115	25/13741	0.189653	0.498411	0.484427	Slc43a2	1
GO:0048020	CCR chemokine receptor binding	1/115	25/13741	0.189653	0.498411	0.484427	Ccl4	1
GO:0019787	ubiquitin-like protein transferase activity	5/115	365/13741	0.191109	0.498411	0.484427	Rnf167/Ube2v1/Rnf19a/Pja1/Tnfaip3	5
GO:0030291	protein serine/threonine kinase inhibitor activity	1/115	26/13741	0.196447	0.498411	0.484427	Cdkn1b	1
GO:0046966	thyroid hormone receptor binding	1/115	26/13741	0.196447	0.498411	0.484427	Arid5a	1
GO:0016887	ATPase activity	5/115	371/13741	0.199836	0.498411	0.484427	Ddx5/Atad2/Abcb1a/Dhx15/Wrnip1	5
GO:0017080	sodium channel regulator activity	1/115	27/13741	0.203185	0.498411	0.484427	Camk2d	1
GO:0042287	MHC protein binding	1/115	27/13741	0.203185	0.498411	0.484427	Mfsd6	1
GO:0071889	14-3-3 protein binding	1/115	27/13741	0.203185	0.498411	0.484427	Ripor2	1
GO:0140142	nucleocytoplasmic carrier activity	1/115	27/13741	0.203185	0.498411	0.484427	Xpo1	1
GO:0019956	chemokine binding	1/115	28/13741	0.209867	0.510439	0.496117	Ccr7	1
GO:0016922	nuclear receptor binding	2/115	104/13741	0.216306	0.5135	0.499092	Ddx5/Arid5a	2
GO:0008009	chemokine activity	1/115	29/13741	0.216493	0.5135	0.499092	Ccl4	1
GO:0043539	protein serine/threonine kinase activator activity	1/115	29/13741	0.216493	0.5135	0.499092	Ccnt2	1
GO:0008200	ion channel inhibitor activity	1/115	30/13741	0.223064	0.516286	0.5018	Camk2d	1
GO:0008378	galactosyltransferase activity	1/115	30/13741	0.223064	0.516286	0.5018	B3gnt2	1
GO:0035035	histone acetyltransferase binding	1/115	30/13741	0.223064	0.516286	0.5018	Ets1	1
GO:0019838	growth factor binding	2/115	107/13741	0.225542	0.517845	0.503315	Tgfbr2/Igfbp4	2
GO:0015662	ion transmembrane transporter activity, phosphorylative mechanism	1/115	31/13741	0.229581	0.518816	0.504259	Atp1b3	1
GO:0034061	DNA polymerase activity	1/115	31/13741	0.229581	0.518816	0.504259	Terf1	1
GO:0016248	channel inhibitor activity	1/115	32/13741	0.236043	0.519265	0.504695	Camk2d	1
GO:0030332	cyclin binding	1/115	32/13741	0.236043	0.519265	0.504695	Cdkn1b	1
GO:0008536	Ran GTPase binding	1/115	33/13741	0.242452	0.519265	0.504695	Xpo1	1
GO:0016790	thiolester hydrolase activity	1/115	33/13741	0.242452	0.519265	0.504695	Abhd17a	1
GO:0042974	retinoic acid receptor binding	1/115	33/13741	0.242452	0.519265	0.504695	Arid5a	1
GO:0061631	ubiquitin conjugating enzyme activity	1/115	33/13741	0.242452	0.519265	0.504695	Ube2v1	1
GO:0005504	fatty acid binding	1/115	34/13741	0.248807	0.519265	0.504695	Nme2	1
GO:0008376	acetylgalactosaminyltransferase activity	1/115	34/13741	0.248807	0.519265	0.504695	B3gnt2	1
GO:0005160	transforming growth factor beta receptor binding	1/115	35/13741	0.255109	0.519265	0.504695	Tgfbr2	1
GO:0017069	snRNA binding	1/115	35/13741	0.255109	0.519265	0.504695	Ccnt2	1
GO:0019205	nucleobase-containing compound kinase activity	1/115	35/13741	0.255109	0.519265	0.504695	Nme2	1
GO:0042162	telomeric DNA binding	1/115	35/13741	0.255109	0.519265	0.504695	Terf1	1
GO:0061650	ubiquitin-like protein conjugating enzyme activity	1/115	35/13741	0.255109	0.519265	0.504695	Ube2v1	1
GO:0070888	E-box binding	1/115	35/13741	0.255109	0.519265	0.504695	Zeb1	1
GO:0031369	translation initiation factor binding	1/115	36/13741	0.261359	0.520728	0.506117	Eif4ebp2	1
GO:0031491	nucleosome binding	1/115	36/13741	0.261359	0.520728	0.506117	Nap1l4	1
GO:0061630	ubiquitin protein ligase activity	3/115	212/13741	0.261743	0.520728	0.506117	Rnf167/Rnf19a/Pja1	3
GO:0047485	protein N-terminus binding	2/115	120/13741	0.265816	0.520728	0.506117	Rps21/Tnks2	2
GO:0060590	ATPase regulator activity	1/115	37/13741	0.267557	0.520728	0.506117	Atp1b3	1
GO:0005096	GTPase activator activity	3/115	215/13741	0.268529	0.520728	0.506117	Arhgap45/Tbc1d9b/Rabgap1l	3
GO:0016757	transferase activity, transferring glycosyl groups	3/115	215/13741	0.268529	0.520728	0.506117	St6gal1/Tnks2/B3gnt2	3
GO:0045182	translation regulator activity	2/115	122/13741	0.272027	0.5216	0.506965	Eif4b/Eif4ebp2	2
GO:0003707	steroid hormone receptor activity	1/115	38/13741	0.273704	0.5216	0.506965	Nr3c1	1
GO:0140297	DNA-binding transcription factor binding	4/115	319/13741	0.27805	0.5216	0.506965	Ddx5/Arnt/Hspa4/Arid5a	4
GO:0032266	phosphatidylinositol-3-phosphate binding	1/115	39/13741	0.279799	0.5216	0.506965	Tecpr1	1
GO:0042379	chemokine receptor binding	1/115	39/13741	0.279799	0.5216	0.506965	Ccl4	1
GO:0061659	ubiquitin-like protein ligase activity	3/115	220/13741	0.279883	0.5216	0.506965	Rnf167/Rnf19a/Pja1	3
GO:0015179	L-amino acid transmembrane transporter activity	1/115	40/13741	0.285844	0.523484	0.508796	Slc43a2	1
GO:0016791	phosphatase activity	3/115	223/13741	0.286719	0.523484	0.508796	Ssh2/Ppm1h/Ptp4a1	3
GO:0031072	heat shock protein binding	2/115	128/13741	0.290644	0.523484	0.508796	Cdkn1b/Nr3c1	2
GO:0005525	GTP binding	4/115	326/13741	0.291147	0.523484	0.508796	Tgtp1/Gimap6/Gbp8/Gimap3	4
GO:0016776	phosphotransferase activity, phosphate group as acceptor	1/115	41/13741	0.291838	0.523484	0.508796	Nme2	1
GO:0051879	Hsp90 protein binding	1/115	41/13741	0.291838	0.523484	0.508796	Nr3c1	1
GO:0018024	histone-lysine N-methyltransferase activity	1/115	42/13741	0.297782	0.524316	0.509605	Setd7	1
GO:0019829	ATPase-coupled cation transmembrane transporter activity	1/115	42/13741	0.297782	0.524316	0.509605	Atp1b3	1
GO:0030331	estrogen receptor binding	1/115	42/13741	0.297782	0.524316	0.509605	Arid5a	1
GO:0003729	mRNA binding	3/115	231/13741	0.30501	0.52564	0.510892	Rpl13a/Ddx5/Rpl35	3
GO:0140030	modification-dependent protein binding	2/115	133/13741	0.306119	0.52564	0.510892	Tnfaip3/Babam2	2
GO:0030695	GTPase regulator activity	3/115	232/13741	0.307301	0.52564	0.510892	Arhgap45/Tbc1d9b/Rabgap1l	3
GO:0005548	phospholipid transporter activity	1/115	44/13741	0.309523	0.52564	0.510892	Abcb1a	1
GO:0042625	ATPase-coupled ion transmembrane transporter activity	1/115	44/13741	0.309523	0.52564	0.510892	Atp1b3	1
GO:1990841	promoter-specific chromatin binding	1/115	44/13741	0.309523	0.52564	0.510892	Ddx5	1
GO:0001221	transcription cofactor binding	1/115	46/13741	0.321069	0.530344	0.515463	Ccnt2	1
GO:0003743	translation initiation factor activity	1/115	46/13741	0.321069	0.530344	0.515463	Eif4b	1
GO:0008375	acetylglucosaminyltransferase activity	1/115	46/13741	0.321069	0.530344	0.515463	B3gnt2	1
GO:0016763	transferase activity, transferring pentosyl groups	1/115	46/13741	0.321069	0.530344	0.515463	Tnks2	1
GO:0035257	nuclear hormone receptor binding	2/115	138/13741	0.321532	0.530344	0.515463	Ddx5/Arid5a	2
GO:0019887	protein kinase regulator activity	2/115	139/13741	0.324606	0.532354	0.517417	Cdkn1b/Ccnt2	2
GO:0008234	cysteine-type peptidase activity	2/115	140/13741	0.327676	0.534335	0.519343	Tnfaip3/Uspl1	2
GO:0004860	protein kinase inhibitor activity	1/115	48/13741	0.332424	0.538214	0.523113	Cdkn1b	1
GO:0005516	calmodulin binding	2/115	142/13741	0.333805	0.538214	0.523113	Ddx5/Camk2d	2
GO:0033293	monocarboxylic acid binding	1/115	50/13741	0.343591	0.546658	0.53132	Nme2	1
GO:0061629	RNA polymerase II-specific DNA-binding transcription factor binding	3/115	249/13741	0.346297	0.546658	0.53132	Ddx5/Arnt/Arid5a	3
GO:0015171	amino acid transmembrane transporter activity	1/115	51/13741	0.349104	0.546658	0.53132	Slc43a2	1
GO:0048018	receptor ligand activity	3/115	251/13741	0.350881	0.546658	0.53132	Tnfsf8/Il16/Ccl4	3
GO:0042054	histone methyltransferase activity	1/115	52/13741	0.354572	0.546658	0.53132	Setd7	1
GO:0043621	protein self-association	1/115	52/13741	0.354572	0.546658	0.53132	Tnfaip3	1
GO:0017137	Rab GTPase binding	2/115	150/13741	0.358154	0.546658	0.53132	Tbc1d9b/Rabgap1l	2
GO:0001085	RNA polymerase II transcription factor binding	1/115	53/13741	0.359994	0.546658	0.53132	Hspa4	1
GO:0016278	lysine N-methyltransferase activity	1/115	53/13741	0.359994	0.546658	0.53132	Setd7	1
GO:0016279	protein-lysine N-methyltransferase activity	1/115	53/13741	0.359994	0.546658	0.53132	Setd7	1
GO:0019210	kinase inhibitor activity	1/115	53/13741	0.359994	0.546658	0.53132	Cdkn1b	1
GO:0030546	signaling receptor activator activity	3/115	257/13741	0.364611	0.550754	0.535301	Tnfsf8/Il16/Ccl4	3
GO:0051427	hormone receptor binding	2/115	153/13741	0.367206	0.55177	0.536288	Ddx5/Arid5a	2
GO:0070063	RNA polymerase binding	1/115	55/13741	0.370704	0.554125	0.538577	Ccnt2	1
GO:0019199	transmembrane receptor protein kinase activity	1/115	57/13741	0.381235	0.566914	0.551008	Tgfbr2	1
GO:0051015	actin filament binding	2/115	161/13741	0.391097	0.576343	0.560172	Ablim1/Utrn	2
GO:0003678	DNA helicase activity	1/115	59/13741	0.391592	0.576343	0.560172	Wrnip1	1
GO:0051536	iron-sulfur cluster binding	1/115	60/13741	0.396706	0.577942	0.561726	Isca1	1
GO:0051540	metal cluster binding	1/115	60/13741	0.396706	0.577942	0.561726	Isca1	1
GO:0042562	hormone binding	1/115	61/13741	0.401777	0.581539	0.565222	Nr3c1	1
GO:0030545	receptor regulator activity	3/115	274/13741	0.403227	0.581539	0.565222	Tnfsf8/Il16/Ccl4	3
GO:0019207	kinase regulator activity	2/115	168/13741	0.411674	0.586294	0.569843	Cdkn1b/Ccnt2	2
GO:0004722	protein serine/threonine phosphatase activity	1/115	63/13741	0.411793	0.586294	0.569843	Ppm1h	1
GO:0004674	protein serine/threonine kinase activity	4/115	390/13741	0.412742	0.586294	0.569843	Tgfbr2/Nme2/Pink1/Camk2d	4
GO:0030295	protein kinase activator activity	1/115	64/13741	0.416738	0.586294	0.569843	Ccnt2	1
GO:0030971	receptor tyrosine kinase binding	1/115	64/13741	0.416738	0.586294	0.569843	Nr3c1	1
GO:0031625	ubiquitin protein ligase binding	3/115	283/13741	0.423421	0.590319	0.573756	Uba52/Pink1/Casc3	3
GO:0002039	p53 binding	1/115	66/13741	0.426506	0.590319	0.573756	Setd7	1
GO:0004553	hydrolase activity, hydrolyzing O-glycosyl compounds	1/115	66/13741	0.426506	0.590319	0.573756	Edem3	1
GO:0003712	transcription coregulator activity	4/115	398/13741	0.427827	0.590319	0.573756	Ddx5/Nme2/Nr3c1/Arid5a	4
GO:0008528	G protein-coupled peptide receptor activity	1/115	68/13741	0.436111	0.598871	0.582067	Ccr7	1
GO:0033613	activating transcription factor binding	1/115	69/13741	0.440854	0.600993	0.58413	Hspa4	1
GO:0019209	kinase activator activity	1/115	70/13741	0.445557	0.600993	0.58413	Ccnt2	1
GO:0140097	catalytic activity, acting on DNA	2/115	180/13741	0.44614	0.600993	0.58413	Terf1/Wrnip1	2
GO:0005496	steroid binding	1/115	71/13741	0.450221	0.600993	0.58413	Nr3c1	1
GO:0019003	GDP binding	1/115	71/13741	0.450221	0.600993	0.58413	Nme2	1
GO:0043130	ubiquitin binding	1/115	71/13741	0.450221	0.600993	0.58413	Tnfaip3	1
GO:0001653	peptide receptor activity	1/115	73/13741	0.459433	0.606795	0.58977	Ccr7	1
GO:0099106	ion channel regulator activity	1/115	73/13741	0.459433	0.606795	0.58977	Camk2d	1
GO:0044389	ubiquitin-like protein ligase binding	3/115	300/13741	0.460911	0.606795	0.58977	Uba52/Pink1/Casc3	3
GO:0042578	phosphoric ester hydrolase activity	3/115	302/13741	0.465256	0.608403	0.591332	Ssh2/Ppm1h/Ptp4a1	3
GO:0008135	translation factor activity, RNA binding	1/115	75/13741	0.468491	0.608403	0.591332	Eif4b	1
GO:0015079	potassium ion transmembrane transporter activity	1/115	75/13741	0.468491	0.608403	0.591332	Atp1b3	1
GO:0001664	G protein-coupled receptor binding	2/115	189/13741	0.47125	0.609229	0.592135	S1pr1/Ccl4	2
GO:0003730	mRNA 3'-UTR binding	1/115	78/13741	0.481798	0.617303	0.599983	Ddx5	1
GO:0008276	protein methyltransferase activity	1/115	78/13741	0.481798	0.617303	0.599983	Setd7	1
GO:0004843	thiol-dependent ubiquitin-specific protease activity	1/115	79/13741	0.486159	0.620123	0.602724	Tnfaip3	1
GO:0015081	sodium ion transmembrane transporter activity	1/115	80/13741	0.490484	0.621744	0.6043	Atp1b3	1
GO:0008170	N-methyltransferase activity	1/115	81/13741	0.494774	0.621744	0.6043	Setd7	1
GO:0051117	ATPase binding	1/115	81/13741	0.494774	0.621744	0.6043	Atp1b3	1
GO:0046982	protein heterodimerization activity	4/115	435/13741	0.496096	0.621744	0.6043	Foxp1/Arnt/Nr3c1/Terf1	4
GO:0019902	phosphatase binding	2/115	200/13741	0.501009	0.625172	0.607631	Cdkn1b/Cnst	2
GO:0003727	single-stranded RNA binding	1/115	85/13741	0.511575	0.632854	0.615097	Eif4b	1
GO:0036459	thiol-dependent ubiquitinyl hydrolase activity	1/115	85/13741	0.511575	0.632854	0.615097	Tnfaip3	1
GO:0101005	ubiquitinyl hydrolase activity	1/115	86/13741	0.515688	0.635204	0.617382	Tnfaip3	1
GO:0004930	G protein-coupled receptor activity	2/115	208/13741	0.521975	0.639719	0.62177	Ccr7/S1pr1	2
GO:1990782	protein tyrosine kinase binding	1/115	88/13741	0.523812	0.639719	0.62177	Nr3c1	1
GO:0016798	hydrolase activity, acting on glycosyl bonds	1/115	89/13741	0.527823	0.641886	0.623876	Edem3	1
GO:0051087	chaperone binding	1/115	91/13741	0.535745	0.64728	0.629118	Cdkn1b	1
GO:0005342	organic acid transmembrane transporter activity	1/115	93/13741	0.543535	0.64728	0.629118	Slc43a2	1
GO:0016247	channel regulator activity	1/115	93/13741	0.543535	0.64728	0.629118	Camk2d	1
GO:0046943	carboxylic acid transmembrane transporter activity	1/115	93/13741	0.543535	0.64728	0.629118	Slc43a2	1
GO:0090079	translation regulator activity, nucleic acid binding	1/115	93/13741	0.543535	0.64728	0.629118	Eif4b	1
GO:0003779	actin binding	3/115	342/13741	0.548628	0.650646	0.63239	Ssh2/Ablim1/Utrn	3
GO:0008094	DNA-dependent ATPase activity	1/115	95/13741	0.551195	0.651	0.632734	Wrnip1	1
GO:0005319	lipid transporter activity	1/115	97/13741	0.558728	0.657192	0.638753	Abcb1a	1
GO:0003713	transcription coactivator activity	2/115	228/13741	0.571786	0.66899	0.650219	Nme2/Nr3c1	2
GO:0005178	integrin binding	1/115	101/13741	0.57342	0.66899	0.650219	Utrn	1
GO:0003697	single-stranded DNA binding	1/115	105/13741	0.587626	0.680035	0.660955	Terf1	1
GO:0044325	ion channel binding	1/115	105/13741	0.587626	0.680035	0.660955	Camk2d	1
GO:0008194	UDP-glycosyltransferase activity	1/115	106/13741	0.591104	0.681313	0.662197	B3gnt2	1
GO:0016779	nucleotidyltransferase activity	1/115	109/13741	0.601364	0.688475	0.669158	Terf1	1
GO:0022804	active transmembrane transporter activity	2/115	241/13741	0.602116	0.688475	0.669158	Atp1b3/Abcb1a	2
GO:0017016	Ras GTPase binding	3/115	381/13741	0.622259	0.708684	0.6888	Tbc1d9b/Rabgap1l/Xpo1	3
GO:0031267	small GTPase binding	3/115	394/13741	0.644938	0.73161	0.711082	Tbc1d9b/Rabgap1l/Xpo1	3
GO:0003924	GTPase activity	2/115	269/13741	0.661925	0.747923	0.726938	Tgtp1/Gbp8	2
GO:0005539	glycosaminoglycan binding	1/115	134/13741	0.677512	0.759643	0.738329	Tgfbr2	1
GO:0005509	calcium ion binding	3/115	414/13741	0.677947	0.759643	0.738329	Tbc1d9b/Dgka/Edem3	3
GO:0008514	organic anion transmembrane transporter activity	1/115	135/13741	0.680238	0.759643	0.738329	Slc43a2	1
GO:0008757	S-adenosylmethionine-dependent methyltransferase activity	1/115	136/13741	0.68294	0.759705	0.738389	Setd7	1
GO:1901981	phosphatidylinositol phosphate binding	1/115	139/13741	0.690913	0.765606	0.744125	Tecpr1	1
GO:0022853	active ion transmembrane transporter activity	1/115	150/13741	0.718483	0.793095	0.770843	Atp1b3	1
GO:0031406	carboxylic acid binding	1/115	152/13741	0.723228	0.795273	0.772959	Nme2	1
GO:0019903	protein phosphatase binding	1/115	155/13741	0.730195	0.798756	0.776344	Cdkn1b	1
GO:0016758	transferase activity, transferring hexosyl groups	1/115	156/13741	0.732479	0.798756	0.776344	B3gnt2	1
GO:0043177	organic acid binding	1/115	157/13741	0.734744	0.798756	0.776344	Nme2	1
GO:0003714	transcription corepressor activity	1/115	160/13741	0.741424	0.802977	0.780447	Arid5a	1
GO:0140098	catalytic activity, acting on RNA	2/115	325/13741	0.759902	0.819894	0.79689	Ddx5/Dhx15	2
GO:0000287	magnesium ion binding	1/115	173/13741	0.768498	0.826063	0.802885	Pink1	1
GO:0051020	GTPase binding	3/115	485/13741	0.77688	0.826308	0.803124	Tbc1d9b/Rabgap1l/Xpo1	3
GO:0008168	methyltransferase activity	1/115	178/13741	0.778145	0.826308	0.803124	Setd7	1
GO:0042393	histone binding	1/115	179/13741	0.780026	0.826308	0.803124	Atad2	1
GO:0005543	phospholipid binding	2/115	339/13741	0.780242	0.826308	0.803124	Tecpr1/Dgka	2
GO:0050839	cell adhesion molecule binding	1/115	183/13741	0.787394	0.830816	0.807505	Utrn	1
GO:0016741	transferase activity, transferring one-carbon groups	1/115	187/13741	0.794517	0.835261	0.811825	Setd7	1
GO:0008509	anion transmembrane transporter activity	1/115	198/13741	0.812908	0.851476	0.827586	Slc43a2	1
GO:0008022	protein C-terminus binding	1/115	205/13741	0.823752	0.859697	0.835576	Terf1	1
GO:0015077	monovalent inorganic cation transmembrane transporter activity	1/115	210/13741	0.831113	0.864079	0.839835	Atp1b3	1
GO:0008017	microtubule binding	1/115	212/13741	0.833972	0.864079	0.839835	Terf1	1
GO:0035091	phosphatidylinositol binding	1/115	216/13741	0.839546	0.866726	0.842407	Tecpr1	1
GO:0070011	peptidase activity, acting on L-amino acid peptides	2/115	412/13741	0.863686	0.888451	0.863523	Tnfaip3/Uspl1	2
GO:0046873	metal ion transmembrane transporter activity	1/115	246/13741	0.875842	0.896516	0.871362	Atp1b3	1
GO:0004857	enzyme inhibitor activity	1/115	249/13741	0.878989	0.896516	0.871362	Cdkn1b	1
GO:0008233	peptidase activity	2/115	432/13741	0.880898	0.896516	0.871362	Tnfaip3/Uspl1	2
GO:0015318	inorganic molecular entity transmembrane transporter activity	2/115	470/13741	0.908232	0.92107	0.895226	Atp1b3/Slc43a2	2
GO:0015631	tubulin binding	1/115	292/13741	0.916302	0.925981	0.9	Terf1	1
GO:0022890	inorganic cation transmembrane transporter activity	1/115	346/13741	0.947408	0.954056	0.927287	Atp1b3	1
GO:0008324	cation transmembrane transporter activity	1/115	381/13741	0.961123	0.964484	0.937422	Atp1b3	1
GO:0048037	cofactor binding	1/115	393/13741	0.964956	0.964956	0.937881	Isca1	1

## Sheet: S100a9+ Gran
ID	Description	GeneRatio	BgRatio	pvalue	p.adjust	qvalue	geneID	Count
GO:0140375	immune receptor activity	12/233	101/13741	1.34095e-07	6.36952e-05	5.4485e-05	Il1r2/Il4ra/Cxcr2/C5ar1/Il17ra/Csf3r/Il13ra1/Fcer1g/Ccr1/Il6ra/Il18rap/Csf2rb	12
GO:0004896	cytokine receptor activity	10/233	86/13741	1.85844e-06	0.000441378	0.000377556	Il1r2/Il4ra/Cxcr2/Il17ra/Csf3r/Il13ra1/Ccr1/Il6ra/Il18rap/Csf2rb	10
GO:0017124	SH3 domain binding	9/233	117/13741	0.000167556	0.0265297	0.0226935	Hcls1/Adam19/Vasp/Lyn/Picalm/Ptpn6/Ostf1/Inpp5d/Plscr1	9
GO:0005509	calcium ion binding	18/233	414/13741	0.000249419	0.0296185	0.0253358	S100a11/S100a8/S100a9/S100a6/Lcp1/Anxa2/Capn1/Chp1/Adam8/Gch1/Mmp8/Actn1/Notch2/Hpcal1/Gsn/Notch1/Plscr1/Lpcat2	18
GO:0051015	actin filament binding	10/233	161/13741	0.000421185	0.0400125	0.0342268	Lcp1/Cotl1/Hcls1/Arpc3/Adssl1/Fmnl1/Pstpip1/Actn1/Gsn/Capza1	10
GO:0016209	antioxidant activity	6/233	60/13741	0.00051939	0.0411183	0.0351727	S100a8/S100a9/Hp/Prdx5/Mgst1/Gsr	6
GO:0044548	S100 protein binding	3/233	13/13741	0.0012139	0.0720753	0.0616533	S100a6/Anxa2/Iqgap1	3
GO:0071617	lysophospholipid acyltransferase activity	3/233	13/13741	0.0012139	0.0720753	0.0616533	Gpat3/Mboat7/Lpcat2	3
GO:0016411	acylglycerol O-acyltransferase activity	3/233	14/13741	0.00152572	0.0779623	0.0666891	Dgat2/Gpat3/Lpcat2	3
GO:0005178	integrin binding	7/233	101/13741	0.00164131	0.0779623	0.0666891	Lcp1/Tgfbi/Adam8/Lyn/Pxn/Actn1/Cd177	7
GO:0003924	GTPase activity	12/233	269/13741	0.00216605	0.0871826	0.0745762	Rab44/Arhgdib/Gnai2/Gch1/Adssl1/Rab31/Tuba1c/Rab27a/Rab6a/Rab5a/Rab24/Rhoc	12
GO:0019902	phosphatase binding	10/233	200/13741	0.00220251	0.0871826	0.0745762	Iqgap1/Ppp1r18/Ptpn1/Cpd/Cdkn1b/Pxn/Mapk3/Pstpip1/Mtmr3/Mvp	10
GO:0048306	calcium-dependent protein binding	5/233	58/13741	0.00296296	0.108262	0.0926076	S100a11/S100a6/Anxa2/Chp1/Cd177	5
GO:0004857	enzyme inhibitor activity	11/233	249/13741	0.00352941	0.117329	0.100363	App/Anxa2/Prdx5/Txnip/Cdkn2d/Wfdc21/Chp1/Wfdc17/Cdkn1b/Notch1/Ski	11
GO:0008374	O-acyltransferase activity	4/233	38/13741	0.00378369	0.117329	0.100363	Dgat2/Gpat3/Soat2/Lpcat2	4
GO:0002020	protease binding	7/233	118/13741	0.00395212	0.117329	0.100363	Anxa2/Xbp1/Flot1/Lcn2/Pycard/Mbp/Cd177	7
GO:0016791	phosphatase activity	10/233	223/13741	0.0047898	0.130341	0.111494	Phospho1/Ppp1r3b/Pfkfb3/Pfkfb4/Ptpn1/Ptpn6/Inpp5d/Mtmr3/Nt5e/Pnkp	10
GO:0019903	protein phosphatase binding	8/233	155/13741	0.00493924	0.130341	0.111494	Iqgap1/Ptpn1/Cpd/Cdkn1b/Pxn/Pstpip1/Mtmr3/Mvp	8
GO:0042578	phosphoric ester hydrolase activity	12/233	302/13741	0.00548818	0.136208	0.116512	Phospho1/Ppp1r3b/Pfkfb3/Pfkfb4/Ptpn1/Smpd5/Ccr1/Ptpn6/Inpp5d/Mtmr3/Nt5e/Pnkp	12
GO:0004888	transmembrane signaling receptor activity	16/233	464/13741	0.00573507	0.136208	0.116512	Il1r2/Il4ra/Cxcr2/Ltb4r1/C5ar1/Il17ra/Csf3r/Il13ra1/Fcer1g/Ccr1/Ptpn6/Il6ra/Il18rap/Csf2rb/Notch1/Antxr2	16
GO:0008047	enzyme activator activity	14/233	397/13741	0.00788801	0.178419	0.15262	Preb/App/Vsir/Iqgap1/Rgs2/Arhgdib/Wfdc21/Arhgap45/Arhgap24/Rab6a/Tbc1d14/Arap3/Pycard/Asap1	14
GO:0033293	monocarboxylic acid binding	4/233	50/13741	0.0100831	0.182758	0.156332	S100a8/S100a9/Rara/Pygl	4
GO:0072341	modified amino acid binding	5/233	78/13741	0.010401	0.182758	0.156332	Anxa2/Cd300lf/Mgst1/Gsr/Asap1	5
GO:0070851	growth factor receptor binding	6/233	109/13741	0.0106002	0.182758	0.156332	App/Cd300lf/Lyn/Il6ra/Pycard/Plscr1	6
GO:0003841	1-acylglycerol-3-phosphate O-acyltransferase activity	2/233	10/13741	0.0117781	0.182758	0.156332	Gpat3/Lpcat2	2
GO:0005523	tropomyosin binding	2/233	10/13741	0.0117781	0.182758	0.156332	S100a6/Pycard	2
GO:0019869	chloride channel inhibitor activity	2/233	10/13741	0.0117781	0.182758	0.156332	Stx7/Vamp8	2
GO:1901567	fatty acid derivative binding	3/233	29/13741	0.0127069	0.182758	0.156332	S100a8/S100a9/Soat2	3
GO:0001217	DNA-binding transcription repressor activity	8/233	183/13741	0.0128635	0.182758	0.156332	Cebpb/Mxd1/Max/Lrrfip1/Btg2/Nfil3/Eno1/Bcl6	8
GO:0001227	DNA-binding transcription repressor activity, RNA polymerase II-specific	8/233	183/13741	0.0128635	0.182758	0.156332	Cebpb/Mxd1/Max/Lrrfip1/Btg2/Nfil3/Eno1/Bcl6	8
GO:0050839	cell adhesion molecule binding	8/233	183/13741	0.0128635	0.182758	0.156332	Lcp1/Tgfbi/Adam8/Lyn/Pxn/Ptpn6/Actn1/Cd177	8
GO:0019955	cytokine binding	6/233	114/13741	0.0130273	0.182758	0.156332	Il1r2/Cxcr2/Csf3r/Il13ra1/Ccr1/Il6ra	6
GO:0003779	actin binding	12/233	342/13741	0.0139306	0.182758	0.156332	Lcp1/Cotl1/Hcls1/Arpc3/Ppp1r18/Vasp/Adssl1/Fmnl1/Pstpip1/Actn1/Gsn/Capza1	12
GO:0004708	MAP kinase kinase activity	2/233	11/13741	0.0142359	0.182758	0.156332	Mapk3/Map2k4	2
GO:0005522	profilin binding	2/233	11/13741	0.0142359	0.182758	0.156332	Vasp/Fmnl1	2
GO:0017081	chloride channel regulator activity	2/233	11/13741	0.0142359	0.182758	0.156332	Stx7/Vamp8	2
GO:0042171	lysophosphatidic acid acyltransferase activity	2/233	11/13741	0.0142359	0.182758	0.156332	Gpat3/Lpcat2	2
GO:0031406	carboxylic acid binding	7/233	152/13741	0.0150028	0.185735	0.158878	S100a8/S100a9/Rara/Pygl/Egln3/Pgd/Phyh	7
GO:0016504	peptidase activator activity	3/233	31/13741	0.0152499	0.185735	0.158878	App/Vsir/Pycard	3
GO:1902936	phosphatidylinositol bisphosphate binding	5/233	87/13741	0.0161203	0.191429	0.163749	Anxa2/Amer2/Picalm/Arap3/Asap1	5
GO:0004861	cyclin-dependent protein serine/threonine kinase inhibitor activity	2/233	12/13741	0.016894	0.195716	0.167416	Cdkn2d/Cdkn1b	2
GO:0043177	organic acid binding	7/233	157/13741	0.0176228	0.195716	0.167416	S100a8/S100a9/Rara/Pygl/Egln3/Pgd/Phyh	7
GO:0005546	phosphatidylinositol-4,5-bisphosphate binding	4/233	59/13741	0.0177174	0.195716	0.167416	Anxa2/Amer2/Picalm/Asap1	4
GO:0017022	myosin binding	4/233	60/13741	0.0187375	0.20228	0.173031	Rab27a/Rab6a/Gsn/Pycard	4
GO:0015037	peptide disulfide oxidoreductase activity	2/233	13/13741	0.0197449	0.202432	0.173161	Glrx/Gsr	2
GO:0017166	vinculin binding	2/233	13/13741	0.0197449	0.202432	0.173161	Pxn/Actn1	2
GO:0004222	metalloendopeptidase activity	4/233	62/13741	0.0208851	0.202432	0.173161	Mmp9/Adam19/Adam8/Mmp8	4
GO:0005506	iron ion binding	5/233	93/13741	0.0209145	0.202432	0.173161	Egln3/Lcn2/Alox5/Phyh/Nt5e	5
GO:0048365	Rac GTPase binding	4/233	63/13741	0.0220132	0.202432	0.173161	Spata13/Iqgap1/Arhgdib/Fmnl1	4
GO:0035325	Toll-like receptor binding	2/233	14/13741	0.0227814	0.202432	0.173161	S100a8/S100a9	2
GO:0036041	long-chain fatty acid binding	2/233	14/13741	0.0227814	0.202432	0.173161	S100a8/S100a9	2
GO:0051400	BH domain binding	2/233	14/13741	0.0227814	0.202432	0.173161	Mcl1/Pxn	2
GO:0005525	GTP binding	11/233	326/13741	0.0234424	0.202432	0.173161	Rab44/Gnai2/Gch1/Adssl1/Rab31/Tuba1c/Rab27a/Rab6a/Rab5a/Rab24/Rhoc	11
GO:0050662	coenzyme binding	9/233	245/13741	0.0240425	0.202432	0.173161	Pygl/Egln3/Alas1/Pgd/Gch1/Hsd11b1/Phyh/Gsr/Soat2	9
GO:0031490	chromatin DNA binding	4/233	65/13741	0.0243794	0.202432	0.173161	Rara/Xbp1/Notch1/Bcl6	4
GO:0005547	phosphatidylinositol-3,4,5-trisphosphate binding	3/233	37/13741	0.0244832	0.202432	0.173161	Iqgap1/Arap3/Asap1	3
GO:0050661	NADP binding	3/233	37/13741	0.0244832	0.202432	0.173161	Pgd/Hsd11b1/Gsr	3
GO:0061134	peptidase regulator activity	6/233	133/13741	0.0257805	0.202432	0.173161	App/Vsir/Prdx5/Wfdc21/Wfdc17/Pycard	6
GO:0001618	virus receptor activity	2/233	15/13741	0.0259965	0.202432	0.173161	Cd300lf/Clec5a	2
GO:0099186	structural constituent of postsynapse	2/233	15/13741	0.0259965	0.202432	0.173161	Actb/Actn1	2
GO:0140272	exogenous protein binding	2/233	15/13741	0.0259965	0.202432	0.173161	Cd300lf/Clec5a	2
GO:0032550	purine ribonucleoside binding	11/233	333/13741	0.0268514	0.20317	0.173792	Rab44/Gnai2/Gch1/Adssl1/Rab31/Tuba1c/Rab27a/Rab6a/Rab5a/Rab24/Rhoc	11
GO:0001883	purine nucleoside binding	11/233	335/13741	0.0278881	0.20317	0.173792	Rab44/Gnai2/Gch1/Adssl1/Rab31/Tuba1c/Rab27a/Rab6a/Rab5a/Rab24/Rhoc	11
GO:0032549	ribonucleoside binding	11/233	336/13741	0.0284172	0.20317	0.173792	Rab44/Gnai2/Gch1/Adssl1/Rab31/Tuba1c/Rab27a/Rab6a/Rab5a/Rab24/Rhoc	11
GO:0005096	GTPase activator activity	8/233	215/13741	0.0303662	0.20317	0.173792	Preb/Rgs2/Arhgdib/Arhgap45/Arhgap24/Tbc1d14/Arap3/Asap1	8
GO:1901981	phosphatidylinositol phosphate binding	6/233	139/13741	0.0310971	0.20317	0.173792	Anxa2/Amer2/Iqgap1/Picalm/Arap3/Asap1	6
GO:0001784	phosphotyrosine residue binding	3/233	41/13741	0.0319822	0.20317	0.173792	Fgr/Mapk3/Ptpn6	3
GO:0016538	cyclin-dependent protein serine/threonine kinase regulator activity	3/233	41/13741	0.0319822	0.20317	0.173792	Ccnd3/Cdkn2d/Cdkn1b	3
GO:0001882	nucleoside binding	11/233	344/13741	0.0329127	0.20317	0.173792	Rab44/Gnai2/Gch1/Adssl1/Rab31/Tuba1c/Rab27a/Rab6a/Rab5a/Rab24/Rhoc	11
GO:0019001	guanyl nucleotide binding	11/233	344/13741	0.0329127	0.20317	0.173792	Rab44/Gnai2/Gch1/Adssl1/Rab31/Tuba1c/Rab27a/Rab6a/Rab5a/Rab24/Rhoc	11
GO:0032561	guanyl ribonucleotide binding	11/233	344/13741	0.0329127	0.20317	0.173792	Rab44/Gnai2/Gch1/Adssl1/Rab31/Tuba1c/Rab27a/Rab6a/Rab5a/Rab24/Rhoc	11
GO:0030215	semaphorin receptor binding	2/233	17/13741	0.032935	0.20317	0.173792	Sema4a/Sema6b	2
GO:0031418	L-ascorbic acid binding	2/233	17/13741	0.032935	0.20317	0.173792	Egln3/Phyh	2
GO:0031489	myosin V binding	2/233	17/13741	0.032935	0.20317	0.173792	Rab27a/Rab6a	2
GO:0038191	neuropilin binding	2/233	17/13741	0.032935	0.20317	0.173792	Sema4a/Pxn	2
GO:0043295	glutathione binding	2/233	17/13741	0.032935	0.20317	0.173792	Mgst1/Gsr	2
GO:1900750	oligopeptide binding	2/233	17/13741	0.032935	0.20317	0.173792	Mgst1/Gsr	2
GO:0003725	double-stranded RNA binding	4/233	76/13741	0.0400764	0.240724	0.205916	Actn1/Sidt2/Oasl2/Oas3	4
GO:0060589	nucleoside-triphosphatase regulator activity	9/233	269/13741	0.0401283	0.240724	0.205916	Preb/Rgs2/Arhgdib/Arhgap45/Arhgap24/Rab6a/Tbc1d14/Arap3/Asap1	9
GO:0001786	phosphatidylserine binding	3/233	45/13741	0.040543	0.240724	0.205916	Anxa2/Cd300lf/Asap1	3
GO:0030695	GTPase regulator activity	8/233	232/13741	0.0443643	0.258423	0.221055	Preb/Rgs2/Arhgdib/Arhgap45/Arhgap24/Tbc1d14/Arap3/Asap1	8
GO:0008237	metallopeptidase activity	5/233	114/13741	0.0446119	0.258423	0.221055	Mmp9/Adam19/Adam8/Cpd/Mmp8	5
GO:0016747	transferase activity, transferring acyl groups other than amino-acyl groups	7/233	192/13741	0.04538	0.259705	0.222152	Dgat2/Gpat3/Alas1/Mboat7/Kat6a/Soat2/Lpcat2	7
GO:0004860	protein kinase inhibitor activity	3/233	48/13741	0.047645	0.259724	0.222168	Cdkn2d/Chp1/Cdkn1b	3
GO:0008198	ferrous iron binding	2/233	21/13741	0.048664	0.259724	0.222168	Phyh/Nt5e	2
GO:0016493	C-C chemokine receptor activity	2/233	21/13741	0.048664	0.259724	0.222168	Cxcr2/Ccr1	2
GO:0019200	carbohydrate kinase activity	2/233	21/13741	0.048664	0.259724	0.222168	Pfkfb3/Pfkfb4	2
GO:0048156	tau protein binding	2/233	21/13741	0.048664	0.259724	0.222168	Picalm/Mark2	2
GO:0052866	phosphatidylinositol phosphate phosphatase activity	2/233	21/13741	0.048664	0.259724	0.222168	Inpp5d/Mtmr3	2
GO:0005200	structural constituent of cytoskeleton	3/233	50/13741	0.0526962	0.261974	0.224093	Actb/Arpc3/Tuba1c	3
GO:0001637	G protein-coupled chemoattractant receptor activity	2/233	22/13741	0.0529463	0.261974	0.224093	Cxcr2/Ccr1	2
GO:0004950	chemokine receptor activity	2/233	22/13741	0.0529463	0.261974	0.224093	Cxcr2/Ccr1	2
GO:0019957	C-C chemokine binding	2/233	22/13741	0.0529463	0.261974	0.224093	Cxcr2/Ccr1	2
GO:0045499	chemorepellent activity	2/233	22/13741	0.0529463	0.261974	0.224093	Sema4a/Sema6b	2
GO:0046625	sphingolipid binding	2/233	22/13741	0.0529463	0.261974	0.224093	Cd300lf/Lyn	2
GO:0070566	adenylyltransferase activity	2/233	22/13741	0.0529463	0.261974	0.224093	Oasl2/Oas3	2
GO:0098918	structural constituent of synapse	2/233	23/13741	0.0573569	0.280871	0.240258	Actb/Actn1	2
GO:0001085	RNA polymerase II transcription factor binding	3/233	53/13741	0.0607344	0.288489	0.246774	Id1/Hcls1/Xbp1	3
GO:0019210	kinase inhibitor activity	3/233	53/13741	0.0607344	0.288489	0.246774	Cdkn2d/Chp1/Cdkn1b	3
GO:0045309	protein phosphorylated amino acid binding	3/233	53/13741	0.0607344	0.288489	0.246774	Fgr/Mapk3/Ptpn6	3
GO:0001968	fibronectin binding	2/233	24/13741	0.0618904	0.291069	0.248981	Mmp9/Igfbp6	2
GO:0019207	kinase regulator activity	6/233	168/13741	0.0665788	0.310048	0.265216	Rara/Ccnd3/Iqgap1/Cdkn2d/Chp1/Cdkn1b	6
GO:0051020	GTPase binding	13/233	485/13741	0.0698547	0.321468	0.274985	Lcp1/Preb/Spata13/Anxa2/Iqgap1/Arhgdib/Dmxl2/Fmnl1/Picalm/Eno1/Tbc1d14/Sorl1/Iqsec1	13
GO:0016814	hydrolase activity, acting on carbon-nitrogen (but not peptide) bonds, in cyclic amidines	2/233	26/13741	0.0713044	0.321468	0.274985	Gda/Gch1	2
GO:0030291	protein serine/threonine kinase inhibitor activity	2/233	26/13741	0.0713044	0.321468	0.274985	Cdkn2d/Cdkn1b	2
GO:0048037	cofactor binding	11/233	393/13741	0.0717382	0.321468	0.274985	Pygl/Egln3/Alas1/Mgst1/Pgd/Gch1/Lcn2/Hsd11b1/Phyh/Gsr/Soat2	11
GO:0035091	phosphatidylinositol binding	7/233	216/13741	0.0752428	0.332756	0.28464	Anxa2/Amer2/Iqgap1/Picalm/Phf12/Arap3/Asap1	7
GO:0051219	phosphoprotein binding	4/233	94/13741	0.0756583	0.332756	0.28464	Fgr/Lyn/Mapk3/Ptpn6	4
GO:1901681	sulfur compound binding	6/233	175/13741	0.0776654	0.33845	0.289511	App/Mgst1/Crispld2/Gsr/Itgam/Soat2	6
GO:0009055	electron transfer activity	3/233	59/13741	0.0783981	0.338537	0.289585	Glrx/Gsr/Cox8a	3
GO:0016746	transferase activity, transferring acyl groups	7/233	219/13741	0.0796329	0.340772	0.291497	Dgat2/Gpat3/Alas1/Mboat7/Kat6a/Soat2/Lpcat2	7
GO:0019956	chemokine binding	2/233	28/13741	0.081147	0.341105	0.291781	Cxcr2/Ccr1	2
GO:0046875	ephrin receptor binding	2/233	28/13741	0.081147	0.341105	0.291781	Ptpn1/Lyn	2
GO:0019842	vitamin binding	4/233	99/13741	0.0876508	0.362696	0.31025	Pygl/Egln3/Alas1/Phyh	4
GO:0019887	protein kinase regulator activity	5/233	139/13741	0.0878105	0.362696	0.31025	Ccnd3/Iqgap1/Cdkn2d/Chp1/Cdkn1b	5
GO:0005484	SNAP receptor activity	2/233	30/13741	0.0913789	0.367839	0.31465	Stx7/Vamp8	2
GO:0008200	ion channel inhibitor activity	2/233	30/13741	0.0913789	0.367839	0.31465	Stx7/Vamp8	2
GO:0035035	histone acetyltransferase binding	2/233	30/13741	0.0913789	0.367839	0.31465	Cebpb/Hif1a	2
GO:0004175	endopeptidase activity	8/233	275/13741	0.0966973	0.385977	0.330165	Mmp9/Hp/Adam19/Capn1/Adam8/Mmp8/Asprv1/Pycard	8
GO:0030414	peptidase inhibitor activity	4/233	103/13741	0.0978656	0.387385	0.33137	App/Prdx5/Wfdc21/Wfdc17	4
GO:0016248	channel inhibitor activity	2/233	32/13741	0.101963	0.398432	0.340819	Stx7/Vamp8	2
GO:0044325	ion channel binding	4/233	105/13741	0.103173	0.398432	0.340819	Grina/Lyn/Actn1/Pycard	4
GO:0061135	endopeptidase regulator activity	4/233	105/13741	0.103173	0.398432	0.340819	App/Vsir/Prdx5/Wfdc17	4
GO:0008528	G protein-coupled peptide receptor activity	3/233	68/13741	0.108511	0.412389	0.352758	Cxcr2/Ltb4r1/Ccr1	3
GO:0019838	growth factor binding	4/233	107/13741	0.10861	0.412389	0.352758	Il1r2/Igfbp6/Csf3r/Il6ra	4
GO:0000987	cis-regulatory region sequence-specific DNA binding	11/233	427/13741	0.111189	0.412389	0.352758	Rara/Cebpb/Mxd1/Max/Xbp1/Lrrfip1/Hif1a/Nfe2/Nfil3/Notch1/Klf10	11
GO:0004601	peroxidase activity	2/233	34/13741	0.112864	0.412389	0.352758	Prdx5/Mgst1	2
GO:0005504	fatty acid binding	2/233	34/13741	0.112864	0.412389	0.352758	S100a8/S100a9	2
GO:0051019	mitogen-activated protein kinase binding	2/233	34/13741	0.112864	0.412389	0.352758	Iqgap1/Gch1	2
GO:0051721	protein phosphatase 2A binding	2/233	34/13741	0.112864	0.412389	0.352758	Ptpn1/Cpd	2
GO:0042826	histone deacetylase binding	4/233	110/13741	0.117001	0.418627	0.358095	Rara/Cebpb/Xbp1/Hif1a	4
GO:0015036	disulfide oxidoreductase activity	2/233	35/13741	0.118424	0.418627	0.358095	Glrx/Gsr	2
GO:0070888	E-box binding	2/233	35/13741	0.118424	0.418627	0.358095	Max/Hif1a	2
GO:0005496	steroid binding	3/233	71/13741	0.119412	0.418627	0.358095	Hsd11b1/Osbpl9/Soat2	3
GO:0019003	GDP binding	3/233	71/13741	0.119412	0.418627	0.358095	Rab31/Rab27a/Rab5a	3
GO:0008236	serine-type peptidase activity	4/233	111/13741	0.11986	0.418627	0.358095	Mmp9/Hp/Cpd/Mmp8	4
GO:0046982	protein heterodimerization activity	11/233	435/13741	0.122002	0.423	0.361835	Rara/Cebpb/Mcl1/Max/Xbp1/Hif1a/Flot1/Eno1/H2-Q10/Itgam/Notch1	11
GO:0004712	protein serine/threonine/tyrosine kinase activity	2/233	36/13741	0.12405	0.426984	0.365243	Mapk3/Map2k4	2
GO:0001653	peptide receptor activity	3/233	73/13741	0.126895	0.433633	0.37093	Cxcr2/Ltb4r1/Ccr1	3
GO:0016825	hydrolase activity, acting on acid phosphorus-nitrogen bonds	4/233	115/13741	0.13159	0.4433	0.3792	Mmp9/Hp/Cpd/Mmp8	4
GO:0017171	serine hydrolase activity	4/233	115/13741	0.13159	0.4433	0.3792	Mmp9/Hp/Cpd/Mmp8	4
GO:0016684	oxidoreductase activity, acting on peroxide as acceptor	2/233	38/13741	0.135489	0.452533	0.387098	Prdx5/Mgst1	2
GO:0003714	transcription corepressor activity	5/233	160/13741	0.136236	0.452533	0.387098	Rara/Tle3/Irf2bp2/Phf12/Ski	5
GO:0044389	ubiquitin-like protein ligase binding	8/233	300/13741	0.138528	0.45695	0.390876	Cebpb/Xbp1/Txnip/Hif1a/Lyn/Pxn/Ski/Ube2b	8
GO:0030170	pyridoxal phosphate binding	2/233	39/13741	0.141293	0.45751	0.391355	Pygl/Alas1	2
GO:0030246	carbohydrate binding	6/233	209/13741	0.145035	0.45751	0.391355	Cd33/Pygl/Egln3/Pgd/Clec5a/Phyh	6
GO:0047485	protein N-terminus binding	4/233	120/13741	0.146888	0.45751	0.391355	Id1/Glrx/Nfe2/Mark2	4
GO:0070279	vitamin B6 binding	2/233	40/13741	0.147151	0.45751	0.391355	Pygl/Alas1	2
GO:0016776	phosphotransferase activity, phosphate group as acceptor	2/233	41/13741	0.153057	0.45751	0.391355	Ip6k1/Pnkp	2
GO:0051213	dioxygenase activity	3/233	80/13741	0.15432	0.45751	0.391355	Egln3/Alox5/Phyh	3
GO:0001161	intronic transcription regulatory region sequence-specific DNA binding	1/233	10/13741	0.157243	0.45751	0.391355	Bcl6	1
GO:0004198	calcium-dependent cysteine-type endopeptidase activity	1/233	10/13741	0.157243	0.45751	0.391355	Capn1	1
GO:0004467	long-chain fatty acid-CoA ligase activity	1/233	10/13741	0.157243	0.45751	0.391355	Slc27a4	1
GO:0031386	protein tag	1/233	10/13741	0.157243	0.45751	0.391355	Ubl5	1
GO:0046030	inositol trisphosphate phosphatase activity	1/233	10/13741	0.157243	0.45751	0.391355	Inpp5d	1
GO:0046703	natural killer cell lectin-like receptor binding	1/233	10/13741	0.157243	0.45751	0.391355	Ptpn6	1
GO:0050321	tau-protein kinase activity	1/233	10/13741	0.157243	0.45751	0.391355	Mark2	1
GO:0051920	peroxiredoxin activity	1/233	10/13741	0.157243	0.45751	0.391355	Prdx5	1
GO:0070513	death domain binding	1/233	10/13741	0.157243	0.45751	0.391355	Mcl1	1
GO:0016706	2-oxoglutarate-dependent dioxygenase activity	2/233	42/13741	0.159008	0.45751	0.391355	Egln3/Phyh	2
GO:0005126	cytokine receptor binding	6/233	216/13741	0.161463	0.45751	0.391355	Lrg1/Cd300lf/Osm/Lyn/Il6ra/Pycard	6
GO:0001046	core promoter sequence-specific DNA binding	2/233	43/13741	0.165002	0.45751	0.391355	Cebpb/Klf10	2
GO:0050840	extracellular matrix binding	2/233	43/13741	0.165002	0.45751	0.391355	Anxa2/Tgfbi	2
GO:0004725	protein tyrosine phosphatase activity	3/233	83/13741	0.1666	0.45751	0.391355	Ptpn1/Ptpn6/Mtmr3	3
GO:0000978	RNA polymerase II cis-regulatory region sequence-specific DNA binding	10/233	414/13741	0.166664	0.45751	0.391355	Rara/Cebpb/Mxd1/Max/Xbp1/Lrrfip1/Hif1a/Nfil3/Notch1/Klf10	10
GO:0004715	non-membrane spanning protein tyrosine kinase activity	2/233	44/13741	0.171036	0.45751	0.391355	Fgr/Lyn	2
GO:0001846	opsonin binding	1/233	11/13741	0.171543	0.45751	0.391355	Itgam	1
GO:0004438	phosphatidylinositol-3-phosphatase activity	1/233	11/13741	0.171543	0.45751	0.391355	Mtmr3	1
GO:0008252	nucleotidase activity	1/233	11/13741	0.171543	0.45751	0.391355	Nt5e	1
GO:0015645	fatty acid ligase activity	1/233	11/13741	0.171543	0.45751	0.391355	Slc27a4	1
GO:0016505	peptidase activator activity involved in apoptotic process	1/233	11/13741	0.171543	0.45751	0.391355	Pycard	1
GO:0016671	oxidoreductase activity, acting on a sulfur group of donors, disulfide as acceptor	1/233	11/13741	0.171543	0.45751	0.391355	Glrx	1
GO:0030881	beta-2-microglobulin binding	1/233	11/13741	0.171543	0.45751	0.391355	H2-Q10	1
GO:0031543	peptidyl-proline dioxygenase activity	1/233	11/13741	0.171543	0.45751	0.391355	Egln3	1
GO:0042610	CD8 receptor binding	1/233	11/13741	0.171543	0.45751	0.391355	H2-Q10	1
GO:0046977	TAP binding	1/233	11/13741	0.171543	0.45751	0.391355	H2-Q10	1
GO:0097153	cysteine-type endopeptidase activity involved in apoptotic process	1/233	11/13741	0.171543	0.45751	0.391355	Pycard	1
GO:0099511	voltage-gated calcium channel activity involved in regulation of cytosolic calcium levels	1/233	11/13741	0.171543	0.45751	0.391355	Anxa2	1
GO:0031072	heat shock protein binding	4/233	128/13741	0.1727	0.45751	0.391355	Hif1a/Cdkn1b/Eno1/Itgam	4
GO:0033218	amide binding	7/233	269/13741	0.173372	0.45751	0.391355	Cd14/Cd300lf/Mgst1/H2-Q10/Gsr/Sorl1/Soat2	7
GO:0032934	sterol binding	2/233	46/13741	0.183208	0.461576	0.394833	Osbpl9/Soat2	2
GO:0005201	extracellular matrix structural constituent	3/233	87/13741	0.183398	0.461576	0.394833	Tgfbi/Igfbp6/Emilin2	3
GO:0000900	translation repressor activity, mRNA regulatory element binding	1/233	12/13741	0.185602	0.461576	0.394833	Rara	1
GO:0004029	aldehyde dehydrogenase (NAD+) activity	1/233	12/13741	0.185602	0.461576	0.394833	Aldh3b1	1
GO:0004707	MAP kinase activity	1/233	12/13741	0.185602	0.461576	0.394833	Mapk3	1
GO:0005161	platelet-derived growth factor receptor binding	1/233	12/13741	0.185602	0.461576	0.394833	Lyn	1
GO:0005545	1-phosphatidylinositol binding	1/233	12/13741	0.185602	0.461576	0.394833	Picalm	1
GO:0017110	nucleoside-diphosphatase activity	1/233	12/13741	0.185602	0.461576	0.394833	Entpd1	1
GO:0036312	phosphatidylinositol 3-kinase regulatory subunit binding	1/233	12/13741	0.185602	0.461576	0.394833	Xbp1	1
GO:0043395	heparan sulfate proteoglycan binding	1/233	12/13741	0.185602	0.461576	0.394833	Itgam	1
GO:0097001	ceramide binding	1/233	12/13741	0.185602	0.461576	0.394833	Cd300lf	1
GO:0004867	serine-type endopeptidase inhibitor activity	2/233	48/13741	0.195501	0.483297	0.413413	App/Wfdc17	2
GO:0004953	icosanoid receptor activity	1/233	13/13741	0.199424	0.483297	0.413413	Ltb4r1	1
GO:0008188	neuropeptide receptor activity	1/233	13/13741	0.199424	0.483297	0.413413	Ltb4r1	1
GO:0052744	phosphatidylinositol monophosphate phosphatase activity	1/233	13/13741	0.199424	0.483297	0.413413	Mtmr3	1
GO:0070696	transmembrane receptor protein serine/threonine kinase binding	1/233	13/13741	0.199424	0.483297	0.413413	Pycard	1
GO:0031625	ubiquitin protein ligase binding	7/233	283/13741	0.205778	0.493399	0.422055	Xbp1/Txnip/Hif1a/Lyn/Pxn/Ski/Ube2b	7
GO:0016667	oxidoreductase activity, acting on a sulfur group of donors	2/233	50/13741	0.207895	0.493399	0.422055	Glrx/Gsr	2
GO:0034987	immunoglobulin receptor binding	2/233	50/13741	0.207895	0.493399	0.422055	Fgr/Tarm1	2
GO:0000149	SNARE binding	3/233	93/13741	0.209376	0.493399	0.422055	Picalm/Stx7/Vamp8	3
GO:0004030	aldehyde dehydrogenase [NAD(P)+] activity	1/233	14/13741	0.213012	0.493399	0.422055	Aldh3b1	1
GO:0008432	JUN kinase binding	1/233	14/13741	0.213012	0.493399	0.422055	Lmnb1	1
GO:0016405	CoA-ligase activity	1/233	14/13741	0.213012	0.493399	0.422055	Slc27a4	1
GO:0042800	histone methyltransferase activity (H3-K4 specific)	1/233	14/13741	0.213012	0.493399	0.422055	Nsd3	1
GO:0005543	phospholipid binding	8/233	339/13741	0.218631	0.493399	0.422055	Anxa2/Cd300lf/Amer2/Iqgap1/Picalm/Phf12/Arap3/Asap1	8
GO:0004252	serine-type endopeptidase activity	3/233	96/13741	0.22266	0.493399	0.422055	Mmp9/Hp/Mmp8	3
GO:0004181	metallocarboxypeptidase activity	1/233	15/13741	0.22637	0.493399	0.422055	Cpd	1
GO:0005092	GDP-dissociation inhibitor activity	1/233	15/13741	0.22637	0.493399	0.422055	Arhgdib	1
GO:0016208	AMP binding	1/233	15/13741	0.22637	0.493399	0.422055	Pygl	1
GO:0019865	immunoglobulin binding	1/233	15/13741	0.22637	0.493399	0.422055	Fcer1g	1
GO:0030169	low-density lipoprotein particle binding	1/233	15/13741	0.22637	0.493399	0.422055	Sorl1	1
GO:0030228	lipoprotein particle receptor activity	1/233	15/13741	0.22637	0.493399	0.422055	Apobr	1
GO:0033764	steroid dehydrogenase activity, acting on the CH-OH group of donors, NAD or NADP as acceptor	1/233	15/13741	0.22637	0.493399	0.422055	Hsd11b1	1
GO:0042608	T cell receptor binding	1/233	15/13741	0.22637	0.493399	0.422055	H2-Q10	1
GO:0031267	small GTPase binding	9/233	394/13741	0.226514	0.493399	0.422055	Spata13/Anxa2/Iqgap1/Arhgdib/Dmxl2/Fmnl1/Picalm/Tbc1d14/Sorl1	9
GO:0005319	lipid transporter activity	3/233	97/13741	0.227125	0.493399	0.422055	Slc27a4/Osbpl9/Plscr1	3
GO:0004866	endopeptidase inhibitor activity	3/233	98/13741	0.231607	0.493399	0.422055	App/Prdx5/Wfdc17	3
GO:0003712	transcription coregulator activity	9/233	398/13741	0.235068	0.493399	0.422055	Rara/Tle3/Nsd3/Pxn/Irf2bp2/Actn1/Phf12/Kat6a/Ski	9
GO:0005518	collagen binding	2/233	55/13741	0.239184	0.493399	0.422055	Srgn/Tgfbi	2
GO:0004435	phosphatidylinositol phospholipase C activity	1/233	16/13741	0.239502	0.493399	0.422055	Ccr1	1
GO:0004629	phospholipase C activity	1/233	16/13741	0.239502	0.493399	0.422055	Ccr1	1
GO:0005086	ARF guanyl-nucleotide exchange factor activity	1/233	16/13741	0.239502	0.493399	0.422055	Iqsec1	1
GO:0015020	glucuronosyltransferase activity	1/233	16/13741	0.239502	0.493399	0.422055	Ugt1a7c	1
GO:0043274	phospholipase binding	1/233	16/13741	0.239502	0.493399	0.422055	Lmnb1	1
GO:0051861	glycolipid binding	1/233	16/13741	0.239502	0.493399	0.422055	Lyn	1
GO:0001228	DNA-binding transcription activator activity, RNA polymerase II-specific	7/233	297/13741	0.24029	0.493399	0.422055	Cebpb/Preb/Hif1a/Irf2bp2/Notch1/Klf10/Plscr1	7
GO:0008201	heparin binding	3/233	100/13741	0.24062	0.493399	0.422055	App/Crispld2/Itgam	3
GO:0001216	DNA-binding transcription activator activity	7/233	298/13741	0.242826	0.493399	0.422055	Cebpb/Preb/Hif1a/Irf2bp2/Notch1/Klf10/Plscr1	7
GO:0097110	scaffold protein binding	2/233	56/13741	0.245476	0.493399	0.422055	Trem1/Mapk3	2
GO:0017137	Rab GTPase binding	4/233	150/13741	0.250339	0.493399	0.422055	Anxa2/Dmxl2/Picalm/Tbc1d14	4
GO:0001848	complement binding	1/233	17/13741	0.252413	0.493399	0.422055	C5ar1	1
GO:0003746	translation elongation factor activity	1/233	17/13741	0.252413	0.493399	0.422055	Abtb1	1
GO:0005501	retinoid binding	1/233	17/13741	0.252413	0.493399	0.422055	Rara	1
GO:0005520	insulin-like growth factor binding	1/233	17/13741	0.252413	0.493399	0.422055	Igfbp6	1
GO:0015035	protein disulfide oxidoreductase activity	1/233	17/13741	0.252413	0.493399	0.422055	Glrx	1
GO:0016878	acid-thiol ligase activity	1/233	17/13741	0.252413	0.493399	0.422055	Slc27a4	1
GO:0022884	macromolecule transmembrane transporter activity	1/233	17/13741	0.252413	0.493399	0.422055	Sidt2	1
GO:0030676	Rac guanyl-nucleotide exchange factor activity	1/233	17/13741	0.252413	0.493399	0.422055	Spata13	1
GO:0034593	phosphatidylinositol bisphosphate phosphatase activity	1/233	17/13741	0.252413	0.493399	0.422055	Mtmr3	1
GO:0043422	protein kinase B binding	1/233	17/13741	0.252413	0.493399	0.422055	Rara	1
GO:0050145	nucleoside monophosphate kinase activity	1/233	17/13741	0.252413	0.493399	0.422055	Pnkp	1
GO:0070628	proteasome binding	1/233	17/13741	0.252413	0.493399	0.422055	Id1	1
GO:0140303	intramembrane lipid transporter activity	1/233	17/13741	0.252413	0.493399	0.422055	Plscr1	1
GO:0004721	phosphoprotein phosphatase activity	4/233	151/13741	0.254043	0.494552	0.42304	Ppp1r3b/Ptpn1/Ptpn6/Mtmr3	4
GO:0001222	transcription corepressor binding	1/233	18/13741	0.265105	0.497222	0.425325	Phf12	1
GO:0004129	cytochrome-c oxidase activity	1/233	18/13741	0.265105	0.497222	0.425325	Cox8a	1
GO:0004190	aspartic-type endopeptidase activity	1/233	18/13741	0.265105	0.497222	0.425325	Asprv1	1
GO:0004602	glutathione peroxidase activity	1/233	18/13741	0.265105	0.497222	0.425325	Mgst1	1
GO:0015002	heme-copper terminal oxidase activity	1/233	18/13741	0.265105	0.497222	0.425325	Cox8a	1
GO:0016676	oxidoreductase activity, acting on a heme group of donors, oxygen as acceptor	1/233	18/13741	0.265105	0.497222	0.425325	Cox8a	1
GO:0033612	receptor serine/threonine kinase binding	1/233	18/13741	0.265105	0.497222	0.425325	Pycard	1
GO:0034458	3'-5' RNA helicase activity	1/233	18/13741	0.265105	0.497222	0.425325	Dhx38	1
GO:0035014	phosphatidylinositol 3-kinase regulator activity	1/233	18/13741	0.265105	0.497222	0.425325	Rara	1
GO:0070011	peptidase activity, acting on L-amino acid peptides	9/233	412/13741	0.265883	0.497222	0.425325	Mmp9/Hp/Adam19/Capn1/Adam8/Cpd/Mmp8/Asprv1/Pycard	9
GO:0017048	Rho GTPase binding	4/233	155/13741	0.268969	0.499438	0.42722	Spata13/Iqgap1/Arhgdib/Fmnl1	4
GO:0030374	nuclear receptor transcription coactivator activity	2/233	60/13741	0.270685	0.499438	0.42722	Rara/Actn1	2
GO:0030546	signaling receptor activator activity	6/233	257/13741	0.271005	0.499438	0.42722	App/Sema4a/Osm/Retnlg/Il6ra/Sema6b	6
GO:0019905	syntaxin binding	2/233	61/13741	0.276989	0.499438	0.42722	Stx7/Vamp8	2
GO:0016229	steroid dehydrogenase activity	1/233	19/13741	0.277583	0.499438	0.42722	Hsd11b1	1
GO:0016675	oxidoreductase activity, acting on a heme group of donors	1/233	19/13741	0.277583	0.499438	0.42722	Cox8a	1
GO:0016701	oxidoreductase activity, acting on single donors with incorporation of molecular oxygen	1/233	19/13741	0.277583	0.499438	0.42722	Alox5	1
GO:0016702	oxidoreductase activity, acting on single donors with incorporation of molecular oxygen, incorporation of two atoms of oxygen	1/233	19/13741	0.277583	0.499438	0.42722	Alox5	1
GO:0031683	G-protein beta/gamma-subunit complex binding	1/233	19/13741	0.277583	0.499438	0.42722	Gnai2	1
GO:0070001	aspartic-type peptidase activity	1/233	19/13741	0.277583	0.499438	0.42722	Asprv1	1
GO:0016779	nucleotidyltransferase activity	3/233	109/13741	0.281793	0.505101	0.432064	Cds2/Oasl2/Oas3	3
GO:0070491	repressing transcription factor binding	2/233	63/13741	0.289585	0.506766	0.433488	Tle3/Ski	2
GO:0001530	lipopolysaccharide binding	1/233	20/13741	0.289849	0.506766	0.433488	Cd14	1
GO:0005158	insulin receptor binding	1/233	20/13741	0.289849	0.506766	0.433488	Ptpn1	1
GO:0032794	GTPase activating protein binding	1/233	20/13741	0.289849	0.506766	0.433488	Fmnl1	1
GO:0035259	glucocorticoid receptor binding	1/233	20/13741	0.289849	0.506766	0.433488	Cebpb	1
GO:0052745	inositol phosphate phosphatase activity	1/233	20/13741	0.289849	0.506766	0.433488	Inpp5d	1
GO:0004713	protein tyrosine kinase activity	3/233	111/13741	0.29104	0.506766	0.433488	Fgr/Lyn/Map2k4	3
GO:0060090	molecular adaptor activity	5/233	212/13741	0.291257	0.506766	0.433488	Iqgap1/Pxn/Arrdc4/Stx7/Vamp8	5
GO:0042277	peptide binding	5/233	214/13741	0.297847	0.51076	0.436905	Cd14/Mgst1/H2-Q10/Gsr/Sorl1	5
GO:0005112	Notch binding	1/233	21/13741	0.301908	0.51076	0.436905	Notch1	1
GO:0019840	isoprenoid binding	1/233	21/13741	0.301908	0.51076	0.436905	Rara	1
GO:0042605	peptide antigen binding	1/233	21/13741	0.301908	0.51076	0.436905	H2-Q10	1
GO:0050750	low-density lipoprotein particle receptor binding	1/233	21/13741	0.301908	0.51076	0.436905	Picalm	1
GO:0050998	nitric-oxide synthase binding	1/233	21/13741	0.301908	0.51076	0.436905	Actb	1
GO:0051393	alpha-actinin binding	1/233	21/13741	0.301908	0.51076	0.436905	Rara	1
GO:0004620	phospholipase activity	2/233	65/13741	0.302155	0.51076	0.436905	Smpd5/Ccr1	2
GO:0002039	p53 binding	2/233	66/13741	0.308426	0.519512	0.444391	Hif1a/Plk3	2
GO:0008233	peptidase activity	9/233	432/13741	0.311869	0.521111	0.445759	Mmp9/Hp/Adam19/Capn1/Adam8/Cpd/Mmp8/Asprv1/Pycard	9
GO:0000062	fatty-acyl-CoA binding	1/233	22/13741	0.313764	0.521111	0.445759	Soat2	1
GO:0030159	signaling receptor complex adaptor activity	1/233	22/13741	0.313764	0.521111	0.445759	Pxn	1
GO:0070325	lipoprotein particle receptor binding	1/233	22/13741	0.313764	0.521111	0.445759	Picalm	1
GO:0017016	Ras GTPase binding	8/233	381/13741	0.319621	0.525761	0.449737	Spata13/Anxa2/Iqgap1/Arhgdib/Dmxl2/Fmnl1/Picalm/Tbc1d14	8
GO:0030545	receptor regulator activity	6/233	274/13741	0.321016	0.525761	0.449737	App/Sema4a/Osm/Retnlg/Il6ra/Sema6b	6
GO:0030674	protein-macromolecule adaptor activity	4/233	169/13741	0.322223	0.525761	0.449737	Pxn/Arrdc4/Stx7/Vamp8	4
GO:0010485	H4 histone acetyltransferase activity	1/233	23/13741	0.325419	0.525761	0.449737	Kat6a	1
GO:0030371	translation repressor activity	1/233	23/13741	0.325419	0.525761	0.449737	Rara	1
GO:0030742	GTP-dependent protein binding	1/233	23/13741	0.325419	0.525761	0.449737	Gch1	1
GO:0035925	mRNA 3'-UTR AU-rich region binding	1/233	23/13741	0.325419	0.525761	0.449737	Zfp36l1	1
GO:0048027	mRNA 5'-UTR binding	1/233	23/13741	0.325419	0.525761	0.449737	Rara	1
GO:0048029	monosaccharide binding	2/233	70/13741	0.333386	0.529855	0.453239	Egln3/Phyh	2
GO:0001671	ATPase activator activity	1/233	24/13741	0.336876	0.529855	0.453239	Rab6a	1
GO:0019239	deaminase activity	1/233	24/13741	0.336876	0.529855	0.453239	Gda	1
GO:0031435	mitogen-activated protein kinase kinase kinase binding	1/233	24/13741	0.336876	0.529855	0.453239	Map2k4	1
GO:0043027	cysteine-type endopeptidase inhibitor activity involved in apoptotic process	1/233	24/13741	0.336876	0.529855	0.453239	Prdx5	1
GO:0050699	WW domain binding	1/233	24/13741	0.336876	0.529855	0.453239	Nfe2	1
GO:0071813	lipoprotein particle binding	1/233	24/13741	0.336876	0.529855	0.453239	Sorl1	1
GO:0071814	protein-lipid complex binding	1/233	24/13741	0.336876	0.529855	0.453239	Sorl1	1
GO:0004197	cysteine-type endopeptidase activity	2/233	71/13741	0.339589	0.532358	0.45538	Capn1/Pycard	2
GO:0015248	sterol transporter activity	1/233	25/13741	0.34814	0.536905	0.459269	Osbpl9	1
GO:0017091	AU-rich element binding	1/233	25/13741	0.34814	0.536905	0.459269	Zfp36l1	1
GO:0035198	miRNA binding	1/233	25/13741	0.34814	0.536905	0.459269	Zc3h7a	1
GO:0043325	phosphatidylinositol-3,4-bisphosphate binding	1/233	25/13741	0.34814	0.536905	0.459269	Arap3	1
GO:0043394	proteoglycan binding	1/233	25/13741	0.34814	0.536905	0.459269	Itgam	1
GO:0008013	beta-catenin binding	2/233	73/13741	0.351939	0.539261	0.461285	Amer2/Pxn	2
GO:0099106	ion channel regulator activity	2/233	73/13741	0.351939	0.539261	0.461285	Stx7/Vamp8	2
GO:0016298	lipase activity	2/233	74/13741	0.358084	0.545133	0.466308	Smpd5/Ccr1	2
GO:0001965	G-protein alpha-subunit binding	1/233	26/13741	0.359214	0.545133	0.466308	Rgs2	1
GO:0005154	epidermal growth factor receptor binding	1/233	26/13741	0.359214	0.545133	0.466308	Plscr1	1
GO:0016877	ligase activity, forming carbon-sulfur bonds	1/233	27/13741	0.3701	0.554882	0.474647	Slc27a4	1
GO:0043015	gamma-tubulin binding	1/233	27/13741	0.3701	0.554882	0.474647	Lyn	1
GO:0071889	14-3-3 protein binding	1/233	27/13741	0.3701	0.554882	0.474647	Zfp36l1	1
GO:0008081	phosphoric diester hydrolase activity	2/233	76/13741	0.370311	0.554882	0.474647	Smpd5/Ccr1	2
GO:0004180	carboxypeptidase activity	1/233	29/13741	0.391323	0.575475	0.492262	Cpd	1
GO:0004364	glutathione transferase activity	1/233	29/13741	0.391323	0.575475	0.492262	Mgst1	1
GO:0004693	cyclin-dependent protein serine/threonine kinase activity	1/233	29/13741	0.391323	0.575475	0.492262	Ccnd3	1
GO:0005245	voltage-gated calcium channel activity	1/233	29/13741	0.391323	0.575475	0.492262	Anxa2	1
GO:0042805	actinin binding	1/233	29/13741	0.391323	0.575475	0.492262	Rara	1
GO:0043539	protein serine/threonine kinase activator activity	1/233	29/13741	0.391323	0.575475	0.492262	Iqgap1	1
GO:0005539	glycosaminoglycan binding	3/233	134/13741	0.397521	0.57996	0.496099	App/Crispld2/Itgam	3
GO:0004879	nuclear receptor activity	1/233	30/13741	0.401666	0.57996	0.496099	Rara	1
GO:0035255	ionotropic glutamate receptor binding	1/233	30/13741	0.401666	0.57996	0.496099	Flot1	1
GO:0097472	cyclin-dependent protein kinase activity	1/233	30/13741	0.401666	0.57996	0.496099	Ccnd3	1
GO:0098531	ligand-activated transcription factor activity	1/233	30/13741	0.401666	0.57996	0.496099	Rara	1
GO:0005198	structural molecule activity	8/233	413/13741	0.401698	0.57996	0.496099	Actb/Tgfbi/Igfbp6/Arpc3/Emilin2/Tuba1c/Actn1/Mbp	8
GO:0031624	ubiquitin conjugating enzyme binding	1/233	31/13741	0.411834	0.592791	0.507074	Rnf144a	1
GO:0000979	RNA polymerase II core promoter sequence-specific DNA binding	1/233	32/13741	0.421829	0.598235	0.511731	Cebpb	1
GO:0005544	calcium-dependent phospholipid binding	1/233	32/13741	0.421829	0.598235	0.511731	Anxa2	1
GO:0030332	cyclin binding	1/233	32/13741	0.421829	0.598235	0.511731	Cdkn1b	1
GO:0051059	NF-kappaB binding	1/233	32/13741	0.421829	0.598235	0.511731	Notch2	1
GO:0048018	receptor ligand activity	5/233	251/13741	0.421913	0.598235	0.511731	Sema4a/Osm/Retnlg/Il6ra/Sema6b	5
GO:0008083	growth factor activity	2/233	85/13741	0.424081	0.599519	0.51283	Osm/Il6ra	2
GO:0016790	thiolester hydrolase activity	1/233	33/13741	0.431656	0.604828	0.517371	Esd	1
GO:0043028	cysteine-type endopeptidase regulator activity involved in apoptotic process	1/233	33/13741	0.431656	0.604828	0.517371	Prdx5	1
GO:0061631	ubiquitin conjugating enzyme activity	1/233	33/13741	0.431656	0.604828	0.517371	Ube2b	1
GO:0003682	chromatin binding	9/233	483/13741	0.434605	0.607169	0.519373	Rara/Cebpb/Msl1/Xbp1/Hp1bp3/Kat6a/Notch1/Bcl6/Ski	9
GO:0061980	regulatory RNA binding	1/233	34/13741	0.441316	0.613168	0.524505	Zc3h7a	1
GO:1990782	protein tyrosine kinase binding	2/233	88/13741	0.441481	0.613168	0.524505	Ptpn1/Nedd9	2
GO:0005160	transforming growth factor beta receptor binding	1/233	35/13741	0.450813	0.617108	0.527875	Lrg1	1
GO:0016620	oxidoreductase activity, acting on the aldehyde or oxo group of donors, NAD or NADP as acceptor	1/233	35/13741	0.450813	0.617108	0.527875	Aldh3b1	1
GO:0019205	nucleobase-containing compound kinase activity	1/233	35/13741	0.450813	0.617108	0.527875	Pnkp	1
GO:0042169	SH2 domain binding	1/233	35/13741	0.450813	0.617108	0.527875	Ptpn6	1
GO:0061650	ubiquitin-like protein conjugating enzyme activity	1/233	35/13741	0.450813	0.617108	0.527875	Ube2b	1
GO:0140297	DNA-binding transcription factor binding	6/233	319/13741	0.45685	0.622709	0.532667	Cebpb/Actb/Tle3/Hif1a/Notch2/Ski	6
GO:0031369	translation initiation factor binding	1/233	36/13741	0.460149	0.622709	0.532667	Gch1	1
GO:0031491	nucleosome binding	1/233	36/13741	0.460149	0.622709	0.532667	Hp1bp3	1
GO:0044390	ubiquitin-like protein conjugating enzyme binding	1/233	36/13741	0.460149	0.622709	0.532667	Rnf144a	1
GO:0016616	oxidoreductase activity, acting on the CH-OH group of donors, NAD or NADP as acceptor	2/233	92/13741	0.464226	0.623169	0.53306	Pgd/Hsd11b1	2
GO:0008235	metalloexopeptidase activity	1/233	37/13741	0.469327	0.623169	0.53306	Cpd	1
GO:0015932	nucleobase-containing compound transmembrane transporter activity	1/233	37/13741	0.469327	0.623169	0.53306	Sidt2	1
GO:0043548	phosphatidylinositol 3-kinase binding	1/233	37/13741	0.469327	0.623169	0.53306	Xbp1	1
GO:0060590	ATPase regulator activity	1/233	37/13741	0.469327	0.623169	0.53306	Rab6a	1
GO:0016247	channel regulator activity	2/233	93/13741	0.469827	0.623169	0.53306	Stx7/Vamp8	2
GO:0090079	translation regulator activity, nucleic acid binding	2/233	93/13741	0.469827	0.623169	0.53306	Rara/Abtb1	2
GO:0004930	G protein-coupled receptor activity	4/233	208/13741	0.470985	0.623169	0.53306	Cxcr2/Ltb4r1/C5ar1/Ccr1	4
GO:0016410	N-acyltransferase activity	2/233	94/13741	0.475393	0.627254	0.536555	Alas1/Kat6a	2
GO:0003707	steroid hormone receptor activity	1/233	38/13741	0.47835	0.629408	0.538397	Rara	1
GO:0004869	cysteine-type endopeptidase inhibitor activity	1/233	39/13741	0.48722	0.634053	0.54237	Prdx5	1
GO:0032266	phosphatidylinositol-3-phosphate binding	1/233	39/13741	0.48722	0.634053	0.54237	Asap1	1
GO:0035591	signaling adaptor activity	1/233	39/13741	0.48722	0.634053	0.54237	Pxn	1
GO:0048487	beta-tubulin binding	1/233	39/13741	0.48722	0.634053	0.54237	Rgs2	1
GO:0004674	protein serine/threonine kinase activity	7/233	390/13741	0.493366	0.64014	0.547577	Ccnd3/Stk17b/Mark2/Mapk3/Stk40/Plk3/Map2k4	7
GO:0015485	cholesterol binding	1/233	40/13741	0.49594	0.64014	0.547577	Soat2	1
GO:0030276	clathrin binding	1/233	40/13741	0.49594	0.64014	0.547577	Picalm	1
GO:0016614	oxidoreductase activity, acting on CH-OH group of donors	2/233	98/13741	0.4973	0.640155	0.54759	Pgd/Hsd11b1	2
GO:0016879	ligase activity, forming carbon-nitrogen bonds	1/233	41/13741	0.504512	0.645938	0.552537	Adssl1	1
GO:0051879	Hsp90 protein binding	1/233	41/13741	0.504512	0.645938	0.552537	Hif1a	1
GO:0016903	oxidoreductase activity, acting on the aldehyde or oxo group of donors	1/233	42/13741	0.512939	0.653206	0.558754	Aldh3b1	1
GO:0018024	histone-lysine N-methyltransferase activity	1/233	42/13741	0.512939	0.653206	0.558754	Nsd3	1
GO:0016705	oxidoreductase activity, acting on paired donors, with incorporation or reduction of molecular oxygen	2/233	102/13741	0.518617	0.658672	0.563429	Egln3/Phyh	2
GO:0051018	protein kinase A binding	1/233	43/13741	0.521223	0.660216	0.56475	Rara	1
GO:0016407	acetyltransferase activity	2/233	104/13741	0.529049	0.663454	0.56752	Kat6a/Lpcat2	2
GO:0005179	hormone activity	1/233	44/13741	0.529367	0.663454	0.56752	Retnlg	1
GO:0005548	phospholipid transporter activity	1/233	44/13741	0.529367	0.663454	0.56752	Plscr1	1
GO:0030544	Hsp70 protein binding	1/233	44/13741	0.529367	0.663454	0.56752	Cdkn1b	1
GO:0003713	transcription coactivator activity	4/233	228/13741	0.542882	0.677986	0.57995	Rara/Nsd3/Actn1/Kat6a	4
GO:0001221	transcription cofactor binding	1/233	46/13741	0.545243	0.677986	0.57995	Phf12	1
GO:0019894	kinesin binding	1/233	46/13741	0.545243	0.677986	0.57995	Actb	1
GO:0015631	tubulin binding	5/233	292/13741	0.55416	0.687274	0.587895	S100a8/S100a9/Rgs2/Chp1/Lyn	5
GO:0016810	hydrolase activity, acting on carbon-nitrogen (but not peptide) bonds	2/233	110/13741	0.559417	0.691987	0.591927	Gda/Gch1	2
GO:0016836	hydro-lyase activity	1/233	51/13741	0.582639	0.718841	0.614898	Eno1	1
GO:0001540	amyloid-beta binding	1/233	52/13741	0.589743	0.720123	0.615994	Sorl1	1
GO:0035254	glutamate receptor binding	1/233	52/13741	0.589743	0.720123	0.615994	Flot1	1
GO:0042054	histone methyltransferase activity	1/233	52/13741	0.589743	0.720123	0.615994	Nsd3	1
GO:0043621	protein self-association	1/233	52/13741	0.589743	0.720123	0.615994	Id1	1
GO:0016278	lysine N-methyltransferase activity	1/233	53/13741	0.596726	0.724922	0.6201	Nsd3	1
GO:0016279	protein-lysine N-methyltransferase activity	1/233	53/13741	0.596726	0.724922	0.6201	Nsd3	1
GO:0061629	RNA polymerase II-specific DNA-binding transcription factor binding	4/233	249/13741	0.61266	0.742382	0.635035	Cebpb/Actb/Hif1a/Notch2	4
GO:0045182	translation regulator activity	2/233	122/13741	0.615894	0.744401	0.636762	Rara/Abtb1	2
GO:0005085	guanyl-nucleotide exchange factor activity	3/233	188/13741	0.621386	0.749133	0.64081	Preb/Spata13/Iqsec1	3
GO:0016765	transferase activity, transferring alkyl or aryl (other than methyl) groups	1/233	57/13741	0.623494	0.749771	0.641355	Mgst1	1
GO:0019888	protein phosphatase regulator activity	1/233	59/13741	0.636207	0.763127	0.65278	Ppp1r3b	1
GO:0003724	RNA helicase activity	1/233	60/13741	0.642402	0.766686	0.655824	Dhx38	1
GO:0043022	ribosome binding	1/233	60/13741	0.642402	0.766686	0.655824	Ythdf3	1
GO:0016835	carbon-oxygen lyase activity	1/233	62/13741	0.654479	0.771444	0.659894	Eno1	1
GO:0022843	voltage-gated cation channel activity	1/233	62/13741	0.654479	0.771444	0.659894	Anxa2	1
GO:0038024	cargo receptor activity	1/233	62/13741	0.654479	0.771444	0.659894	Apobr	1
GO:0043178	alcohol binding	1/233	62/13741	0.654479	0.771444	0.659894	Soat2	1
GO:0016874	ligase activity	2/233	131/13741	0.654509	0.771444	0.659894	Slc27a4/Adssl1	2
GO:0004402	histone acetyltransferase activity	1/233	63/13741	0.660365	0.774502	0.66251	Kat6a	1
GO:0004722	protein serine/threonine phosphatase activity	1/233	63/13741	0.660365	0.774502	0.66251	Mtmr3	1
GO:0140030	modification-dependent protein binding	2/233	133/13741	0.66266	0.775279	0.663175	Lyn/Ptpn6	2
GO:0030295	protein kinase activator activity	1/233	64/13741	0.66615	0.775543	0.6634	Iqgap1	1
GO:0030971	receptor tyrosine kinase binding	1/233	64/13741	0.66615	0.775543	0.6634	Ptpn1	1
GO:0016651	oxidoreductase activity, acting on NAD(P)H	1/233	65/13741	0.671838	0.778348	0.665801	Gsr	1
GO:0061733	peptide-lysine-N-acetyltransferase activity	1/233	65/13741	0.671838	0.778348	0.665801	Kat6a	1
GO:0005089	Rho guanyl-nucleotide exchange factor activity	1/233	66/13741	0.677429	0.782916	0.669708	Spata13	1
GO:0035257	nuclear hormone receptor binding	2/233	138/13741	0.682362	0.786704	0.672948	Cebpb/Hif1a	2
GO:0019843	rRNA binding	1/233	68/13741	0.688328	0.79164	0.67717	Tlr13	1
GO:0008234	cysteine-type peptidase activity	2/233	140/13741	0.689977	0.79164	0.67717	Capn1/Pycard	2
GO:0005516	calmodulin binding	2/233	142/13741	0.697442	0.79429	0.679437	Iqgap1/Mbp	2
GO:0019209	kinase activator activity	1/233	70/13741	0.69886	0.79429	0.679437	Iqgap1	1
GO:0008017	microtubule binding	3/233	212/13741	0.700939	0.79429	0.679437	S100a8/S100a9/Chp1	3
GO:0043021	ribonucleoprotein complex binding	2/233	143/13741	0.701118	0.79429	0.679437	Ythdf3/Cd2bp2	2
GO:0019208	phosphatase regulator activity	1/233	71/13741	0.703992	0.79429	0.679437	Ppp1r3b	1
GO:0046332	SMAD binding	1/233	71/13741	0.703992	0.79429	0.679437	Ski	1
GO:0050660	flavin adenine dinucleotide binding	1/233	71/13741	0.703992	0.79429	0.679437	Gsr	1
GO:0034212	peptide N-acetyltransferase activity	1/233	72/13741	0.709038	0.798087	0.682685	Kat6a	1
GO:0005262	calcium channel activity	1/233	73/13741	0.713997	0.80177	0.685835	Anxa2	1
GO:0008135	translation factor activity, RNA binding	1/233	75/13741	0.723666	0.81071	0.693483	Abtb1	1
GO:0035258	steroid hormone receptor binding	1/233	77/13741	0.733008	0.816647	0.698561	Cebpb	1
GO:0051427	hormone receptor binding	2/233	153/13741	0.73588	0.816647	0.698561	Cebpb/Hif1a	2
GO:0003730	mRNA 3'-UTR binding	1/233	78/13741	0.737561	0.816647	0.698561	Zfp36l1	1
GO:0008238	exopeptidase activity	1/233	78/13741	0.737561	0.816647	0.698561	Cpd	1
GO:0008276	protein methyltransferase activity	1/233	78/13741	0.737561	0.816647	0.698561	Nsd3	1
GO:0003823	antigen binding	1/233	79/13741	0.742037	0.819692	0.701166	H2-Q10	1
GO:0016758	transferase activity, transferring hexosyl groups	2/233	156/13741	0.745617	0.821736	0.702914	Pygl/Ugt1a7c	2
GO:0008170	N-methyltransferase activity	1/233	81/13741	0.750761	0.823583	0.704494	Nsd3	1
GO:0051117	ATPase binding	1/233	81/13741	0.750761	0.823583	0.704494	Rab6a	1
GO:0008080	N-acetyltransferase activity	1/233	83/13741	0.759191	0.830912	0.710764	Kat6a	1
GO:0015085	calcium ion transmembrane transporter activity	1/233	87/13741	0.77521	0.846493	0.724092	Anxa2	1
GO:0052689	carboxylic ester hydrolase activity	1/233	89/13741	0.782816	0.852839	0.72952	Esd	1
GO:0015078	proton transmembrane transporter activity	1/233	91/13741	0.790167	0.856916	0.733007	Cox8a	1
GO:0051087	chaperone binding	1/233	91/13741	0.790167	0.856916	0.733007	Cdkn1b	1
GO:0005342	organic acid transmembrane transporter activity	1/233	93/13741	0.797269	0.860689	0.736234	Sfxn5	1
GO:0046943	carboxylic acid transmembrane transporter activity	1/233	93/13741	0.797269	0.860689	0.736234	Sfxn5	1
GO:0005244	voltage-gated ion channel activity	1/233	97/13741	0.810764	0.871297	0.745309	Anxa2	1
GO:0022832	voltage-gated channel activity	1/233	97/13741	0.810764	0.871297	0.745309	Anxa2	1
GO:0016922	nuclear receptor binding	1/233	104/13741	0.832264	0.892382	0.763345	Cebpb	1
GO:0008194	UDP-glycosyltransferase activity	1/233	106/13741	0.837947	0.896452	0.766827	Ugt1a7c	1
GO:0005088	Ras guanyl-nucleotide exchange factor activity	1/233	121/13741	0.874883	0.933864	0.798829	Spata13	1
GO:0061630	ubiquitin protein ligase activity	2/233	212/13741	0.877944	0.93503	0.799826	Neurl3/Rnf144a	2
GO:0016757	transferase activity, transferring glycosyl groups	2/233	215/13741	0.88283	0.93813	0.802478	Pygl/Ugt1a7c	2
GO:0005125	cytokine activity	1/233	126/13741	0.885226	0.938577	0.80286	Osm	1
GO:0061659	ubiquitin-like protein ligase activity	2/233	220/13741	0.890575	0.942145	0.805912	Neurl3/Rnf144a	2
GO:0008514	organic anion transmembrane transporter activity	1/233	135/13741	0.901746	0.951504	0.813918	Sfxn5	1
GO:0008757	S-adenosylmethionine-dependent methyltransferase activity	1/233	136/13741	0.903428	0.951504	0.813918	Nsd3	1
GO:0003729	mRNA binding	2/233	231/13741	0.905975	0.952075	0.814407	Rara/Zfp36l1	2
GO:0004386	helicase activity	1/233	146/13741	0.918754	0.963373	0.824071	Dhx38	1
GO:0016829	lyase activity	1/233	158/13741	0.93398	0.975235	0.834218	Eno1	1
GO:0004842	ubiquitin-protein transferase activity	3/233	346/13741	0.93577	0.975235	0.834218	Neurl3/Rnf144a/Ube2b	3
GO:0022836	gated channel activity	1/233	160/13741	0.936226	0.975235	0.834218	Anxa2	1
GO:0005261	cation channel activity	1/233	169/13741	0.945426	0.982604	0.840521	Anxa2	1
GO:0000287	magnesium ion binding	1/233	173/13741	0.949079	0.982604	0.840521	Mark2	1
GO:0019787	ubiquitin-like protein transferase activity	3/233	365/13741	0.949506	0.982604	0.840521	Neurl3/Rnf144a/Ube2b	3
GO:0008168	methyltransferase activity	1/233	178/13741	0.953304	0.983081	0.840929	Nsd3	1
GO:0042393	histone binding	1/233	179/13741	0.954106	0.983081	0.840929	Kat6a	1
GO:0016741	transferase activity, transferring one-carbon groups	1/233	187/13741	0.960049	0.986328	0.843707	Nsd3	1
GO:0001664	G protein-coupled receptor binding	1/233	189/13741	0.961411	0.986328	0.843707	Gnai2	1
GO:0008509	anion transmembrane transporter activity	1/233	198/13741	0.966989	0.989913	0.846773	Sfxn5	1
GO:0008022	protein C-terminus binding	1/233	205/13741	0.970766	0.991617	0.848231	Id1	1
GO:0015077	monovalent inorganic cation transmembrane transporter activity	1/233	210/13741	0.973197	0.991617	0.848231	Cox8a	1
GO:0005216	ion channel activity	1/233	214/13741	0.974996	0.991617	0.848231	Anxa2	1
GO:0015267	channel activity	1/233	232/13741	0.981715	0.991617	0.848231	Anxa2	1
GO:0022803	passive transmembrane transporter activity	1/233	232/13741	0.981715	0.991617	0.848231	Anxa2	1
GO:0022890	inorganic cation transmembrane transporter activity	2/233	346/13741	0.982225	0.991617	0.848231	Anxa2/Cox8a	2
GO:0046873	metal ion transmembrane transporter activity	1/233	246/13741	0.98567	0.991617	0.848231	Anxa2	1
GO:0015318	inorganic molecular entity transmembrane transporter activity	3/233	470/13741	0.987542	0.991617	0.848231	Anxa2/Sfxn5/Cox8a	3
GO:0016887	ATPase activity	2/233	371/13741	0.98781	0.991617	0.848231	Entpd1/Dhx38	2
GO:0008324	cation transmembrane transporter activity	2/233	381/13741	0.989529	0.991617	0.848231	Anxa2/Cox8a	2
GO:0140098	catalytic activity, acting on RNA	1/233	325/13741	0.996395	0.996395	0.852318	Dhx38	1

## Sheet: cDC2-like DCs
ID	Description	GeneRatio	BgRatio	pvalue	p.adjust	qvalue	geneID	Count
GO:0003735	structural constituent of ribosome	5/49	157/13741	0.000232218	0.0401737	0.0354438	Rpl35/Rps28/Rps29/Rpl38/Rpl13a	5
GO:0005198	structural molecule activity	7/49	413/13741	0.000607839	0.0525781	0.0463877	Rpl35/Rps28/Rps29/Rpl38/Rpl13a/Copg1/Tuba1b	7
GO:0005537	mannose binding	2/49	19/13741	0.00204929	0.0679523	0.0599519	Cd209c/Cd209a	2
GO:0016493	C-C chemokine receptor activity	2/49	21/13741	0.00250525	0.0679523	0.0599519	Ccr2/Cx3cr1	2
GO:0001637	G protein-coupled chemoattractant receptor activity	2/49	22/13741	0.00274952	0.0679523	0.0599519	Ccr2/Cx3cr1	2
GO:0004950	chemokine receptor activity	2/49	22/13741	0.00274952	0.0679523	0.0599519	Ccr2/Cx3cr1	2
GO:0019957	C-C chemokine binding	2/49	22/13741	0.00274952	0.0679523	0.0599519	Ccr2/Cx3cr1	2
GO:0019956	chemokine binding	2/49	28/13741	0.00443831	0.0959785	0.0846783	Ccr2/Cx3cr1	2
GO:0004930	G protein-coupled receptor activity	4/49	208/13741	0.00634845	0.112415	0.0991799	Gpr183/Ccr2/Cx3cr1/Hpgd	4
GO:0005504	fatty acid binding	2/49	34/13741	0.00649799	0.112415	0.0991799	Nme2/Hspa8	2
GO:0003729	mRNA binding	4/49	231/13741	0.00912522	0.143515	0.126618	Rpl35/Rpl13a/Eif4g2/Myc	4
GO:0001221	transcription cofactor binding	2/49	46/13741	0.0116671	0.168201	0.148397	Hdgf/Klf4	2
GO:0033293	monocarboxylic acid binding	2/49	50/13741	0.0136847	0.182111	0.16067	Nme2/Hspa8	2
GO:0031625	ubiquitin protein ligase binding	4/49	283/13741	0.0180585	0.223151	0.196878	Hspa8/Tuba1b/Myc/Arih1	4
GO:0044389	ubiquitin-like protein ligase binding	4/49	300/13741	0.0218534	0.252043	0.222368	Hspa8/Tuba1b/Myc/Arih1	4
GO:0008528	G protein-coupled peptide receptor activity	2/49	68/13741	0.0244367	0.260672	0.229981	Ccr2/Cx3cr1	2
GO:0048029	monosaccharide binding	2/49	70/13741	0.0257902	0.260672	0.229981	Cd209c/Cd209a	2
GO:0001653	peptide receptor activity	2/49	73/13741	0.0278764	0.260672	0.229981	Ccr2/Cx3cr1	2
GO:0008081	phosphoric diester hydrolase activity	2/49	76/13741	0.0300284	0.260672	0.229981	Tdp1/Plcb2	2
GO:0004896	cytokine receptor activity	2/49	86/13741	0.0376569	0.260672	0.229981	Ccr2/Cx3cr1	2
GO:0030246	carbohydrate binding	3/49	209/13741	0.0383177	0.260672	0.229981	Cd209c/Cd209a/Clec10a	3
GO:0005522	profilin binding	1/49	11/13741	0.0385475	0.260672	0.229981	Fmnl1	1
GO:0051082	unfolded protein binding	2/49	90/13741	0.0408955	0.260672	0.229981	Hspa8/Cct3	2
GO:0017110	nucleoside-diphosphatase activity	1/49	12/13741	0.0419788	0.260672	0.229981	Entpd6	1
GO:0019215	intermediate filament binding	1/49	12/13741	0.0419788	0.260672	0.229981	Nme2	1
GO:0004659	prenyltransferase activity	1/49	13/13741	0.045398	0.260672	0.229981	Pggt1b	1
GO:0004953	icosanoid receptor activity	1/49	13/13741	0.045398	0.260672	0.229981	Hpgd	1
GO:0070403	NAD+ binding	1/49	14/13741	0.0488053	0.260672	0.229981	Hpgd	1
GO:0140375	immune receptor activity	2/49	101/13741	0.0503153	0.260672	0.229981	Ccr2/Cx3cr1	2
GO:0001618	virus receptor activity	1/49	15/13741	0.0522007	0.260672	0.229981	Cd209a	1
GO:0004550	nucleoside diphosphate kinase activity	1/49	15/13741	0.0522007	0.260672	0.229981	Nme2	1
GO:0140272	exogenous protein binding	1/49	15/13741	0.0522007	0.260672	0.229981	Cd209a	1
GO:0004435	phosphatidylinositol phospholipase C activity	1/49	16/13741	0.0555842	0.260672	0.229981	Plcb2	1
GO:0004629	phospholipase C activity	1/49	16/13741	0.0555842	0.260672	0.229981	Plcb2	1
GO:0031681	G-protein beta-subunit binding	1/49	17/13741	0.0589559	0.260672	0.229981	Gng10	1
GO:0000978	RNA polymerase II cis-regulatory region sequence-specific DNA binding	4/49	414/13741	0.0595035	0.260672	0.229981	Hdgf/Klf4/Fosb/Myc	4
GO:0001222	transcription corepressor binding	1/49	18/13741	0.0623158	0.260672	0.229981	Hdgf	1
GO:0035014	phosphatidylinositol 3-kinase regulator activity	1/49	18/13741	0.0623158	0.260672	0.229981	Klf4	1
GO:0070300	phosphatidic acid binding	1/49	18/13741	0.0623158	0.260672	0.229981	Commd1	1
GO:0019955	cytokine binding	2/49	114/13741	0.0623446	0.260672	0.229981	Ccr2/Cx3cr1	2
GO:0000987	cis-regulatory region sequence-specific DNA binding	4/49	427/13741	0.0651712	0.260672	0.229981	Hdgf/Klf4/Fosb/Myc	4
GO:0031683	G-protein beta/gamma-subunit complex binding	1/49	19/13741	0.0656639	0.260672	0.229981	Plcb2	1
GO:0032794	GTPase activating protein binding	1/49	20/13741	0.0690004	0.260672	0.229981	Fmnl1	1
GO:0044183	protein folding chaperone	1/49	20/13741	0.0690004	0.260672	0.229981	Hspa8	1
GO:0005088	Ras guanyl-nucleotide exchange factor activity	2/49	121/13741	0.0691886	0.260672	0.229981	Rasgrp4/Dock10	2
GO:0003924	GTPase activity	3/49	269/13741	0.070802	0.260672	0.229981	Gng10/Tuba1b/Tgtp1	3
GO:0019840	isoprenoid binding	1/49	21/13741	0.0723251	0.260672	0.229981	Pggt1b	1
GO:0050750	low-density lipoprotein particle receptor binding	1/49	21/13741	0.0723251	0.260672	0.229981	Commd1	1
GO:0070325	lipoprotein particle receptor binding	1/49	22/13741	0.0756383	0.267049	0.235608	Commd1	1
GO:0030515	snoRNA binding	1/49	23/13741	0.0789398	0.267776	0.236249	Imp4	1
GO:0051787	misfolded protein binding	1/49	23/13741	0.0789398	0.267776	0.236249	Hspa8	1
GO:0080025	phosphatidylinositol-3,5-bisphosphate binding	1/49	24/13741	0.0822298	0.270282	0.23846	Commd1	1
GO:0004888	transmembrane signaling receptor activity	4/49	464/13741	0.0828032	0.270282	0.23846	Gpr183/Ccr2/Cx3cr1/Hpgd	4
GO:0043325	phosphatidylinositol-3,4-bisphosphate binding	1/49	25/13741	0.0855082	0.27147	0.239508	Commd1	1
GO:0001228	DNA-binding transcription activator activity, RNA polymerase II-specific	3/49	297/13741	0.0891348	0.27147	0.239508	Klf4/Fosb/Myc	3
GO:0001216	DNA-binding transcription activator activity	3/49	298/13741	0.0898238	0.27147	0.239508	Klf4/Fosb/Myc	3
GO:0017080	sodium channel regulator activity	1/49	27/13741	0.0920308	0.27147	0.239508	Commd1	1
GO:0016831	carboxy-lyase activity	1/49	28/13741	0.095275	0.27147	0.239508	Umps	1
GO:1901567	fatty acid derivative binding	1/49	29/13741	0.0985078	0.27147	0.239508	Hspa8	1
GO:0008200	ion channel inhibitor activity	1/49	30/13741	0.101729	0.27147	0.239508	Commd1	1
GO:0031406	carboxylic acid binding	2/49	152/13741	0.102131	0.27147	0.239508	Nme2/Hspa8	2
GO:0031624	ubiquitin conjugating enzyme binding	1/49	31/13741	0.104939	0.27147	0.239508	Arih1	1
GO:0017048	Rho GTPase binding	2/49	155/13741	0.105517	0.27147	0.239508	Dock10/Fmnl1	2
GO:0043177	organic acid binding	2/49	157/13741	0.107792	0.27147	0.239508	Nme2/Hspa8	2
GO:0016248	channel inhibitor activity	1/49	32/13741	0.108138	0.27147	0.239508	Commd1	1
GO:0032550	purine ribonucleoside binding	3/49	333/13741	0.115316	0.27147	0.239508	Nme2/Tuba1b/Tgtp1	3
GO:0001883	purine nucleoside binding	3/49	335/13741	0.116849	0.27147	0.239508	Nme2/Tuba1b/Tgtp1	3
GO:0032549	ribonucleoside binding	3/49	336/13741	0.117619	0.27147	0.239508	Nme2/Tuba1b/Tgtp1	3
GO:0015036	disulfide oxidoreductase activity	1/49	35/13741	0.117668	0.27147	0.239508	Selenot	1
GO:0019205	nucleobase-containing compound kinase activity	1/49	35/13741	0.117668	0.27147	0.239508	Nme2	1
GO:0070888	E-box binding	1/49	35/13741	0.117668	0.27147	0.239508	Myc	1
GO:0005543	phospholipid binding	3/49	339/13741	0.11994	0.27147	0.239508	Commd1/Hspa8/Plcb2	3
GO:0031369	translation initiation factor binding	1/49	36/13741	0.120823	0.27147	0.239508	Myc	1
GO:0043531	ADP binding	1/49	36/13741	0.120823	0.27147	0.239508	Hspa8	1
GO:0044390	ubiquitin-like protein conjugating enzyme binding	1/49	36/13741	0.120823	0.27147	0.239508	Arih1	1
GO:0001882	nucleoside binding	3/49	344/13741	0.123846	0.27147	0.239508	Nme2/Tuba1b/Tgtp1	3
GO:0019001	guanyl nucleotide binding	3/49	344/13741	0.123846	0.27147	0.239508	Nme2/Tuba1b/Tgtp1	3
GO:0032561	guanyl ribonucleotide binding	3/49	344/13741	0.123846	0.27147	0.239508	Nme2/Tuba1b/Tgtp1	3
GO:0005547	phosphatidylinositol-3,4,5-trisphosphate binding	1/49	37/13741	0.123966	0.27147	0.239508	Commd1	1
GO:0005507	copper ion binding	1/49	39/13741	0.13022	0.2816	0.248446	Commd1	1
GO:0016776	phosphotransferase activity, phosphate group as acceptor	1/49	41/13741	0.13643	0.287342	0.253511	Nme2	1
GO:0001217	DNA-binding transcription repressor activity	2/49	183/13741	0.138476	0.287342	0.253511	Hdgf/Myc	2
GO:0001227	DNA-binding transcription repressor activity, RNA polymerase II-specific	2/49	183/13741	0.138476	0.287342	0.253511	Hdgf/Myc	2
GO:0016830	carbon-carbon lyase activity	1/49	42/13741	0.139518	0.287342	0.253511	Umps	1
GO:0001046	core promoter sequence-specific DNA binding	1/49	43/13741	0.142596	0.288521	0.254551	Pih1d1	1
GO:0005085	guanyl-nucleotide exchange factor activity	2/49	188/13741	0.144584	0.288521	0.254551	Rasgrp4/Dock10	2
GO:1990841	promoter-specific chromatin binding	1/49	44/13741	0.145663	0.288521	0.254551	Klf4	1
GO:0001786	phosphatidylserine binding	1/49	45/13741	0.14872	0.288521	0.254551	Hspa8	1
GO:0003743	translation initiation factor activity	1/49	46/13741	0.151765	0.288521	0.254551	Eif4g2	1
GO:0016763	transferase activity, transferring pentosyl groups	1/49	46/13741	0.151765	0.288521	0.254551	Umps	1
GO:0032934	sterol binding	1/49	46/13741	0.151765	0.288521	0.254551	Gpr183	1
GO:0017016	Ras GTPase binding	3/49	381/13741	0.154137	0.289844	0.255719	Rasgrp4/Dock10/Fmnl1	3
GO:0005200	structural constituent of cytoskeleton	1/49	50/13741	0.163841	0.297892	0.262819	Tuba1b	1
GO:0016667	oxidoreductase activity, acting on a sulfur group of donors	1/49	50/13741	0.163841	0.297892	0.262819	Selenot	1
GO:0031593	polyubiquitin modification-dependent protein binding	1/49	50/13741	0.163841	0.297892	0.262819	Abraxas2	1
GO:0031267	small GTPase binding	3/49	394/13741	0.165304	0.297892	0.262819	Rasgrp4/Dock10/Fmnl1	3
GO:0001085	RNA polymerase II transcription factor binding	1/49	53/13741	0.172788	0.308168	0.271885	Klf4	1
GO:0042277	peptide binding	2/49	214/13741	0.17718	0.312777	0.275952	Hspa8/Pggt1b	2
GO:0016765	transferase activity, transferring alkyl or aryl (other than methyl) groups	1/49	57/13741	0.184571	0.321147	0.283336	Pggt1b	1
GO:0048306	calcium-dependent protein binding	1/49	58/13741	0.18749	0.321147	0.283336	Cd209a	1
GO:0051287	NAD binding	1/49	58/13741	0.18749	0.321147	0.283336	Hpgd	1
GO:0005546	phosphatidylinositol-4,5-bisphosphate binding	1/49	59/13741	0.1904	0.322934	0.284913	Commd1	1
GO:0016209	antioxidant activity	1/49	60/13741	0.1933	0.324668	0.286443	Selenot	1
GO:0048365	Rac GTPase binding	1/49	63/13741	0.201937	0.332715	0.293543	Fmnl1	1
GO:0070491	repressing transcription factor binding	1/49	63/13741	0.201937	0.332715	0.293543	Myc	1
GO:0004620	phospholipase activity	1/49	65/13741	0.207645	0.335725	0.296198	Plcb2	1
GO:0016651	oxidoreductase activity, acting on NAD(P)H	1/49	65/13741	0.207645	0.335725	0.296198	Selenot	1
GO:0005089	Rho guanyl-nucleotide exchange factor activity	1/49	66/13741	0.210484	0.337164	0.297468	Dock10	1
GO:0033613	activating transcription factor binding	1/49	69/13741	0.218941	0.347494	0.306581	Myc	1
GO:0005496	steroid binding	1/49	71/13741	0.22453	0.349943	0.308742	Gpr183	1
GO:0019003	GDP binding	1/49	71/13741	0.22453	0.349943	0.308742	Nme2	1
GO:0008013	beta-catenin binding	1/49	73/13741	0.230079	0.352246	0.310773	Klf4	1
GO:0099106	ion channel regulator activity	1/49	73/13741	0.230079	0.352246	0.310773	Commd1	1
GO:0016298	lipase activity	1/49	74/13741	0.23284	0.353344	0.311743	Plcb2	1
GO:0008135	translation factor activity, RNA binding	1/49	75/13741	0.23559	0.354409	0.312683	Eif4g2	1
GO:0003725	double-stranded RNA binding	1/49	76/13741	0.238331	0.355442	0.313593	Tuba1b	1
GO:0072341	modified amino acid binding	1/49	78/13741	0.243784	0.359121	0.316839	Hspa8	1
GO:0003823	antigen binding	1/49	79/13741	0.246496	0.359121	0.316839	Cd48	1
GO:0033218	amide binding	2/49	269/13741	0.249051	0.359121	0.316839	Hspa8/Pggt1b	2
GO:0051020	GTPase binding	3/49	485/13741	0.249101	0.359121	0.316839	Rasgrp4/Dock10/Fmnl1	3
GO:0051117	ATPase binding	1/49	81/13741	0.251891	0.360142	0.31774	Pih1d1	1
GO:0008083	growth factor activity	1/49	85/13741	0.262569	0.372332	0.328495	Hdgf	1
GO:1902936	phosphatidylinositol bisphosphate binding	1/49	87/13741	0.267852	0.376735	0.332379	Commd1	1
GO:0051087	chaperone binding	1/49	91/13741	0.278306	0.383139	0.33803	Hspa8	1
GO:0015631	tubulin binding	2/49	292/13741	0.27958	0.383139	0.33803	Abraxas2/Hdgf	2
GO:0016616	oxidoreductase activity, acting on the CH-OH group of donors, NAD or NADP as acceptor	1/49	92/13741	0.280897	0.383139	0.33803	Hpgd	1
GO:0016247	channel regulator activity	1/49	93/13741	0.283479	0.383139	0.33803	Commd1	1
GO:0090079	translation regulator activity, nucleic acid binding	1/49	93/13741	0.283479	0.383139	0.33803	Eif4g2	1
GO:0051219	phosphoprotein binding	1/49	94/13741	0.286051	0.383619	0.338453	Pih1d1	1
GO:0042578	phosphoric ester hydrolase activity	2/49	302/13741	0.29285	0.389716	0.343832	Tdp1/Plcb2	2
GO:0016614	oxidoreductase activity, acting on CH-OH group of donors	1/49	98/13741	0.296251	0.391232	0.34517	Hpgd	1
GO:0008201	heparin binding	1/49	100/13741	0.301297	0.394882	0.34839	Hdgf	1
GO:0003697	single-stranded DNA binding	1/49	105/13741	0.313758	0.407124	0.359191	Tdp1	1
GO:0140297	DNA-binding transcription factor binding	2/49	319/13741	0.315345	0.407124	0.359191	Klf4/Myc	2
GO:0005525	GTP binding	2/49	326/13741	0.32457	0.414693	0.365869	Tuba1b/Tgtp1	2
GO:0042826	histone deacetylase binding	1/49	110/13741	0.326002	0.414693	0.365869	Klf4	1
GO:0003779	actin binding	2/49	342/13741	0.345545	0.436345	0.384971	Hdgf/Fmnl1	2
GO:0045182	translation regulator activity	1/49	122/13741	0.354519	0.444433	0.392107	Eif4g2	1
GO:0031072	heat shock protein binding	1/49	128/13741	0.368331	0.458427	0.404453	Hspa8	1
GO:0140030	modification-dependent protein binding	1/49	133/13741	0.37962	0.468515	0.413354	Abraxas2	1
GO:0005539	glycosaminoglycan binding	1/49	134/13741	0.381854	0.468515	0.413354	Hdgf	1
GO:1901981	phosphatidylinositol phosphate binding	1/49	139/13741	0.392905	0.47868	0.422322	Commd1	1
GO:0043021	ribonucleoprotein complex binding	1/49	143/13741	0.401607	0.48586	0.428657	Rpl35	1
GO:0003712	transcription coregulator activity	2/49	398/13741	0.41715	0.50116	0.442155	Nme2/Hdgf	2
GO:0016829	lyase activity	1/49	158/13741	0.433164	0.51681	0.455962	Umps	1
GO:0003714	transcription corepressor activity	1/49	160/13741	0.437247	0.516972	0.456106	Hdgf	1
GO:0051015	actin filament binding	1/49	161/13741	0.439277	0.516972	0.456106	Fmnl1	1
GO:0019207	kinase regulator activity	1/49	168/13741	0.45329	0.528595	0.46636	Klf4	1
GO:0030674	protein-macromolecule adaptor activity	1/49	169/13741	0.455264	0.528595	0.46636	Hspa8	1
GO:1901681	sulfur compound binding	1/49	175/13741	0.46696	0.538561	0.475153	Hdgf	1
GO:0042393	histone binding	1/49	179/13741	0.474621	0.542354	0.478499	Pih1d1	1
GO:0140097	catalytic activity, acting on DNA	1/49	180/13741	0.476519	0.542354	0.478499	Tdp1	1
GO:0001664	G protein-coupled receptor binding	1/49	189/13741	0.493303	0.557787	0.492115	Hspa8	1
GO:0008017	microtubule binding	1/49	212/13741	0.533838	0.591874	0.522189	Abraxas2	1
GO:0060090	molecular adaptor activity	1/49	212/13741	0.533838	0.591874	0.522189	Hspa8	1
GO:0061630	ubiquitin protein ligase activity	1/49	212/13741	0.533838	0.591874	0.522189	Arih1	1
GO:0016757	transferase activity, transferring glycosyl groups	1/49	215/13741	0.538885	0.591874	0.522189	Umps	1
GO:0035091	phosphatidylinositol binding	1/49	216/13741	0.540556	0.591874	0.522189	Commd1	1
GO:0061659	ubiquitin-like protein ligase activity	1/49	220/13741	0.547179	0.595358	0.525262	Arih1	1
GO:0003713	transcription coactivator activity	1/49	228/13741	0.560145	0.605656	0.534349	Nme2	1
GO:0050662	coenzyme binding	1/49	245/13741	0.586502	0.630216	0.556017	Hpgd	1
GO:0061629	RNA polymerase II-specific DNA-binding transcription factor binding	1/49	249/13741	0.592475	0.631959	0.557555	Klf4	1
GO:0048018	receptor ligand activity	1/49	251/13741	0.59543	0.631959	0.557555	Hdgf	1
GO:0030546	signaling receptor activator activity	1/49	257/13741	0.604169	0.637325	0.562288	Hdgf	1
GO:0030545	receptor regulator activity	1/49	274/13741	0.627938	0.658383	0.580868	Hdgf	1
GO:0004842	ubiquitin-protein transferase activity	1/49	346/13741	0.714022	0.744132	0.65652	Arih1	1
GO:0019787	ubiquitin-like protein transferase activity	1/49	365/13741	0.73327	0.759615	0.670181	Arih1	1
GO:0016887	ATPase activity	1/49	371/13741	0.739081	0.761077	0.67147	Hspa8	1
GO:0004674	protein serine/threonine kinase activity	1/49	390/13741	0.756674	0.772743	0.681763	Nme2	1
GO:0048037	cofactor binding	1/49	393/13741	0.759343	0.772743	0.681763	Hpgd	1
GO:0005509	calcium ion binding	1/49	414/13741	0.777243	0.786334	0.693753	Plcb2	1
GO:0046982	protein heterodimerization activity	1/49	435/13741	0.793837	0.798452	0.704445	Myc	1
GO:0003682	chromatin binding	1/49	483/13741	0.82735	0.82735	0.729941	Klf4	1

[truncated: 6 more sheets: Act Cd8+ (early), B cell, Cxcl4- Macs, cDC1-like (migratory) DCs, pDC, Stromal]
