# Supplementary material for: A Stat1 bound enhancer promotes Nampt expression and function within tumor associated macrophages
Source: Nat Commun. 2021 May 11;12:2620. doi: 10.1038/s41467-021-22923-5 (PMC8113251; doi:10.1038/s41467-021-22923-5)
Supplement: Supplementary file 5 — Supplementary Dataset 3 [file 41467_2021_22923_MOESM5_ESM.xlsx]

## Sheet: S100a9- Gran
ID	Description	GeneRatio	BgRatio	pvalue	p.adjust	qvalue	geneID	Count
GO:0003735	structural constituent of ribosome	62/351	157/13741	3.23316e-58	1.70387e-55	1.50427e-55	Rps20/Rpl29/Rpl15/Rpl32/Rpl19/Rpl13/Rps4x/Rpl24/Rpl6/Rpl28/Rpl11/Rpl27a/Rpl26/Rps19/Rps24/Rpl23/Rps23/Rps7/Rps5/Rps11/Rps15a/Rpl35a/Rps16/Rps14/Rps2/Rpl18a/Rpl7/Rpsa/Rpl18/Rpl9/Rpl8/Rpl41/Rps10/Rpl17/Rps18/Mrpl30/Rpl30/Rps3a1/Rpl10/Rplp0/Rps6/Rpl22/Rps26/Rps8/Rpl10a/Rplp1/Rpl4/Rpl12/Rpl21/Rpl23a/Rpl36/Rps3/Rps12/Rps13/Rpl14/Rpl31/Rps15/Rps27a/Rpl37a/Rpl27/Rpl3/Rplp2	62
GO:0005198	structural molecule activity	69/351	413/13741	4.08175e-37	1.07554e-34	9.49544e-35	Rps20/Rpl29/Rpl15/Rpl32/Rpl19/Rpl13/Rps4x/Rpl24/Rpl6/Rpl28/Rpl11/Rpl27a/Rpl26/Rps19/Rps24/Rpl23/Vim/Rps23/Rps7/Rps5/Rps11/Rps15a/Rpl35a/Rps16/Rps14/Rps2/Rpl18a/Rpl7/Rpsa/Rpl18/Rpl9/Rpl8/Ahnak/Rpl41/Rps10/Rpl17/Rps18/Mrpl30/Rpl30/Rps3a1/Rpl10/Rplp0/Tubb5/Rps6/Rpl22/Rps26/Rps8/Rpl10a/Rplp1/Rpl4/Rpl12/Rpl21/Rpl23a/Rpl36/Rps3/Rps12/Rps13/Rpl14/Rpl31/Rps15/Hmga1/Rps27a/Rpl37a/Rpl27/Rpl3/Clta/Rplp2/Anx…	69
GO:0019843	rRNA binding	23/351	68/13741	3.21025e-20	5.63934e-18	4.9787e-18	Rpl19/Rps4x/Rpl6/Rpl11/Rpl23/Rps5/Rps11/Rps14/Rpl7/Rpl9/Rpl8/Rpl17/Rps18/Rplp0/Rbm3/Npm1/Rpl4/Rpl12/Rpl23a/Rps3/Rps13/Rpl37a/Rpl3	23
GO:0042605	peptide antigen binding	11/351	21/13741	7.25979e-13	9.56477e-11	8.44428e-11	H2-Q7/H2-T22/H2-Aa/H2-Ab1/H2-Q4/H2-Q6/H2-K1/H2-D1/H2-T23/Tap1/H2-M3	11
GO:0046977	TAP binding	7/351	11/13741	2.02104e-09	2.13018e-07	1.88063e-07	H2-Q7/H2-Q4/H2-Q6/H2-K1/H2-D1/Tap1/Tapbp	7
GO:0042277	peptide binding	22/351	214/13741	2.95317e-08	2.59387e-06	2.29e-06	Cd74/H2-Q7/H2-T22/H2-Aa/H2-Ab1/H2-Q4/Hspa8/H2-Q6/H2-K1/Rplp0/Fcgr2b/Inhba/H2-D1/H2-T23/Tap1/Msr1/Cst3/Itm2b/Clta/Anpep/Ppib/H2-M3	22
GO:0033218	amide binding	24/351	269/13741	1.05982e-07	6.4645e-06	5.7072e-06	Cd74/H2-Q7/H2-T22/H2-Aa/H2-Ab1/H2-Q4/Hspa8/H2-Q6/H2-K1/Rplp0/Fcgr2b/Inhba/H2-D1/H2-T23/Tap1/Msr1/Cst3/Itm2b/Scp2/Clta/Anpep/Ppib/H2-M3/Dhfr	24
GO:0030881	beta-2-microglobulin binding	6/351	11/13741	1.10399e-07	6.4645e-06	5.7072e-06	H2-Q7/H2-Q4/H2-Q6/H2-K1/H2-D1/H2-T23	6
GO:0042610	CD8 receptor binding	6/351	11/13741	1.10399e-07	6.4645e-06	5.7072e-06	H2-Q7/H2-Q4/H2-Q6/H2-K1/H2-D1/H2-M3	6
GO:0008009	chemokine activity	8/351	29/13741	4.49451e-07	2.15676e-05	1.9041e-05	Cxcl16/Ccl12/Cxcl9/Ccl5/Ccl7/Ccl2/Cxcl10/Ccl8	8
GO:0042379	chemokine receptor binding	9/351	39/13741	4.50177e-07	2.15676e-05	1.9041e-05	Cxcl16/Ccl12/Stat1/Cxcl9/Ccl5/Ccl7/Ccl2/Cxcl10/Ccl8	9
GO:0003823	antigen binding	12/351	79/13741	7.03499e-07	3.08953e-05	2.7276e-05	H2-Q7/H2-T22/H2-Aa/H2-Ab1/H2-Q4/H2-Q6/H2-K1/H2-D1/H2-T23/Tap1/Cd40/H2-M3	12
GO:0042608	T cell receptor binding	6/351	15/13741	1.09653e-06	4.44515e-05	3.92441e-05	H2-Q7/H2-Q4/H2-Q6/H2-K1/H2-D1/H2-T23	6
GO:0004298	threonine-type endopeptidase activity	6/351	20/13741	7.6199e-06	0.000267712	0.00023635	Psmb9/Psmb8/Psma4/Psmb6/Psmb10/Psma2	6
GO:0070003	threonine-type peptidase activity	6/351	20/13741	7.6199e-06	0.000267712	0.00023635	Psmb9/Psmb8/Psma4/Psmb6/Psmb10/Psma2	6
GO:0003729	mRNA binding	18/351	231/13741	2.73988e-05	0.000867418	0.000765802	Rpl6/Rpl26/Rps7/Rps5/Rps14/Rps2/Rpl7/Rpl30/Rps3a1/Rps6/Rps26/Rbm3/Eef1a1/Apobec1/Rps3/Rps13/Ybx1/Dhfr	18
GO:0001664	G protein-coupled receptor binding	16/351	189/13741	2.79812e-05	0.000867418	0.000765802	Fcgr1/Cxcl16/Gna13/Hspa8/Ccl12/Stat1/Cxcl9/Rapgef2/Ccl5/Rala/Ccl7/Ccl2/Cxcl10/Npy/Hspa1a/Ccl8	16
GO:0048020	CCR chemokine receptor binding	6/351	25/13741	3.12489e-05	0.000914899	0.000807721	Ccl12/Stat1/Ccl5/Ccl7/Ccl2/Ccl8	6
GO:0008201	heparin binding	11/351	100/13741	4.80029e-05	0.00133145	0.00117547	Rpl29/Gpnmb/Rpl22/Anxa4/Pdcd5/Ccl5/Ccl7/Ccl2/Cxcl10/Lpl/Ccl8	11
GO:0031386	protein tag	4/351	10/13741	7.78084e-05	0.00205025	0.00181007	Isg15/Rps27a/Sumo2/Ubb	4
GO:0016504	peptidase activator activity	6/351	31/13741	0.000114145	0.00274524	0.00242365	Psme1/Rack1/Psme2/Ctsh/Ctsc/Pycard	6
GO:0016505	peptidase activator activity involved in apoptotic process	4/351	11/13741	0.000119811	0.00274524	0.00242365	Rack1/Ctsh/Ctsc/Pycard	4
GO:0070181	small ribosomal subunit rRNA binding	4/351	11/13741	0.000119811	0.00274524	0.00242365	Rps14/Rbm3/Rps3/Rps13	4
GO:0008097	5S rRNA binding	4/351	13/13741	0.000249268	0.00547352	0.00483231	Rpl11/Rpl7/Rpl4/Rpl3	4
GO:0031369	translation initiation factor binding	6/351	36/13741	0.000271169	0.00571624	0.00504659	Rps19/Rps24/Rps3a1/Eif3f/Eif4ebp1/Polr2g	6
GO:0019865	immunoglobulin binding	4/351	15/13741	0.000456983	0.0092627	0.00817759	Fcgr1/Lgals3/Fcgr2b/Fcgr4	4
GO:0042287	MHC protein binding	5/351	27/13741	0.000536908	0.0104797	0.00925198	Cd74/H2-K1/Tubb5/H2-T23/Tap1	5
GO:0005539	glycosaminoglycan binding	11/351	134/13741	0.000645066	0.0121411	0.0107188	Rpl29/Gpnmb/Rpl22/Anxa4/Pdcd5/Ccl5/Ccl7/Ccl2/Cxcl10/Lpl/Ccl8	11
GO:0009055	electron transfer activity	7/351	59/13741	0.000727992	0.0132294	0.0116796	Cybb/Cox7c/Cox4i1/Cox5a/Cox7b/Uqcrq/Cyba	7
GO:0042288	MHC class I protein binding	4/351	17/13741	0.000765211	0.0134422	0.0118675	H2-K1/Tubb5/H2-T23/Tap1	4
GO:0004129	cytochrome-c oxidase activity	4/351	18/13741	0.000964174	0.0153976	0.0135938	Cox7c/Cox4i1/Cox5a/Cox7b	4
GO:0015002	heme-copper terminal oxidase activity	4/351	18/13741	0.000964174	0.0153976	0.0135938	Cox7c/Cox4i1/Cox5a/Cox7b	4
GO:0016676	oxidoreductase activity, acting on a heme group of donors, oxygen as acceptor	4/351	18/13741	0.000964174	0.0153976	0.0135938	Cox7c/Cox4i1/Cox5a/Cox7b	4
GO:0140375	immune receptor activity	9/351	101/13741	0.00110646	0.0171408	0.0151328	Fcgr1/Cd74/C3ar1/Il7r/Ccr5/Fcgr2b/Ctsh/Ifnar2/Fcgr4	9
GO:0045182	translation regulator activity	10/351	122/13741	0.00113838	0.0171408	0.0151328	Rps14/Rpl10/Eif3f/Rpl22/Rbm3/Eef1a1/Eif3h/Eef1g/Eif4ebp1/Dhfr	10
GO:0016675	oxidoreductase activity, acting on a heme group of donors	4/351	19/13741	0.00119689	0.0175212	0.0154686	Cox7c/Cox4i1/Cox5a/Cox7b	4
GO:0005125	cytokine activity	10/351	126/13741	0.001455	0.020724	0.0182962	Cxcl16/Ccl12/Inhba/Cxcl9/Ccl5/Grn/Ccl7/Ccl2/Cxcl10/Ccl8	10
GO:1901681	sulfur compound binding	12/351	175/13741	0.0018058	0.025036	0.022103	Rpl29/Gpnmb/Rpl22/Anxa4/Pdcd5/Scp2/Ccl5/Ccl7/Ccl2/Cxcl10/Lpl/Ccl8	12
GO:0046982	protein heterodimerization activity	22/351	435/13741	0.00185276	0.025036	0.022103	H2-Q7/H2-Aa/H2-Ab1/H2-Q4/H2-Q6/H2-K1/Cybb/Npm1/Mafb/Atf3/Inhba/H2-D1/Tap1/Scp2/H2afz/Snx1/Snx2/Rraga/Rabggtb/Daxx/Cyba/Cenpa	22
GO:0061134	peptidase regulator activity	10/351	133/13741	0.00217915	0.0287102	0.0253469	Psme1/Bst2/Gapdh/Rack1/Psme2/Ctsh/Cst3/Ctsc/Pycard/Serpina3g	10
GO:0048027	mRNA 5'-UTR binding	4/351	23/13741	0.00252282	0.0324275	0.0286286	Rpl26/Rps7/Rps14/Rps13	4
GO:0023023	MHC protein complex binding	3/351	12/13741	0.00306244	0.0384264	0.0339248	Cd74/H2-DMa/H2-DMb1	3
GO:0043236	laminin binding	4/351	25/13741	0.00346217	0.0424317	0.0374609	Lgals3/Ctss/Lgals1/Rpsa	4
GO:0005126	cytokine receptor binding	13/351	216/13741	0.00372583	0.0446252	0.0393975	Cxcl16/Ccl12/Inhba/Stat1/Cxcl9/Fkbp1a/Ccl5/Ccl7/Fem1b/Ccl2/Pycard/Cxcl10/Ccl8	13
GO:0044389	ubiquitin-like protein ligase binding	16/351	300/13741	0.0045264	0.0530092	0.0467993	H2-Ab1/Rpl11/Rpl23/Isg15/Hspa8/Tubb5/Ube2l6/Stat1/Rps27a/Sumo2/Rala/Rraga/Ubb/Cd40/Daxx/Hspa1a	16
GO:0030545	receptor regulator activity	15/351	274/13741	0.00464725	0.0532414	0.0470043	Cxcl16/Lgals3/Gpnmb/Ly6e/Ccl12/Inhba/Cxcl9/Insl6/Ccl5/Grn/Ccl7/Ccl2/Cxcl10/Npy/Ccl8	15
GO:0048018	receptor ligand activity	14/351	251/13741	0.00522938	0.0586358	0.0517668	Cxcl16/Lgals3/Gpnmb/Ccl12/Inhba/Cxcl9/Insl6/Ccl5/Grn/Ccl7/Ccl2/Cxcl10/Npy/Ccl8	14
GO:0016651	oxidoreductase activity, acting on NAD(P)H	6/351	65/13741	0.00619362	0.0669531	0.0591097	Cybb/Txndc17/Ndufs4/Nos2/Ndufc2/Cyba	6
GO:0031625	ubiquitin protein ligase binding	15/351	283/13741	0.00622524	0.0669531	0.0591097	H2-Ab1/Rpl11/Rpl23/Isg15/Hspa8/Tubb5/Ube2l6/Rps27a/Sumo2/Rala/Rraga/Ubb/Cd40/Daxx/Hspa1a	15
GO:0030546	signaling receptor activator activity	14/351	257/13741	0.00640827	0.0675431	0.0596306	Cxcl16/Lgals3/Gpnmb/Ccl12/Inhba/Cxcl9/Insl6/Ccl5/Grn/Ccl7/Ccl2/Cxcl10/Npy/Ccl8	14
GO:0016646	oxidoreductase activity, acting on the CH-NH group of donors, NAD or NADP as acceptor	3/351	16/13741	0.007227	0.074679	0.0659305	Blvrb/Mthfd2/Dhfr	3
GO:0070011	peptidase activity, acting on L-amino acid peptides	19/351	412/13741	0.00968049	0.0981081	0.0866149	Psmb9/Psmb8/Ctss/Lgmn/Scpep1/Eif3f/Psma4/Psmb6/Cndp2/Eif3h/Ctsh/Psmb10/Mmp12/Ctsa/Psma2/Ctsc/Anpep/Pycard/Mmp13	19
GO:0042056	chemoattractant activity	3/351	18/13741	0.0101412	0.0985224	0.0869808	Lgals3/Ccl5/Cxcl10	3
GO:0055106	ubiquitin-protein transferase regulator activity	3/351	18/13741	0.0101412	0.0985224	0.0869808	Rpl11/Rpl23/Rps7	3
GO:0001540	amyloid-beta binding	5/351	52/13741	0.0102822	0.0985224	0.0869808	Cd74/Fcgr2b/Msr1/Cst3/Itm2b	5
GO:0043021	ribonucleoprotein complex binding	9/351	143/13741	0.0111637	0.105058	0.0927507	Rpl35a/Rpsa/Rack1/Rbm3/Rplp1/Npm1/Apobec1/Snrpd2/Snrpd1	9
GO:0008047	enzyme activator activity	18/351	397/13741	0.0136391	0.123982	0.109457	Psme1/Rasa4/Rack1/Rplp1/Psme2/Apobec1/Rgs1/Ctsh/Arhgap10/Ctsc/Rapgef2/Pdcd5/Ccl5/Stx4a/Ahsa1/Tbc1d9/Daxx/Pycard	18
GO:0044183	protein folding chaperone	3/351	20/13741	0.013645	0.123982	0.109457	Cd74/Hspa8/Hspa1a	3
GO:0008233	peptidase activity	19/351	432/13741	0.0153604	0.137202	0.121129	Psmb9/Psmb8/Ctss/Lgmn/Scpep1/Eif3f/Psma4/Psmb6/Cndp2/Eif3h/Ctsh/Psmb10/Mmp12/Ctsa/Psma2/Ctsc/Anpep/Pycard/Mmp13	19
GO:0001217	DNA-binding transcription repressor activity	10/351	183/13741	0.019239	0.16501	0.14568	Ifi211/Ifi205/Ifi209/Ifi206/Ifi213/Mndal/Atf3/Ifi204/Ifi203/Irf8	10
GO:0001227	DNA-binding transcription repressor activity, RNA polymerase II-specific	10/351	183/13741	0.019239	0.16501	0.14568	Ifi211/Ifi205/Ifi209/Ifi206/Ifi213/Mndal/Atf3/Ifi204/Ifi203/Irf8	10
GO:0016645	oxidoreductase activity, acting on the CH-NH group of donors	3/351	23/13741	0.0200392	0.16501	0.14568	Blvrb/Mthfd2/Dhfr	3
GO:0030371	translation repressor activity	3/351	23/13741	0.0200392	0.16501	0.14568	Rbm3/Eif4ebp1/Dhfr	3
GO:0051787	misfolded protein binding	3/351	23/13741	0.0200392	0.16501	0.14568	Hspa8/Sdf2l1/Hspa1a	3
GO:0001968	fibronectin binding	3/351	24/13741	0.022478	0.182245	0.160895	Ctss/Sdc4/Mmp13	3
GO:0050840	extracellular matrix binding	4/351	43/13741	0.0236105	0.188526	0.166441	Lgals3/Ctss/Lgals1/Rpsa	4
GO:0004175	endopeptidase activity	13/351	275/13741	0.0246669	0.192485	0.169936	Psmb9/Psmb8/Ctss/Lgmn/Psma4/Psmb6/Ctsh/Psmb10/Mmp12/Psma2/Ctsc/Pycard/Mmp13	13
GO:0043394	proteoglycan binding	3/351	25/13741	0.0250711	0.192485	0.169936	Ctss/Gpnmb/Lpl	3
GO:0050664	oxidoreductase activity, acting on NAD(P)H, oxygen as acceptor	2/351	10/13741	0.0255673	0.192485	0.169936	Cybb/Cyba	2
GO:0070990	snRNP binding	2/351	10/13741	0.0255673	0.192485	0.169936	Snrpd2/Snrpd1	2
GO:0016814	hydrolase activity, acting on carbon-nitrogen (but not peptide) bonds, in cyclic amidines	3/351	26/13741	0.0278182	0.206481	0.182292	Zbp1/Apobec1/Mthfd2	3
GO:0015078	proton transmembrane transporter activity	6/351	91/13741	0.0289375	0.211807	0.186994	Atp5g2/Cox7c/Cox4i1/Cox5a/Cox7b/Atp5g1	6
GO:0046933	proton-transporting ATP synthase activity, rotational mechanism	2/351	11/13741	0.0307287	0.218838	0.193202	Atp5g2/Atp5g1	2
GO:0048185	activin binding	2/351	11/13741	0.0307287	0.218838	0.193202	Fkbp1a/Acvrl1	2
GO:0004197	cysteine-type endopeptidase activity	5/351	71/13741	0.0349236	0.245396	0.216649	Ctss/Lgmn/Ctsh/Ctsc/Pycard	5
GO:0043023	ribosomal large subunit binding	2/351	12/13741	0.0362619	0.251448	0.221991	Rbm3/Npm1	2
GO:0004180	carboxypeptidase activity	3/351	29/13741	0.036976	0.25307	0.223423	Scpep1/Cndp2/Ctsa	3
GO:0003906	DNA-(apurinic or apyrimidinic site) endonuclease activity	2/351	13/13741	0.0421448	0.277629	0.245105	Rps3/Hmga1	2
GO:0015252	proton channel activity	2/351	13/13741	0.0421448	0.277629	0.245105	Atp5g2/Atp5g1	2
GO:0070696	transmembrane receptor protein serine/threonine kinase binding	2/351	13/13741	0.0421448	0.277629	0.245105	Inhba/Pycard	2
GO:0043621	protein self-association	4/351	52/13741	0.0434071	0.281903	0.248879	Ctsh/Rsad2/Ctsc/Ccl5	4
GO:0003924	GTPase activity	12/351	269/13741	0.0438634	0.281903	0.248879	Gna13/Gbp2/Tubb5/Eef1a1/Gng2/Rab7b/Mx1/Rala/Rraga/Gbp3/Rap2b/Tubb2a	12
GO:0051059	NF-kappaB binding	3/351	32/13741	0.0474826	0.301486	0.266168	Npm1/Anxa4/Hspa1a	3
GO:0120020	cholesterol transfer activity	2/351	14/13741	0.0483558	0.303375	0.267835	Npc2/Scp2	2
GO:0008238	exopeptidase activity	5/351	78/13741	0.0491436	0.304691	0.268997	Scpep1/Cndp2/Ctsh/Ctsa/Anpep	5
GO:0005518	collagen binding	4/351	55/13741	0.0515754	0.316049	0.279025	Ctss/Mmp12/Ppib/Mmp13	4
GO:0061135	endopeptidase regulator activity	6/351	105/13741	0.0522424	0.316457	0.279384	Psme1/Bst2/Gapdh/Psme2/Cst3/Serpina3g	6
GO:0120015	sterol transfer activity	2/351	15/13741	0.0548746	0.319747	0.282289	Npc2/Scp2	2
GO:0005044	scavenger receptor activity	3/351	34/13741	0.0552125	0.319747	0.282289	Cxcl16/Lgals3bp/Msr1	3
GO:0005504	fatty acid binding	3/351	34/13741	0.0552125	0.319747	0.282289	Hspa8/Fabp5/Scp2	3
GO:0051721	protein phosphatase 2A binding	3/351	34/13741	0.0552125	0.319747	0.282289	Vim/Stat1/Eif4ebp1	3
GO:0048306	calcium-dependent protein binding	4/351	58/13741	0.060524	0.346697	0.306083	Anxa4/Anxa1/S100a4/Mmp13	4
GO:0030547	receptor inhibitor activity	2/351	16/13741	0.0616814	0.349528	0.308581	Ly6e/Ccl5	2
GO:0031491	nucleosome binding	3/351	36/13741	0.0635015	0.356014	0.314308	H1f0/H2afz/Cenpa	3
GO:0016209	antioxidant activity	4/351	60/13741	0.0669172	0.371214	0.327727	Selenow/Sod2/Txndc17/Gpx1	4
GO:0003746	translation elongation factor activity	2/351	17/13741	0.0687573	0.377449	0.333232	Eef1a1/Eef1g	2
GO:0019955	cytokine binding	6/351	114/13741	0.0719195	0.390738	0.344964	Cd74/Ccr5/Il18bp/Ifnar2/Acvrl1/Tnfrsf9	6
GO:0003785	actin monomer binding	2/351	18/13741	0.0760843	0.396994	0.350488	Tmsb10/Mtss1	2
GO:0016769	transferase activity, transferring nitrogenous groups	2/351	18/13741	0.0760843	0.396994	0.350488	Gapdh/Got1	2
GO:0033612	receptor serine/threonine kinase binding	2/351	18/13741	0.0760843	0.396994	0.350488	Inhba/Pycard	2
GO:0042975	peroxisome proliferator activated receptor binding	2/351	18/13741	0.0760843	0.396994	0.350488	Rpl11/Hmga1	2
GO:0015485	cholesterol binding	3/351	40/13741	0.0816708	0.41547	0.366799	Npc2/Tspo/Scp2	3
GO:0051087	chaperone binding	5/351	91/13741	0.0833847	0.41547	0.366799	Hspa8/Ctsc/Ahsa1/Grn/Sdf2l1	5
GO:0008137	NADH dehydrogenase (ubiquinone) activity	2/351	19/13741	0.0836451	0.41547	0.366799	Ndufs4/Ndufc2	2
GO:0017134	fibroblast growth factor binding	2/351	19/13741	0.0836451	0.41547	0.366799	Rps19/Rps2	2
GO:0050136	NADH dehydrogenase (quinone) activity	2/351	19/13741	0.0836451	0.41547	0.366799	Ndufs4/Ndufc2	2
GO:0004620	phospholipase activity	4/351	65/13741	0.0843554	0.41547	0.366799	Pld4/Ccl5/Gde1/Lpl	4
GO:0016776	phosphotransferase activity, phosphate group as acceptor	3/351	41/13741	0.0865273	0.418347	0.369339	Atp5g2/Atp5g1/Cmpk2	3
GO:0051879	Hsp90 protein binding	3/351	41/13741	0.0865273	0.418347	0.369339	Rps3/Nos2/Ahsa1	3
GO:0090079	translation regulator activity, nucleic acid binding	5/351	93/13741	0.0895421	0.428988	0.378733	Eif3f/Eef1a1/Eif3h/Eef1g/Dhfr	5
GO:0005158	insulin receptor binding	2/351	20/13741	0.0914228	0.434053	0.383204	Snx1/Snx2	2
GO:0031406	carboxylic acid binding	7/351	152/13741	0.0949607	0.446824	0.39448	Ass1/Hspa8/Fabp5/Got1/Nos2/Scp2/Dhfr	7
GO:0003954	NADH dehydrogenase activity	2/351	21/13741	0.0994017	0.455519	0.402156	Ndufs4/Ndufc2	2
GO:0019840	isoprenoid binding	2/351	21/13741	0.0994017	0.455519	0.402156	Fabp5/Rabggtb	2
GO:0050998	nitric-oxide synthase binding	2/351	21/13741	0.0994017	0.455519	0.402156	Cd74/Nos2	2
GO:0005179	hormone activity	3/351	44/13741	0.1018	0.462487	0.408308	Inhba/Insl6/Npy	3
GO:0004857	enzyme inhibitor activity	10/351	249/13741	0.10622	0.478443	0.422395	Bst2/Rpl11/Rpl23/Rps7/Gapdh/Rack1/Npm1/Cst3/Anxa1/Serpina3g	10
GO:0043177	organic acid binding	7/351	157/13741	0.107847	0.481654	0.42523	Ass1/Hspa8/Fabp5/Got1/Nos2/Scp2/Dhfr	7
GO:0031072	heat shock protein binding	6/351	128/13741	0.109865	0.485991	0.429058	Hspa8/Rps3/Nos2/Fkbp1a/Ahsa1/Hspa1a	6
GO:0000978	RNA polymerase II cis-regulatory region sequence-specific DNA binding	15/351	414/13741	0.110662	0.485991	0.429058	Ifi211/Ifi205/Irf7/Ifi209/Ifi206/Ifi213/Mndal/Mafb/Atf3/Stat1/Ifi204/Ifi203/Irf8/H2afz/Ybx1	15
GO:0032934	sterol binding	3/351	46/13741	0.112534	0.490126	0.432708	Npc2/Tspo/Scp2	3
GO:0046965	retinoid X receptor binding	2/351	23/13741	0.115902	0.50066	0.442009	Hmga1/Sumo2	2
GO:0016298	lipase activity	4/351	74/13741	0.120651	0.516937	0.456379	Pld4/Ccl5/Gde1/Lpl	4
GO:0019239	deaminase activity	2/351	24/13741	0.124396	0.518882	0.458096	Zbp1/Apobec1	2
GO:0071813	lipoprotein particle binding	2/351	24/13741	0.124396	0.518882	0.458096	Msr1/Lpl	2
GO:0071814	protein-lipid complex binding	2/351	24/13741	0.124396	0.518882	0.458096	Msr1/Lpl	2
GO:0008135	translation factor activity, RNA binding	4/351	75/13741	0.125044	0.518882	0.458096	Eif3f/Eef1a1/Eif3h/Eef1g	4
GO:0000987	cis-regulatory region sequence-specific DNA binding	15/351	427/13741	0.132957	0.539293	0.476116	Ifi211/Ifi205/Irf7/Ifi209/Ifi206/Ifi213/Mndal/Mafb/Atf3/Stat1/Ifi204/Ifi203/Irf8/H2afz/Ybx1	15
GO:0008266	poly(U) RNA binding	2/351	25/13741	0.133032	0.539293	0.476116	Rps7/Rbm3	2
GO:0015248	sterol transporter activity	2/351	25/13741	0.133032	0.539293	0.476116	Npc2/Scp2	2
GO:0005200	structural constituent of cytoskeleton	3/351	50/13741	0.135201	0.539781	0.476547	Vim/Tubb5/Tubb2a	3
GO:0033293	monocarboxylic acid binding	3/351	50/13741	0.135201	0.539781	0.476547	Hspa8/Fabp5/Scp2	3
GO:0019207	kinase regulator activity	7/351	168/13741	0.139277	0.551871	0.48722	Rack1/Rplp1/Npm1/Nos2/Ccl5/Daxx/Pik3r5	7
GO:0005154	epidermal growth factor receptor binding	2/351	26/13741	0.1418	0.557677	0.492347	Snx1/Snx2	2
GO:0019887	protein kinase regulator activity	6/351	139/13741	0.145582	0.56831	0.501734	Rack1/Rplp1/Npm1/Nos2/Ccl5/Daxx	6
GO:0008234	cysteine-type peptidase activity	6/351	140/13741	0.149067	0.575449	0.508036	Ctss/Lgmn/Eif3f/Ctsh/Ctsc/Pycard	6
GO:0016655	oxidoreductase activity, acting on NAD(P)H, quinone or similar compound as acceptor	2/351	27/13741	0.150687	0.575449	0.508036	Ndufs4/Ndufc2	2
GO:0098631	cell adhesion mediator activity	2/351	27/13741	0.150687	0.575449	0.508036	Rpsa/Cd200	2
GO:0070063	RNA polymerase binding	3/351	55/13741	0.165495	0.62574	0.552436	Rtraf/Stom/Ppib	3
GO:0008237	metallopeptidase activity	5/351	114/13741	0.1671	0.62574	0.552436	Cndp2/Eif3h/Mmp12/Anpep/Mmp13	5
GO:0008187	poly-pyrimidine tract binding	2/351	29/13741	0.168769	0.62574	0.552436	Rps7/Rbm3	2
GO:1901567	fatty acid derivative binding	2/351	29/13741	0.168769	0.62574	0.552436	Hspa8/Scp2	2
GO:0003727	single-stranded RNA binding	4/351	85/13741	0.172391	0.62574	0.552436	Rps7/Rbm3/Anxa1/Polr2g	4
GO:0004896	cytokine receptor activity	4/351	86/13741	0.177434	0.62574	0.552436	Cd74/Il7r/Ccr5/Ifnar2	4
GO:0008200	ion channel inhibitor activity	2/351	30/13741	0.177944	0.62574	0.552436	Rack1/Mcub	2
GO:0000049	tRNA binding	3/351	57/13741	0.17813	0.62574	0.552436	Rpl6/Rps10/Eef1a1	3
GO:0052689	carboxylic ester hydrolase activity	4/351	89/13741	0.192852	0.62574	0.552436	Aoah/Lars2/Gde1/Lpl	4
GO:0000979	RNA polymerase II core promoter sequence-specific DNA binding	2/351	32/13741	0.196507	0.62574	0.552436	Stat1/H2afz	2
GO:0005544	calcium-dependent phospholipid binding	2/351	32/13741	0.196507	0.62574	0.552436	Anxa4/Anxa1	2
GO:0016248	channel inhibitor activity	2/351	32/13741	0.196507	0.62574	0.552436	Rack1/Mcub	2
GO:0030332	cyclin binding	2/351	32/13741	0.196507	0.62574	0.552436	Rack1/Mdfic	2
GO:0051082	unfolded protein binding	4/351	90/13741	0.198083	0.62574	0.552436	Hspa8/Npm1/Ppib/Hspa1a	4
GO:0042562	hormone binding	3/351	61/13741	0.204137	0.62574	0.552436	Ctsh/Inhba/Tspo	3
GO:0019903	protein phosphatase binding	6/351	155/13741	0.205495	0.62574	0.552436	Lgals3/Vim/Rack1/Stat1/Clec12a/Eif4ebp1	6
GO:0003755	peptidyl-prolyl cis-trans isomerase activity	2/351	33/13741	0.205876	0.62574	0.552436	Fkbp1a/Ppib	2
GO:0042974	retinoic acid receptor binding	2/351	33/13741	0.205876	0.62574	0.552436	Hmga1/Sumo2	2
GO:0043028	cysteine-type endopeptidase regulator activity involved in apoptotic process	2/351	33/13741	0.205876	0.62574	0.552436	Rack1/Ctsh	2
GO:0097718	disordered domain specific binding	2/351	33/13741	0.205876	0.62574	0.552436	Gapdh/Hspa1a	2
GO:0038024	cargo receptor activity	3/351	62/13741	0.210772	0.62574	0.552436	Cxcl16/Lgals3bp/Msr1	3
GO:0043178	alcohol binding	3/351	62/13741	0.210772	0.62574	0.552436	Npc2/Tspo/Scp2	3
GO:0005525	GTP binding	11/351	326/13741	0.213342	0.62574	0.552436	Gna13/Gbp2/Tubb5/Eef1a1/Rab7b/Mx1/Rala/Rraga/Gbp3/Rap2b/Tubb2a	11
GO:0004601	peroxidase activity	2/351	34/13741	0.215293	0.62574	0.552436	Txndc17/Gpx1	2
GO:0030295	protein kinase activator activity	3/351	64/13741	0.224179	0.62574	0.552436	Rplp1/Ccl5/Daxx	3
GO:0005160	transforming growth factor beta receptor binding	2/351	35/13741	0.224748	0.62574	0.552436	Inhba/Fkbp1a	2
GO:0042169	SH2 domain binding	2/351	35/13741	0.224748	0.62574	0.552436	Rack1/Lat2	2
GO:0120013	lipid transfer activity	2/351	35/13741	0.224748	0.62574	0.552436	Npc2/Scp2	2
GO:0004032	alditol:NADP+ 1-oxidoreductase activity	1/351	10/13741	0.228057	0.62574	0.552436	Akr1a1	1
GO:0005523	tropomyosin binding	1/351	10/13741	0.228057	0.62574	0.552436	Pycard	1
GO:0005542	folic acid binding	1/351	10/13741	0.228057	0.62574	0.552436	Dhfr	1
GO:0008191	metalloendopeptidase inhibitor activity	1/351	10/13741	0.228057	0.62574	0.552436	Bst2	1
GO:0015174	basic amino acid transmembrane transporter activity	1/351	10/13741	0.228057	0.62574	0.552436	Slc7a2	1
GO:0032356	oxidized DNA binding	1/351	10/13741	0.228057	0.62574	0.552436	Rps3	1
GO:0046703	natural killer cell lectin-like receptor binding	1/351	10/13741	0.228057	0.62574	0.552436	H2-T23	1
GO:0071933	Arp2/3 complex binding	1/351	10/13741	0.228057	0.62574	0.552436	Coro1b	1
GO:1990405	protein antigen binding	1/351	10/13741	0.228057	0.62574	0.552436	H2-Ab1	1
GO:1990825	sequence-specific mRNA binding	1/351	10/13741	0.228057	0.62574	0.552436	Dhfr	1
GO:0031490	chromatin DNA binding	3/351	65/13741	0.230945	0.62574	0.552436	H1f0/H2afz/Cenpa	3
GO:0032550	purine ribonucleoside binding	11/351	333/13741	0.233073	0.62574	0.552436	Gna13/Gbp2/Tubb5/Eef1a1/Rab7b/Mx1/Rala/Rraga/Gbp3/Rap2b/Tubb2a	11
GO:0004177	aminopeptidase activity	2/351	36/13741	0.234233	0.62574	0.552436	Ctsh/Anpep	2
GO:0016859	cis-trans isomerase activity	2/351	36/13741	0.234233	0.62574	0.552436	Fkbp1a/Ppib	2
GO:0043531	ADP binding	2/351	36/13741	0.234233	0.62574	0.552436	Hspa8/Tap1	2
GO:0002039	p53 binding	3/351	66/13741	0.237748	0.62574	0.552436	Npm1/Daxx/Ybx1	3
GO:0020037	heme binding	3/351	66/13741	0.237748	0.62574	0.552436	Cybb/Nos2/Cyba	3
GO:0001883	purine nucleoside binding	11/351	335/13741	0.238837	0.62574	0.552436	Gna13/Gbp2/Tubb5/Eef1a1/Rab7b/Mx1/Rala/Rraga/Gbp3/Rap2b/Tubb2a	11
GO:0004866	endopeptidase inhibitor activity	4/351	98/13741	0.241329	0.62574	0.552436	Bst2/Gapdh/Cst3/Serpina3g	4
GO:0032549	ribonucleoside binding	11/351	336/13741	0.241739	0.62574	0.552436	Gna13/Gbp2/Tubb5/Eef1a1/Rab7b/Mx1/Rala/Rraga/Gbp3/Rap2b/Tubb2a	11
GO:0003899	DNA-directed 5'-3' RNA polymerase activity	2/351	37/13741	0.24374	0.62574	0.552436	Polr1d/Polr2g	2
GO:0050661	NADP binding	2/351	37/13741	0.24374	0.62574	0.552436	Nos2/Dhfr	2
GO:0005536	glucose binding	1/351	11/13741	0.24779	0.62574	0.552436	Gyg	1
GO:0016805	dipeptidase activity	1/351	11/13741	0.24779	0.62574	0.552436	Cndp2	1
GO:0031402	sodium ion binding	1/351	11/13741	0.24779	0.62574	0.552436	Pdxk	1
GO:0043008	ATP-dependent protein binding	1/351	11/13741	0.24779	0.62574	0.552436	Plk2	1
GO:0048019	receptor antagonist activity	1/351	11/13741	0.24779	0.62574	0.552436	Ccl5	1
GO:0097153	cysteine-type endopeptidase activity involved in apoptotic process	1/351	11/13741	0.24779	0.62574	0.552436	Pycard	1
GO:0140104	molecular carrier activity	1/351	11/13741	0.24779	0.62574	0.552436	Ndufab1	1
GO:0019902	phosphatase binding	7/351	200/13741	0.251134	0.62574	0.552436	Lgals3/Vim/Rack1/Stat1/Clec12a/Ctsc/Eif4ebp1	7
GO:0016684	oxidoreductase activity, acting on peroxide as acceptor	2/351	38/13741	0.253263	0.62574	0.552436	Txndc17/Gpx1	2
GO:0034062	5'-3' RNA polymerase activity	2/351	38/13741	0.253263	0.62574	0.552436	Polr1d/Polr2g	2
GO:0097747	RNA polymerase activity	2/351	38/13741	0.253263	0.62574	0.552436	Polr1d/Polr2g	2
GO:0004869	cysteine-type endopeptidase inhibitor activity	2/351	39/13741	0.262794	0.62574	0.552436	Cst3/Serpina3g	2
GO:0030170	pyridoxal phosphate binding	2/351	39/13741	0.262794	0.62574	0.552436	Got1/Pdxk	2
GO:0035591	signaling adaptor activity	2/351	39/13741	0.262794	0.62574	0.552436	Rack1/Cdc42se2	2
GO:0048487	beta-tubulin binding	2/351	39/13741	0.262794	0.62574	0.552436	Tbca/Pdcd5	2
GO:0030674	protein-macromolecule adaptor activity	6/351	169/13741	0.263921	0.62574	0.552436	Hspa8/Rack1/Anxa1/Nufip1/Stx4a/Cdc42se2	6
GO:0019209	kinase activator activity	3/351	70/13741	0.265269	0.62574	0.552436	Rplp1/Ccl5/Daxx	3
GO:0048029	monosaccharide binding	3/351	70/13741	0.265269	0.62574	0.552436	Lgals3/Lgals1/Gyg	3
GO:0001882	nucleoside binding	11/351	344/13741	0.265414	0.62574	0.552436	Gna13/Gbp2/Tubb5/Eef1a1/Rab7b/Mx1/Rala/Rraga/Gbp3/Rap2b/Tubb2a	11
GO:0019001	guanyl nucleotide binding	11/351	344/13741	0.265414	0.62574	0.552436	Gna13/Gbp2/Tubb5/Eef1a1/Rab7b/Mx1/Rala/Rraga/Gbp3/Rap2b/Tubb2a	11
GO:0032561	guanyl ribonucleotide binding	11/351	344/13741	0.265414	0.62574	0.552436	Gna13/Gbp2/Tubb5/Eef1a1/Rab7b/Mx1/Rala/Rraga/Gbp3/Rap2b/Tubb2a	11
GO:0000900	translation repressor activity, mRNA regulatory element binding	1/351	12/13741	0.26702	0.62574	0.552436	Dhfr	1
GO:0004089	carbonate dehydratase activity	1/351	12/13741	0.26702	0.62574	0.552436	Car13	1
GO:0005024	transforming growth factor beta-activated receptor activity	1/351	12/13741	0.26702	0.62574	0.552436	Acvrl1	1
GO:0005545	1-phosphatidylinositol binding	1/351	12/13741	0.26702	0.62574	0.552436	Wdfy1	1
GO:0008525	phosphatidylcholine transporter activity	1/351	12/13741	0.26702	0.62574	0.552436	Scp2	1
GO:0010181	FMN binding	1/351	12/13741	0.26702	0.62574	0.552436	Nos2	1
GO:0019215	intermediate filament binding	1/351	12/13741	0.26702	0.62574	0.552436	Vim	1
GO:0019825	oxygen binding	1/351	12/13741	0.26702	0.62574	0.552436	Sod2	1
GO:0030296	protein tyrosine kinase activator activity	1/351	12/13741	0.26702	0.62574	0.552436	Ccl5	1
GO:0034713	type I transforming growth factor beta receptor binding	1/351	12/13741	0.26702	0.62574	0.552436	Fkbp1a	1
GO:0043395	heparan sulfate proteoglycan binding	1/351	12/13741	0.26702	0.62574	0.552436	Lpl	1
GO:0070006	metalloaminopeptidase activity	1/351	12/13741	0.26702	0.62574	0.552436	Anpep	1
GO:0097617	annealing activity	1/351	12/13741	0.26702	0.62574	0.552436	Anxa1	1
GO:0030414	peptidase inhibitor activity	4/351	103/13741	0.269372	0.62574	0.552436	Bst2/Gapdh/Cst3/Serpina3g	4
GO:0005496	steroid binding	3/351	71/13741	0.272213	0.62574	0.552436	Npc2/Tspo/Scp2	3
GO:0046332	SMAD binding	3/351	71/13741	0.272213	0.62574	0.552436	Fkbp1a/Runx3/Acvrl1	3
GO:0005253	anion channel activity	2/351	40/13741	0.272327	0.62574	0.552436	Vdac2/Clic4	2
GO:0070279	vitamin B6 binding	2/351	40/13741	0.272327	0.62574	0.552436	Got1/Pdxk	2
GO:0044325	ion channel binding	4/351	105/13741	0.280751	0.62574	0.552436	Id2/Fkbp1a/Tspo/Pycard	4
GO:0001784	phosphotyrosine residue binding	2/351	41/13741	0.281855	0.62574	0.552436	Cblb/Acp2	2
GO:0001054	RNA polymerase I activity	1/351	13/13741	0.28576	0.62574	0.552436	Polr1d	1
GO:0002161	aminoacyl-tRNA editing activity	1/351	13/13741	0.28576	0.62574	0.552436	Lars2	1
GO:0004659	prenyltransferase activity	1/351	13/13741	0.28576	0.62574	0.552436	Rabggtb	1
GO:0005212	structural constituent of eye lens	1/351	13/13741	0.28576	0.62574	0.552436	Vim	1
GO:0016653	oxidoreductase activity, acting on NAD(P)H, heme protein as acceptor	1/351	13/13741	0.28576	0.62574	0.552436	Nos2	1
GO:0019104	DNA N-glycosylase activity	1/351	13/13741	0.28576	0.62574	0.552436	Rps3	1
GO:0044548	S100 protein binding	1/351	13/13741	0.28576	0.62574	0.552436	Ahnak	1
GO:0046935	1-phosphatidylinositol-3-kinase regulator activity	1/351	13/13741	0.28576	0.62574	0.552436	Pik3r5	1
GO:0052742	phosphatidylinositol kinase activity	1/351	13/13741	0.28576	0.62574	0.552436	Pi4k2a	1
GO:0071855	neuropeptide receptor binding	1/351	13/13741	0.28576	0.62574	0.552436	Npy	1
GO:0046906	tetrapyrrole binding	3/351	73/13741	0.286154	0.62574	0.552436	Cybb/Nos2/Cyba	3
GO:0099106	ion channel regulator activity	3/351	73/13741	0.286154	0.62574	0.552436	Rack1/Mcub/Sgk1	3
GO:0001046	core promoter sequence-specific DNA binding	2/351	43/13741	0.300874	0.638893	0.564048	Stat1/H2afz	2
GO:0004675	transmembrane receptor protein serine/threonine kinase activity	1/351	14/13741	0.304021	0.638893	0.564048	Acvrl1	1
GO:0008308	voltage-gated anion channel activity	1/351	14/13741	0.304021	0.638893	0.564048	Vdac2	1
GO:0008373	sialyltransferase activity	1/351	14/13741	0.304021	0.638893	0.564048	St6galnac4	1
GO:0008432	JUN kinase binding	1/351	14/13741	0.304021	0.638893	0.564048	Daxx	1
GO:0016018	cyclosporin A binding	1/351	14/13741	0.304021	0.638893	0.564048	Ppib	1
GO:0016408	C-acyltransferase activity	1/351	14/13741	0.304021	0.638893	0.564048	Scp2	1
GO:0036041	long-chain fatty acid binding	1/351	14/13741	0.304021	0.638893	0.564048	Scp2	1
GO:0046527	glucosyltransferase activity	1/351	14/13741	0.304021	0.638893	0.564048	Gyg	1
GO:0061629	RNA polymerase II-specific DNA-binding transcription factor binding	8/351	249/13741	0.304848	0.638893	0.564048	Npm1/Stat1/Hmga1/Anxa4/Sumo2/Mdfic/Daxx/Hspa1a	8
GO:0003725	double-stranded RNA binding	3/351	76/13741	0.307165	0.638893	0.564048	Vim/Rftn1/Hspa1a	3
GO:0008081	phosphoric diester hydrolase activity	3/351	76/13741	0.307165	0.638893	0.564048	Pld4/Ccl5/Gde1	3
GO:0016810	hydrolase activity, acting on carbon-nitrogen (but not peptide) bonds	4/351	110/13741	0.309491	0.638893	0.564048	Zbp1/Apobec1/Sap30/Mthfd2	4
GO:0030544	Hsp70 protein binding	2/351	44/13741	0.310354	0.638893	0.564048	Rps3/Fkbp1a	2
GO:0032813	tumor necrosis factor receptor superfamily binding	2/351	44/13741	0.310354	0.638893	0.564048	Stat1/Fem1b	2
GO:0008236	serine-type peptidase activity	4/351	111/13741	0.315277	0.639992	0.565018	Scpep1/Ctsh/Ctsa/Ctsc	4
GO:0003730	mRNA 3'-UTR binding	3/351	78/13741	0.321207	0.639992	0.565018	Rps7/Rbm3/Apobec1	3
GO:0004550	nucleoside diphosphate kinase activity	1/351	15/13741	0.321818	0.639992	0.565018	Cmpk2	1
GO:0004622	lysophospholipase activity	1/351	15/13741	0.321818	0.639992	0.565018	Gde1	1
GO:0005123	death receptor binding	1/351	15/13741	0.321818	0.639992	0.565018	Fem1b	1
GO:0022829	wide pore channel activity	1/351	15/13741	0.321818	0.639992	0.565018	Vdac2	1
GO:0030169	low-density lipoprotein particle binding	1/351	15/13741	0.321818	0.639992	0.565018	Msr1	1
GO:0030228	lipoprotein particle receptor activity	1/351	15/13741	0.321818	0.639992	0.565018	Cxcl16	1
GO:0043024	ribosomal small subunit binding	1/351	15/13741	0.321818	0.639992	0.565018	Npm1	1
GO:0001221	transcription cofactor binding	2/351	46/13741	0.329229	0.64294	0.567621	Rpl23/Sumo2	2
GO:0003743	translation initiation factor activity	2/351	46/13741	0.329229	0.64294	0.567621	Eif3f/Eif3h	2
GO:0016597	amino acid binding	2/351	46/13741	0.329229	0.64294	0.567621	Ass1/Nos2	2
GO:0016825	hydrolase activity, acting on acid phosphorus-nitrogen bonds	4/351	115/13741	0.338502	0.64294	0.567621	Scpep1/Ctsh/Ctsa/Ctsc	4
GO:0017171	serine hydrolase activity	4/351	115/13741	0.338502	0.64294	0.567621	Scpep1/Ctsh/Ctsa/Ctsc	4
GO:0001056	RNA polymerase III activity	1/351	16/13741	0.33916	0.64294	0.567621	Polr1d	1
GO:0004435	phosphatidylinositol phospholipase C activity	1/351	16/13741	0.33916	0.64294	0.567621	Ccl5	1
GO:0004629	phospholipase C activity	1/351	16/13741	0.33916	0.64294	0.567621	Ccl5	1
GO:0008106	alcohol dehydrogenase (NADP+) activity	1/351	16/13741	0.33916	0.64294	0.567621	Akr1a1	1
GO:0008483	transaminase activity	1/351	16/13741	0.33916	0.64294	0.567621	Got1	1
GO:0017160	Ral GTPase binding	1/351	16/13741	0.33916	0.64294	0.567621	Rgl1	1
GO:0032183	SUMO binding	1/351	16/13741	0.33916	0.64294	0.567621	Daxx	1
GO:0034185	apolipoprotein binding	1/351	16/13741	0.33916	0.64294	0.567621	Lpl	1
GO:0051117	ATPase binding	3/351	81/13741	0.342273	0.646515	0.570778	Nufip1/Rala/Sdf2l1	3
GO:0004860	protein kinase inhibitor activity	2/351	48/13741	0.347959	0.647047	0.571247	Rack1/Npm1	2
GO:0001848	complement binding	1/351	17/13741	0.35606	0.647047	0.571247	C3ar1	1
GO:0005501	retinoid binding	1/351	17/13741	0.35606	0.647047	0.571247	Fabp5	1
GO:0016709	oxidoreductase activity, acting on paired donors, with incorporation or reduction of molecular oxygen, NAD(P)H as one donor, and incorporation of one atom of oxygen	1/351	17/13741	0.35606	0.647047	0.571247	Nos2	1
GO:0031420	alkali metal ion binding	1/351	17/13741	0.35606	0.647047	0.571247	Pdxk	1
GO:0031681	G-protein beta-subunit binding	1/351	17/13741	0.35606	0.647047	0.571247	Gng2	1
GO:0031690	adrenergic receptor binding	1/351	17/13741	0.35606	0.647047	0.571247	Rapgef2	1
GO:0043422	protein kinase B binding	1/351	17/13741	0.35606	0.647047	0.571247	Npm1	1
GO:0050145	nucleoside monophosphate kinase activity	1/351	17/13741	0.35606	0.647047	0.571247	Cmpk2	1
GO:0070402	NADPH binding	1/351	17/13741	0.35606	0.647047	0.571247	Dhfr	1
GO:0070628	proteasome binding	1/351	17/13741	0.35606	0.647047	0.571247	Psmb9	1
GO:0005543	phospholipid binding	10/351	339/13741	0.366611	0.663253	0.585555	Snx5/Hspa8/Rasa4/Npm1/Anxa4/Rapgef2/Anxa1/Snx1/Wdfy1/Snx2	10
GO:0001222	transcription corepressor binding	1/351	18/13741	0.372529	0.663253	0.585555	Sumo2	1
GO:0004033	aldo-keto reductase (NADP) activity	1/351	18/13741	0.372529	0.663253	0.585555	Akr1a1	1
GO:0004602	glutathione peroxidase activity	1/351	18/13741	0.372529	0.663253	0.585555	Gpx1	1
GO:0035014	phosphatidylinositol 3-kinase regulator activity	1/351	18/13741	0.372529	0.663253	0.585555	Pik3r5	1
GO:0070300	phosphatidic acid binding	1/351	18/13741	0.372529	0.663253	0.585555	Rapgef2	1
GO:0015171	amino acid transmembrane transporter activity	2/351	51/13741	0.375713	0.666669	0.588571	Slc16a10/Slc7a2	2
GO:0022836	gated channel activity	5/351	160/13741	0.388442	0.680335	0.600635	Atp5g2/Cybb/Vdac2/Clic4/Atp5g1	5
GO:0031683	G-protein beta/gamma-subunit complex binding	1/351	19/13741	0.388578	0.680335	0.600635	Gna13	1
GO:0050780	dopamine receptor binding	1/351	19/13741	0.388578	0.680335	0.600635	Gna13	1
GO:0098632	cell-cell adhesion mediator activity	1/351	19/13741	0.388578	0.680335	0.600635	Cd200	1
GO:0019210	kinase inhibitor activity	2/351	53/13741	0.393945	0.685179	0.604912	Rack1/Npm1	2
GO:0045309	protein phosphorylated amino acid binding	2/351	53/13741	0.393945	0.685179	0.604912	Cblb/Acp2	2
GO:0030145	manganese ion binding	2/351	54/13741	0.402971	0.689395	0.608634	Sod2/Gyg	2
GO:0045296	cadherin binding	2/351	54/13741	0.402971	0.689395	0.608634	Ndrg1/Nos2	2
GO:0016628	oxidoreductase activity, acting on the CH-CH group of donors, NAD or NADP as acceptor	1/351	20/13741	0.404218	0.689395	0.608634	Blvrb	1
GO:0019789	SUMO transferase activity	1/351	20/13741	0.404218	0.689395	0.608634	Sumo2	1
GO:0032794	GTPase activating protein binding	1/351	20/13741	0.404218	0.689395	0.608634	Tubb5	1
GO:0045505	dynein intermediate chain binding	1/351	20/13741	0.404218	0.689395	0.608634	Dynlrb1	1
GO:0005080	protein kinase C binding	2/351	55/13741	0.411932	0.697334	0.615643	Rack1/Sdc4	2
GO:0001223	transcription coactivator binding	1/351	21/13741	0.419459	0.697334	0.615643	Rpl23	1
GO:0016493	C-C chemokine receptor activity	1/351	21/13741	0.419459	0.697334	0.615643	Ccr5	1
GO:0016799	hydrolase activity, hydrolyzing N-glycosyl compounds	1/351	21/13741	0.419459	0.697334	0.615643	Rps3	1
GO:0048156	tau protein binding	1/351	21/13741	0.419459	0.697334	0.615643	Sgk1	1
GO:0050431	transforming growth factor beta binding	1/351	21/13741	0.419459	0.697334	0.615643	Acvrl1	1
GO:0050750	low-density lipoprotein particle receptor binding	1/351	21/13741	0.419459	0.697334	0.615643	Mmp13	1
GO:0120014	phospholipid transfer activity	1/351	21/13741	0.419459	0.697334	0.615643	Scp2	1
GO:0016247	channel regulator activity	3/351	93/13741	0.425487	0.699945	0.617948	Rack1/Mcub/Sgk1	3
GO:0140297	DNA-binding transcription factor binding	9/351	319/13741	0.428638	0.699945	0.617948	Npm1/Stat1/Hmga1/Anxa4/Sumo2/Mdfic/Daxx/Hspa1a/Tsc22d3	9
GO:0022834	ligand-gated channel activity	2/351	57/13741	0.429652	0.699945	0.617948	Atp5g2/Atp5g1	2
GO:0051219	phosphoprotein binding	3/351	94/13741	0.43228	0.699945	0.617948	Cblb/Rraga/Acp2	3
GO:0000062	fatty-acyl-CoA binding	1/351	22/13741	0.434311	0.699945	0.617948	Scp2	1
GO:0001637	G protein-coupled chemoattractant receptor activity	1/351	22/13741	0.434311	0.699945	0.617948	Ccr5	1
GO:0004950	chemokine receptor activity	1/351	22/13741	0.434311	0.699945	0.617948	Ccr5	1
GO:0017025	TBP-class protein binding	1/351	22/13741	0.434311	0.699945	0.617948	Naca	1
GO:0019957	C-C chemokine binding	1/351	22/13741	0.434311	0.699945	0.617948	Ccr5	1
GO:0070325	lipoprotein particle receptor binding	1/351	22/13741	0.434311	0.699945	0.617948	Mmp13	1
GO:0030515	snoRNA binding	1/351	23/13741	0.448784	0.714791	0.631055	Nufip1	1
GO:0035925	mRNA 3'-UTR AU-rich region binding	1/351	23/13741	0.448784	0.714791	0.631055	Apobec1	1
GO:0051959	dynein light intermediate chain binding	1/351	23/13741	0.448784	0.714791	0.631055	Rilpl2	1
GO:0015077	monovalent inorganic cation transmembrane transporter activity	6/351	210/13741	0.448949	0.714791	0.631055	Atp5g2/Cox7c/Cox4i1/Cox5a/Cox7b/Atp5g1	6
GO:0005244	voltage-gated ion channel activity	3/351	97/13741	0.452479	0.716086	0.632198	Cybb/Vdac2/Clic4	3
GO:0022832	voltage-gated channel activity	3/351	97/13741	0.452479	0.716086	0.632198	Cybb/Vdac2/Clic4	3
GO:0017022	myosin binding	2/351	60/13741	0.455691	0.716863	0.632884	Rala/Pycard	2
GO:0043022	ribosome binding	2/351	60/13741	0.455691	0.716863	0.632884	Rpsa/Rack1	2
GO:0060090	molecular adaptor activity	6/351	212/13741	0.457969	0.718302	0.634154	Hspa8/Rack1/Anxa1/Nufip1/Stx4a/Cdc42se2	6
GO:0000030	mannosyltransferase activity	1/351	24/13741	0.462888	0.719593	0.635294	Sdf2l1	1
GO:0001671	ATPase activator activity	1/351	24/13741	0.462888	0.719593	0.635294	Ahsa1	1
GO:0050699	WW domain binding	1/351	24/13741	0.462888	0.719593	0.635294	Rapgef2	1
GO:0019842	vitamin binding	3/351	99/13741	0.46578	0.72196	0.637384	Got1/Pdxk/Dhfr	3
GO:0035257	nuclear hormone receptor binding	4/351	138/13741	0.470775	0.723876	0.639076	Stat1/Hmga1/Sumo2/Daxx	4
GO:0004222	metalloendopeptidase activity	2/351	62/13741	0.472666	0.723876	0.639076	Mmp12/Mmp13	2
GO:0016835	carbon-oxygen lyase activity	2/351	62/13741	0.472666	0.723876	0.639076	Hmga1/Car13	2
GO:0017046	peptide hormone binding	1/351	25/13741	0.476632	0.723876	0.639076	Inhba	1
GO:0017091	AU-rich element binding	1/351	25/13741	0.476632	0.723876	0.639076	Apobec1	1
GO:0043425	bHLH transcription factor binding	1/351	25/13741	0.476632	0.723876	0.639076	Tsc22d3	1
GO:1904680	peptide transmembrane transporter activity	1/351	25/13741	0.476632	0.723876	0.639076	Tap1	1
GO:0030971	receptor tyrosine kinase binding	2/351	64/13741	0.48932	0.735736	0.649546	Rack1/Cblb	2
GO:0001965	G-protein alpha-subunit binding	1/351	26/13741	0.490025	0.735736	0.649546	Rgs1	1
GO:0005246	calcium channel regulator activity	1/351	26/13741	0.490025	0.735736	0.649546	Mcub	1
GO:0030507	spectrin binding	1/351	26/13741	0.490025	0.735736	0.649546	Stx4a	1
GO:0016922	nuclear receptor binding	3/351	104/13741	0.498385	0.746161	0.65875	Hmga1/Sumo2/Daxx	3
GO:0043015	gamma-tubulin binding	1/351	27/13741	0.503077	0.751052	0.663068	Ndrg1	1
GO:0003697	single-stranded DNA binding	3/351	105/13741	0.504786	0.751475	0.663441	Anxa1/Ybx1/Polr2g	3
GO:0015459	potassium channel regulator activity	1/351	28/13741	0.515795	0.759285	0.670337	Sgk1	1
GO:0016831	carboxy-lyase activity	1/351	28/13741	0.515795	0.759285	0.670337	Got1	1
GO:0019956	chemokine binding	1/351	28/13741	0.515795	0.759285	0.670337	Ccr5	1
GO:0050681	androgen receptor binding	1/351	28/13741	0.515795	0.759285	0.670337	Daxx	1
GO:0019838	growth factor binding	3/351	107/13741	0.51746	0.759614	0.670627	Rps19/Rps2/Acvrl1	3
GO:0004407	histone deacetylase activity	1/351	29/13741	0.528189	0.771514	0.681133	Sap30	1
GO:0003713	transcription coactivator activity	6/351	228/13741	0.528537	0.771514	0.681133	Npm1/Scand1/Fam129b/Naca/Hmga1/Daxx	6
GO:0070851	growth factor receptor binding	3/351	109/13741	0.529959	0.771514	0.681133	Snx1/Snx2/Pycard	3
GO:0017137	Rab GTPase binding	4/351	150/13741	0.536058	0.775805	0.684921	Ndrg1/Stx4a/Tbc1d9/Rabggtb	4
GO:0005254	chloride channel activity	1/351	30/13741	0.540266	0.775805	0.684921	Clic4	1
GO:0005484	SNAP receptor activity	1/351	30/13741	0.540266	0.775805	0.684921	Stx4a	1
GO:0033558	protein deacetylase activity	1/351	30/13741	0.540266	0.775805	0.684921	Sap30	1
GO:0035035	histone acetyltransferase binding	1/351	30/13741	0.540266	0.775805	0.684921	Stat1	1
GO:0015103	inorganic anion transmembrane transporter activity	2/351	71/13741	0.54493	0.776158	0.685232	Vdac2/Clic4	2
GO:0019003	GDP binding	2/351	71/13741	0.54493	0.776158	0.685232	Rala/Rap2b	2
GO:0050660	flavin adenine dinucleotide binding	2/351	71/13741	0.54493	0.776158	0.685232	Cybb/Nos2	2
GO:0048037	cofactor binding	10/351	393/13741	0.550451	0.781644	0.690076	Cybb/Got1/Rsad2/Nos2/Scp2/Ndufab1/Pdxk/Cyba/Dhfr/Sgk1	10
GO:0051427	hormone receptor binding	4/351	153/13741	0.551749	0.781644	0.690076	Stat1/Hmga1/Sumo2/Daxx	4
GO:0030594	neurotransmitter receptor activity	1/351	32/13741	0.563504	0.796157	0.702889	Tspo	1
GO:0003712	transcription coregulator activity	10/351	398/13741	0.566672	0.798492	0.704951	Npm1/Scand1/Fam129b/Naca/Lpxn/Ifi204/Hmga1/Sap30/Daxx/Hspa1a	10
GO:0005164	tumor necrosis factor receptor binding	1/351	33/13741	0.57468	0.805469	0.71111	Stat1	1
GO:0061631	ubiquitin conjugating enzyme activity	1/351	33/13741	0.57468	0.805469	0.71111	Ube2l6	1
GO:0016829	lyase activity	4/351	158/13741	0.577266	0.805946	0.711531	Rps3/Got1/Hmga1/Car13	4
GO:0017124	SH3 domain binding	3/351	117/13741	0.578079	0.805946	0.711531	Cblb/Cyba/Gpx1	3
GO:0002020	protease binding	3/351	118/13741	0.583873	0.809771	0.714908	Cst3/Pycard/Hspa1a	3
GO:0051020	GTPase binding	12/351	485/13741	0.586801	0.809771	0.714908	Rgl1/Ndrg1/Rilpl2/Rapgef2/Clta/Stx4a/Rasgef1b/Cdc42se2/Tbc1d9/Rabggtb/Ybx1/Bcar3	12
GO:0051015	actin filament binding	4/351	161/13741	0.592175	0.809771	0.714908	Capg/Aif1/Mtss1/Coro1b	4
GO:0047485	protein N-terminus binding	3/351	120/13741	0.595309	0.809771	0.714908	Npm1/Daxx/Hspa1a	3
GO:0000993	RNA polymerase II complex binding	1/351	35/13741	0.596183	0.809771	0.714908	Rtraf	1
GO:0015036	disulfide oxidoreductase activity	1/351	35/13741	0.596183	0.809771	0.714908	Txndc17	1
GO:0016620	oxidoreductase activity, acting on the aldehyde or oxo group of donors, NAD or NADP as acceptor	1/351	35/13741	0.596183	0.809771	0.714908	Gapdh	1
GO:0019205	nucleobase-containing compound kinase activity	1/351	35/13741	0.596183	0.809771	0.714908	Cmpk2	1
GO:0061650	ubiquitin-like protein conjugating enzyme activity	1/351	35/13741	0.596183	0.809771	0.714908	Ube2l6	1
GO:0072341	modified amino acid binding	2/351	78/13741	0.596188	0.809771	0.714908	Hspa8/Dhfr	2
GO:0050662	coenzyme binding	6/351	245/13741	0.599084	0.811613	0.716534	Cybb/Got1/Nos2/Scp2/Pdxk/Dhfr	6
GO:0005088	Ras guanyl-nucleotide exchange factor activity	3/351	121/13741	0.60095	0.812053	0.716923	Rgl1/Rapgef2/Rasgef1b	3
GO:0004712	protein serine/threonine/tyrosine kinase activity	1/351	36/13741	0.606525	0.815404	0.719881	Sgk1	1
GO:0044390	ubiquitin-like protein conjugating enzyme binding	1/351	36/13741	0.606525	0.815404	0.719881	Rps3	1
GO:0005547	phosphatidylinositol-3,4,5-trisphosphate binding	1/351	37/13741	0.616602	0.818844	0.722919	Npm1	1
GO:0008235	metalloexopeptidase activity	1/351	37/13741	0.616602	0.818844	0.722919	Anpep	1
GO:0042887	amide transmembrane transporter activity	1/351	37/13741	0.616602	0.818844	0.722919	Tap1	1
GO:0060590	ATPase regulator activity	1/351	37/13741	0.616602	0.818844	0.722919	Ahsa1	1
GO:0005509	calcium ion binding	10/351	414/13741	0.616852	0.818844	0.722919	Aif1/Mmp12/Aoah/Anxa4/Anxa1/Cblb/S100a4/Tbc1d9/Mmp13/Lpl	10
GO:0004520	endodeoxyribonuclease activity	1/351	38/13741	0.626422	0.827379	0.730454	Rps3	1
GO:0051539	4 iron, 4 sulfur cluster binding	1/351	38/13741	0.626422	0.827379	0.730454	Rsad2	1
GO:0015179	L-amino acid transmembrane transporter activity	1/351	40/13741	0.645316	0.842773	0.744044	Slc7a2	1
GO:0019213	deacetylase activity	1/351	40/13741	0.645316	0.842773	0.744044	Sap30	1
GO:0030276	clathrin binding	1/351	40/13741	0.645316	0.842773	0.744044	Clta	1
GO:0043175	RNA polymerase core enzyme binding	1/351	40/13741	0.645316	0.842773	0.744044	Rtraf	1
GO:0005096	GTPase activator activity	5/351	215/13741	0.646073	0.842773	0.744044	Rasa4/Rgs1/Arhgap10/Rapgef2/Tbc1d9	5
GO:0003779	actin binding	8/351	342/13741	0.649787	0.843203	0.744424	Tmsb10/Ccr5/Capg/Aif1/Mtss1/Nos2/S100a4/Coro1b	8
GO:0035091	phosphatidylinositol binding	5/351	216/13741	0.650105	0.843203	0.744424	Snx5/Npm1/Snx1/Wdfy1/Snx2	5
GO:0004812	aminoacyl-tRNA ligase activity	1/351	41/13741	0.654402	0.843203	0.744424	Lars2	1
GO:0016875	ligase activity, forming carbon-oxygen bonds	1/351	41/13741	0.654402	0.843203	0.744424	Lars2	1
GO:0016879	ligase activity, forming carbon-nitrogen bonds	1/351	41/13741	0.654402	0.843203	0.744424	Ass1	1
GO:1990782	protein tyrosine kinase binding	2/351	88/13741	0.66172	0.848389	0.749002	Rack1/Cblb	2
GO:0016830	carbon-carbon lyase activity	1/351	42/13741	0.663257	0.848389	0.749002	Got1	1
GO:0016903	oxidoreductase activity, acting on the aldehyde or oxo group of donors	1/351	42/13741	0.663257	0.848389	0.749002	Gapdh	1
GO:0051018	protein kinase A binding	1/351	43/13741	0.671885	0.855273	0.75508	Rps3	1
GO:0140296	general transcription initiation factor binding	1/351	43/13741	0.671885	0.855273	0.75508	Naca	1
GO:0042393	histone binding	4/351	179/13741	0.674805	0.856138	0.755843	Npm1/Stat1/Ptma/Daxx	4
GO:0032182	ubiquitin-like protein binding	2/351	91/13741	0.679641	0.856138	0.755843	Ube2l6/Daxx	2
GO:0005548	phospholipid transporter activity	1/351	44/13741	0.680292	0.856138	0.755843	Scp2	1
GO:1990841	promoter-specific chromatin binding	1/351	44/13741	0.680292	0.856138	0.755843	Stat1	1
GO:0031267	small GTPase binding	9/351	394/13741	0.680686	0.856138	0.755843	Rgl1/Ndrg1/Rilpl2/Rapgef2/Stx4a/Rasgef1b/Cdc42se2/Tbc1d9/Rabggtb	9
GO:0060589	nucleoside-triphosphatase regulator activity	6/351	269/13741	0.688207	0.857469	0.757019	Rasa4/Rgs1/Arhgap10/Rapgef2/Ahsa1/Tbc1d9	6
GO:0001786	phosphatidylserine binding	1/351	45/13741	0.688485	0.857469	0.757019	Hspa8	1
GO:0004497	monooxygenase activity	1/351	45/13741	0.688485	0.857469	0.757019	Nos2	1
GO:0005342	organic acid transmembrane transporter activity	2/351	93/13741	0.691154	0.857469	0.757019	Slc16a10/Slc7a2	2
GO:0046943	carboxylic acid transmembrane transporter activity	2/351	93/13741	0.691154	0.857469	0.757019	Slc16a10/Slc7a2	2
GO:0050839	cell adhesion molecule binding	4/351	183/13741	0.691508	0.857469	0.757019	Isg15/Gpnmb/Ndrg1/Nos2	4
GO:0015108	chloride transmembrane transporter activity	1/351	46/13741	0.696469	0.859576	0.758879	Clic4	1
GO:0019894	kinesin binding	1/351	46/13741	0.696469	0.859576	0.758879	Daxx	1
GO:0004252	serine-type endopeptidase activity	2/351	96/13741	0.707783	0.865977	0.76453	Ctsh/Ctsc	2
GO:0015267	channel activity	5/351	232/13741	0.710603	0.865977	0.76453	Atp5g2/Cybb/Vdac2/Clic4/Atp5g1	5
GO:0022803	passive transmembrane transporter activity	5/351	232/13741	0.710603	0.865977	0.76453	Atp5g2/Cybb/Vdac2/Clic4/Atp5g1	5
GO:0030695	GTPase regulator activity	5/351	232/13741	0.710603	0.865977	0.76453	Rasa4/Rgs1/Arhgap10/Rapgef2/Tbc1d9	5
GO:0005085	guanyl-nucleotide exchange factor activity	4/351	188/13741	0.711519	0.865977	0.76453	Rgl1/Rapgef2/Rasgef1b/Bcar3	4
GO:0004867	serine-type endopeptidase inhibitor activity	1/351	48/13741	0.711829	0.865977	0.76453	Serpina3g	1
GO:0005319	lipid transporter activity	2/351	97/13741	0.713158	0.865977	0.76453	Npc2/Scp2	2
GO:0016627	oxidoreductase activity, acting on the CH-CH group of donors	1/351	50/13741	0.726414	0.876018	0.773395	Blvrb	1
GO:0016667	oxidoreductase activity, acting on a sulfur group of donors	1/351	50/13741	0.726414	0.876018	0.773395	Txndc17	1
GO:0034987	immunoglobulin receptor binding	1/351	50/13741	0.726414	0.876018	0.773395	Lgals3	1
GO:0016836	hydro-lyase activity	1/351	51/13741	0.733428	0.880936	0.777737	Car13	1
GO:0005178	integrin binding	2/351	101/13741	0.733835	0.880936	0.777737	Isg15/Gpnmb	2
GO:0003774	motor activity	2/351	102/13741	0.738803	0.884884	0.781222	Dynlrb1/Pmp22	2
GO:0001085	RNA polymerase II transcription factor binding	1/351	53/13741	0.746922	0.892243	0.787719	Id2	1
GO:0008509	anion transmembrane transporter activity	4/351	198/13741	0.748665	0.892243	0.787719	Vdac2/Clic4/Slc16a10/Slc7a2	4
GO:0004888	transmembrane signaling receptor activity	10/351	464/13741	0.752252	0.892243	0.787719	Fcgr1/Cd74/C3ar1/Il7r/Ccr5/Fcgr2b/Ctsh/Ifnar2/Fcgr4/Acvrl1	10
GO:0003684	damaged DNA binding	1/351	54/13741	0.753412	0.892243	0.787719	Rps3	1
GO:0004536	deoxyribonuclease activity	1/351	54/13741	0.753412	0.892243	0.787719	Rps3	1
GO:0001098	basal transcription machinery binding	1/351	55/13741	0.759736	0.894207	0.789453	Rtraf	1
GO:0001099	basal RNA polymerase II transcription machinery binding	1/351	55/13741	0.759736	0.894207	0.789453	Rtraf	1
GO:0015631	tubulin binding	6/351	292/13741	0.760471	0.894207	0.789453	Gapdh/Ndrg1/Tbca/Rps3/Pdcd5/Mx1	6
GO:0017016	Ras GTPase binding	8/351	381/13741	0.761858	0.894207	0.789453	Rgl1/Ndrg1/Rapgef2/Stx4a/Rasgef1b/Cdc42se2/Tbc1d9/Rabggtb	8
GO:0097110	scaffold protein binding	1/351	56/13741	0.765898	0.895139	0.790275	Vim	1
GO:0015318	inorganic molecular entity transmembrane transporter activity	10/351	470/13741	0.766049	0.895139	0.790275	Atp5g2/Cox7c/Vdac2/Cox4i1/Clic4/Slc16a10/Cox5a/Cox7b/Atp5g1/Slc7a2	10
GO:0016779	nucleotidyltransferase activity	2/351	109/13741	0.771403	0.896018	0.791052	Polr1d/Polr2g	2
GO:0016765	transferase activity, transferring alkyl or aryl (other than methyl) groups	1/351	57/13741	0.771902	0.896018	0.791052	Rabggtb	1
GO:0019199	transmembrane receptor protein kinase activity	1/351	57/13741	0.771902	0.896018	0.791052	Acvrl1	1
GO:0042826	histone deacetylase binding	2/351	110/13741	0.77576	0.898517	0.793258	Runx3/Hspa1a	2
GO:0003714	transcription corepressor activity	3/351	160/13741	0.779852	0.901276	0.795693	Sap30/Daxx/Hspa1a	3
GO:0003678	DNA helicase activity	1/351	59/13741	0.783454	0.901969	0.796306	Anxa1	1
GO:0030246	carbohydrate binding	4/351	209/13741	0.785187	0.901969	0.796306	Lgals3/Lgals1/Clec12a/Gyg	4
GO:0030374	nuclear receptor transcription coactivator activity	1/351	60/13741	0.789009	0.901969	0.796306	Hmga1	1
GO:0051536	iron-sulfur cluster binding	1/351	60/13741	0.789009	0.901969	0.796306	Rsad2	1
GO:0051540	metal cluster binding	1/351	60/13741	0.789009	0.901969	0.796306	Rsad2	1
GO:0008017	microtubule binding	4/351	212/13741	0.794383	0.906147	0.799994	Gapdh/Ndrg1/Rps3/Mx1	4
GO:0005216	ion channel activity	4/351	214/13741	0.800337	0.910967	0.804249	Atp5g2/Vdac2/Clic4/Atp5g1	4
GO:0070491	repressing transcription factor binding	1/351	63/13741	0.804837	0.914114	0.807028	Stat1	1
GO:0016811	hydrolase activity, acting on carbon-nitrogen (but not peptide) bonds, in linear amides	1/351	67/13741	0.824114	0.933995	0.82458	Sap30	1
GO:0008528	G protein-coupled peptide receptor activity	1/351	68/13741	0.828629	0.937097	0.827318	Ccr5	1
GO:0033613	activating transcription factor binding	1/351	69/13741	0.833028	0.940055	0.82993	Npm1	1
GO:0043130	ubiquitin binding	1/351	71/13741	0.841491	0.946694	0.835791	Ube2l6	1
GO:0140097	catalytic activity, acting on DNA	3/351	180/13741	0.842504	0.946694	0.835791	Rps3/Hmga1/Anxa1	3
GO:0001653	peptide receptor activity	1/351	73/13741	0.849527	0.950532	0.83918	Ccr5	1
GO:0008013	beta-catenin binding	1/351	73/13741	0.849527	0.950532	0.83918	Nos2	1
GO:0016874	ligase activity	2/351	131/13741	0.851806	0.951063	0.839648	Ass1/Lars2	2
GO:0016853	isomerase activity	2/351	133/13741	0.857668	0.955102	0.843214	Fkbp1a/Ppib	2
GO:0008324	cation transmembrane transporter activity	7/351	381/13741	0.859048	0.955102	0.843214	Atp5g2/Cox7c/Cox4i1/Cox5a/Cox7b/Atp5g1/Slc7a2	7
GO:0008514	organic anion transmembrane transporter activity	2/351	135/13741	0.863318	0.957015	0.844902	Slc16a10/Slc7a2	2
GO:0035258	steroid hormone receptor binding	1/351	77/13741	0.8644	0.957015	0.844902	Daxx	1
GO:0004843	thiol-dependent ubiquitin-specific protease activity	1/351	79/13741	0.871278	0.962095	0.849388	Eif3f	1
GO:0042626	ATPase-coupled transmembrane transporter activity	1/351	81/13741	0.877807	0.962095	0.849388	Tap1	1
GO:0001228	DNA-binding transcription activator activity, RNA polymerase II-specific	5/351	297/13741	0.880054	0.962095	0.849388	Creb5/Mafb/Stat1/Hmga1/Ybx1	5
GO:0022890	inorganic cation transmembrane transporter activity	6/351	346/13741	0.880486	0.962095	0.849388	Atp5g2/Cox7c/Cox4i1/Cox5a/Cox7b/Atp5g1	6
GO:0005516	calmodulin binding	2/351	142/13741	0.881513	0.962095	0.849388	Eef1a1/Nos2	2
GO:0001216	DNA-binding transcription activator activity	5/351	298/13741	0.88181	0.962095	0.849388	Creb5/Mafb/Stat1/Hmga1/Ybx1	5
GO:0004725	protein tyrosine phosphatase activity	1/351	83/13741	0.884006	0.962095	0.849388	Ptpn18	1
GO:0008080	N-acetyltransferase activity	1/351	83/13741	0.884006	0.962095	0.849388	Sat1	1
GO:0042578	phosphoric ester hydrolase activity	5/351	302/13741	0.888616	0.962095	0.849388	Pld4/Ccl5/Gde1/Ptpn18/Acp2	5
GO:0008083	growth factor activity	1/351	85/13741	0.889892	0.962095	0.849388	Inhba	1
GO:0036459	thiol-dependent ubiquitinyl hydrolase activity	1/351	85/13741	0.889892	0.962095	0.849388	Eif3f	1
GO:0015399	primary active transmembrane transporter activity	1/351	86/13741	0.892722	0.962095	0.849388	Tap1	1
GO:0101005	ubiquitinyl hydrolase activity	1/351	86/13741	0.892722	0.962095	0.849388	Eif3f	1
GO:0016798	hydrolase activity, acting on glycosyl bonds	1/351	89/13741	0.900784	0.963095	0.850271	Rps3	1
GO:0004721	phosphoprotein phosphatase activity	2/351	151/13741	0.901625	0.963095	0.850271	Ptpn18/Acp2	2
GO:0015293	symporter activity	1/351	90/13741	0.903335	0.963095	0.850271	Mfsd12	1
GO:0016616	oxidoreductase activity, acting on the CH-OH group of donors, NAD or NADP as acceptor	1/351	92/13741	0.908242	0.963095	0.850271	Akr1a1	1
GO:0015291	secondary active transmembrane transporter activity	2/351	155/13741	0.909503	0.963095	0.850271	Slc16a10/Mfsd12	2
GO:0000149	SNARE binding	1/351	93/13741	0.910602	0.963095	0.850271	Stx4a	1
GO:0016758	transferase activity, transferring hexosyl groups	2/351	156/13741	0.911378	0.963095	0.850271	Gyg/Sdf2l1	2
GO:0016410	N-acyltransferase activity	1/351	94/13741	0.912901	0.963095	0.850271	Sat1	1
GO:0008094	DNA-dependent ATPase activity	1/351	95/13741	0.915141	0.963095	0.850271	Anxa1	1
GO:0019783	ubiquitin-like protein-specific protease activity	1/351	95/13741	0.915141	0.963095	0.850271	Eif3f	1
GO:0030165	PDZ domain binding	1/351	95/13741	0.915141	0.963095	0.850271	Rapgef2	1
GO:0016757	transferase activity, transferring glycosyl groups	3/351	215/13741	0.91558	0.963095	0.850271	St6galnac4/Gyg/Sdf2l1	3
GO:0016614	oxidoreductase activity, acting on CH-OH group of donors	1/351	98/13741	0.921523	0.967416	0.854085	Akr1a1	1
GO:0016705	oxidoreductase activity, acting on paired donors, with incorporation or reduction of molecular oxygen	1/351	102/13741	0.929294	0.971316	0.857528	Nos2	1
GO:0003682	chromatin binding	8/351	483/13741	0.930339	0.971316	0.857528	Plac8/Npm1/Stat1/H1f0/Hmga1/H2afz/Ybx1/Cenpa	8
GO:0005261	cation channel activity	2/351	169/13741	0.932664	0.971316	0.857528	Atp5g2/Atp5g1	2
GO:0016407	acetyltransferase activity	1/351	104/13741	0.932886	0.971316	0.857528	Sat1	1
GO:0004519	endonuclease activity	1/351	105/13741	0.934614	0.971316	0.857528	Rps3	1
GO:0008194	UDP-glycosyltransferase activity	1/351	106/13741	0.936297	0.971316	0.857528	Gyg	1
GO:0000287	magnesium ion binding	2/351	173/13741	0.938176	0.971354	0.857562	Pdxk/Mthfd2	2
GO:0140101	catalytic activity, acting on a tRNA	1/351	111/13741	0.944086	0.975555	0.861271	Lars2	1
GO:0022804	active transmembrane transporter activity	3/351	241/13741	0.948209	0.977899	0.86334	Tap1/Slc16a10/Mfsd12	3
GO:0016747	transferase activity, transferring acyl groups other than amino-acyl groups	2/351	192/13741	0.959002	0.987098	0.871462	Scp2/Sat1	2
GO:0016887	ATPase activity	5/351	371/13741	0.96279	0.989065	0.873198	Hspa8/Tap1/Tor3a/Anxa1/Hspa1a	5
GO:0004930	G protein-coupled receptor activity	2/351	208/13741	0.971161	0.995724	0.879077	C3ar1/Ccr5	2
GO:1901981	phosphatidylinositol phosphate binding	1/351	139/13741	0.973088	0.995762	0.87911	Npm1	1
GO:0016746	transferase activity, transferring acyl groups	2/351	219/13741	0.97742	0.996368	0.879646	Scp2/Sat1	2
GO:0004386	helicase activity	1/351	146/13741	0.977589	0.996368	0.879646	Anxa1	1
GO:0016791	phosphatase activity	2/351	223/13741	0.979353	0.996368	0.879646	Ptpn18/Acp2	2
GO:0017048	Rho GTPase binding	1/351	155/13741	0.982291	0.996783	0.880012	Cdc42se2	1
GO:0019787	ubiquitin-like protein transferase activity	4/351	365/13741	0.985064	0.996783	0.880012	Ube2l6/Sumo2/Cblb/Fem1b	4
GO:0004518	nuclease activity	1/351	168/13741	0.987401	0.996783	0.880012	Rps3	1
GO:0140098	catalytic activity, acting on RNA	3/351	325/13741	0.990425	0.996783	0.880012	Polr1d/Lars2/Polr2g	3
GO:0004674	protein serine/threonine kinase activity	4/351	390/13741	0.990777	0.996783	0.880012	Plk2/Acvrl1/Pim3/Sgk1	4
GO:0004842	ubiquitin-protein transferase activity	3/351	346/13741	0.993849	0.996783	0.880012	Ube2l6/Cblb/Fem1b	3
GO:0008022	protein C-terminus binding	1/351	205/13741	0.995227	0.996783	0.880012	Sdc1	1
GO:0061630	ubiquitin protein ligase activity	1/351	212/13741	0.996029	0.996783	0.880012	Cblb	1
GO:0061659	ubiquitin-like protein ligase activity	1/351	220/13741	0.996783	0.996783	0.880012	Cblb	1

## Sheet: Nr4a1- Mono
ID	Description	GeneRatio	BgRatio	pvalue	p.adjust	qvalue	geneID	Count
GO:0008009	chemokine activity	6/54	29/13741	1.22608e-09	1.77782e-07	1.39386e-07	Cxcl16/Ccl12/Cxcl10/Ccl7/Ccl2/Ccl8	6
GO:0042379	chemokine receptor binding	6/54	39/13741	8.17231e-09	5.92493e-07	4.64532e-07	Cxcl16/Ccl12/Cxcl10/Ccl7/Ccl2/Ccl8	6
GO:0005125	cytokine activity	8/54	126/13741	2.92006e-08	1.41136e-06	1.10655e-06	Mif/Cxcl16/Il1rn/Ccl12/Cxcl10/Ccl7/Ccl2/Ccl8	8
GO:0005126	cytokine receptor binding	9/54	216/13741	1.42874e-07	5.17917e-06	4.06062e-06	Tgfbr1/Mif/Cxcl16/Il1rn/Ccl12/Cxcl10/Ccl7/Ccl2/Ccl8	9
GO:0048020	CCR chemokine receptor binding	4/54	25/13741	2.53438e-06	7.34969e-05	5.76237e-05	Ccl12/Ccl7/Ccl2/Ccl8	4
GO:0048018	receptor ligand activity	8/54	251/13741	5.58124e-06	0.00013488	0.00010575	Mif/Cxcl16/Il1rn/Ccl12/Cxcl10/Ccl7/Ccl2/Ccl8	8
GO:0030546	signaling receptor activator activity	8/54	257/13741	6.6396e-06	0.000137535	0.000107831	Mif/Cxcl16/Il1rn/Ccl12/Cxcl10/Ccl7/Ccl2/Ccl8	8
GO:0030545	receptor regulator activity	8/54	274/13741	1.06051e-05	0.000192218	0.000150705	Mif/Cxcl16/Il1rn/Ccl12/Cxcl10/Ccl7/Ccl2/Ccl8	8
GO:0001664	G protein-coupled receptor binding	6/54	189/13741	9.333e-05	0.00150365	0.00117891	Cxcl16/Ccl12/Cxcl10/Ccl7/Ccl2/Ccl8	6
GO:0008201	heparin binding	4/54	100/13741	0.000631794	0.00916101	0.0071825	Cxcl10/Ccl7/Ccl2/Ccl8	4
GO:0005539	glycosaminoglycan binding	4/54	134/13741	0.00187504	0.0247165	0.0193784	Cxcl10/Ccl7/Ccl2/Ccl8	4
GO:0042056	chemoattractant activity	2/54	18/13741	0.00222759	0.0269167	0.0211035	Mif/Cxcl10	2
GO:0042605	peptide antigen binding	2/54	21/13741	0.00303449	0.0338463	0.0265365	H2-Ab1/H2-Aa	2
GO:1901681	sulfur compound binding	4/54	175/13741	0.00489765	0.0479818	0.0376191	Cxcl10/Ccl7/Ccl2/Ccl8	4
GO:0031625	ubiquitin protein ligase binding	5/54	283/13741	0.00496364	0.0479818	0.0376191	Tgfbr1/Tubb5/Isg15/H2-Ab1/Tpi1	5
GO:0044389	ubiquitin-like protein ligase binding	5/54	300/13741	0.00633264	0.0573896	0.0449951	Tgfbr1/Tubb5/Isg15/H2-Ab1/Tpi1	5
GO:0016860	intramolecular oxidoreductase activity	2/54	37/13741	0.00924505	0.0788548	0.0618245	Mif/Tpi1	2
GO:0009055	electron transfer activity	2/54	59/13741	0.0224823	0.177051	0.138813	Glrx/AA467197	2
GO:0016209	antioxidant activity	2/54	60/13741	0.0231997	0.177051	0.138813	Prdx5/Sod2	2
GO:0046982	protein heterodimerization activity	5/54	435/13741	0.0275905	0.177164	0.138902	Tgfbr1/H2-Ab1/H2-Aa/Atf3/Bcl2a1a	5
GO:0003823	antigen binding	2/54	79/13741	0.038524	0.177164	0.138902	H2-Ab1/H2-Aa	2
GO:0016863	intramolecular oxidoreductase activity, transposing C=C bonds	1/54	10/13741	0.0386231	0.177164	0.138902	Mif	1
GO:0031386	protein tag	1/54	10/13741	0.0386231	0.177164	0.138902	Isg15	1
GO:0051920	peroxiredoxin activity	1/54	10/13741	0.0386231	0.177164	0.138902	Prdx5	1
GO:1990405	protein antigen binding	1/54	10/13741	0.0386231	0.177164	0.138902	H2-Ab1	1
GO:0005159	insulin-like growth factor receptor binding	1/54	11/13741	0.042404	0.177164	0.138902	Socs1	1
GO:0016671	oxidoreductase activity, acting on a sulfur group of donors, disulfide as acceptor	1/54	11/13741	0.042404	0.177164	0.138902	Glrx	1
GO:0016832	aldehyde-lyase activity	1/54	11/13741	0.042404	0.177164	0.138902	Aldoa	1
GO:0048019	receptor antagonist activity	1/54	11/13741	0.042404	0.177164	0.138902	Il1rn	1
GO:0048185	activin binding	1/54	11/13741	0.042404	0.177164	0.138902	Tgfbr1	1
GO:0070411	I-SMAD binding	1/54	11/13741	0.042404	0.177164	0.138902	Tgfbr1	1
GO:0005024	transforming growth factor beta-activated receptor activity	1/54	12/13741	0.0461702	0.177164	0.138902	Tgfbr1	1
GO:0019825	oxygen binding	1/54	12/13741	0.0461702	0.177164	0.138902	Sod2	1
GO:0030246	carbohydrate binding	3/54	209/13741	0.0488503	0.177164	0.138902	Clec12a/Aldoa/Cd72	3
GO:0005149	interleukin-1 receptor binding	1/54	13/13741	0.0499219	0.177164	0.138902	Il1rn	1
GO:0015037	peptide disulfide oxidoreductase activity	1/54	13/13741	0.0499219	0.177164	0.138902	Glrx	1
GO:0046935	1-phosphatidylinositol-3-kinase regulator activity	1/54	13/13741	0.0499219	0.177164	0.138902	Socs1	1
GO:0004675	transmembrane receptor protein serine/threonine kinase activity	1/54	14/13741	0.0536591	0.177164	0.138902	Tgfbr1	1
GO:0016722	oxidoreductase activity, oxidizing metal ions	1/54	14/13741	0.0536591	0.177164	0.138902	Fth1	1
GO:0051400	BH domain binding	1/54	14/13741	0.0536591	0.177164	0.138902	Bcl2a1a	1
GO:0004866	endopeptidase inhibitor activity	2/54	98/13741	0.0567085	0.177164	0.138902	Gapdh/Prdx5	2
GO:0019865	immunoglobulin binding	1/54	15/13741	0.0573818	0.177164	0.138902	Fcgr4	1
GO:0030228	lipoprotein particle receptor activity	1/54	15/13741	0.0573818	0.177164	0.138902	Cxcl16	1
GO:0016646	oxidoreductase activity, acting on the CH-NH group of donors, NAD or NADP as acceptor	1/54	16/13741	0.0610902	0.177164	0.138902	Blvrb	1
GO:0030547	receptor inhibitor activity	1/54	16/13741	0.0610902	0.177164	0.138902	Il1rn	1
GO:0030414	peptidase inhibitor activity	2/54	103/13741	0.0619082	0.177164	0.138902	Gapdh/Prdx5	2
GO:0061135	endopeptidase regulator activity	2/54	105/13741	0.0640324	0.177164	0.138902	Gapdh/Prdx5	2
GO:0005501	retinoid binding	1/54	17/13741	0.0647843	0.177164	0.138902	Fabp5	1
GO:0015035	protein disulfide oxidoreductase activity	1/54	17/13741	0.0647843	0.177164	0.138902	Glrx	1
GO:0042288	MHC class I protein binding	1/54	17/13741	0.0647843	0.177164	0.138902	Tubb5	1
GO:0019838	growth factor binding	2/54	107/13741	0.0661812	0.177164	0.138902	Tgfbr1/Il1rn	2
GO:0004129	cytochrome-c oxidase activity	1/54	18/13741	0.0684641	0.177164	0.138902	AA467197	1
GO:0015002	heme-copper terminal oxidase activity	1/54	18/13741	0.0684641	0.177164	0.138902	AA467197	1
GO:0016676	oxidoreductase activity, acting on a heme group of donors, oxygen as acceptor	1/54	18/13741	0.0684641	0.177164	0.138902	AA467197	1
GO:0016769	transferase activity, transferring nitrogenous groups	1/54	18/13741	0.0684641	0.177164	0.138902	Gapdh	1
GO:0035014	phosphatidylinositol 3-kinase regulator activity	1/54	18/13741	0.0684641	0.177164	0.138902	Socs1	1
GO:0016675	oxidoreductase activity, acting on a heme group of donors	1/54	19/13741	0.0721297	0.177164	0.138902	AA467197	1
GO:0019955	cytokine binding	2/54	114/13741	0.0738883	0.177164	0.138902	Tgfbr1/Il1rn	2
GO:0004857	enzyme inhibitor activity	3/54	249/13741	0.0743371	0.177164	0.138902	Gapdh/Prdx5/Socs1	3
GO:0016628	oxidoreductase activity, acting on the CH-CH group of donors, NAD or NADP as acceptor	1/54	20/13741	0.0757811	0.177164	0.138902	Blvrb	1
GO:0032794	GTPase activating protein binding	1/54	20/13741	0.0757811	0.177164	0.138902	Tubb5	1
GO:0002020	protease binding	2/54	118/13741	0.0784167	0.177164	0.138902	Mif/Aldoa	2
GO:0008198	ferrous iron binding	1/54	21/13741	0.0794184	0.177164	0.138902	Fth1	1
GO:0019840	isoprenoid binding	1/54	21/13741	0.0794184	0.177164	0.138902	Fabp5	1
GO:0050431	transforming growth factor beta binding	1/54	21/13741	0.0794184	0.177164	0.138902	Tgfbr1	1
GO:0016645	oxidoreductase activity, acting on the CH-NH group of donors	1/54	23/13741	0.086651	0.19037	0.149255	Blvrb	1
GO:0001968	fibronectin binding	1/54	24/13741	0.0902463	0.192437	0.150876	Sdc4	1
GO:0043027	cysteine-type endopeptidase inhibitor activity involved in apoptotic process	1/54	24/13741	0.0902463	0.192437	0.150876	Prdx5	1
GO:0016853	isomerase activity	2/54	133/13741	0.0961318	0.19913	0.156124	Mif/Tpi1	2
GO:0061134	peptidase regulator activity	2/54	133/13741	0.0961318	0.19913	0.156124	Gapdh/Prdx5	2
GO:0042287	MHC protein binding	1/54	27/13741	0.100949	0.206164	0.161638	Tubb5	1
GO:0031406	carboxylic acid binding	2/54	152/13741	0.120013	0.227915	0.178692	Ass1/Fabp5	2
GO:0043028	cysteine-type endopeptidase regulator activity involved in apoptotic process	1/54	33/13741	0.121986	0.227915	0.178692	Prdx5	1
GO:0097718	disordered domain specific binding	1/54	33/13741	0.121986	0.227915	0.178692	Gapdh	1
GO:0004601	peroxidase activity	1/54	34/13741	0.125444	0.227915	0.178692	Prdx5	1
GO:0005044	scavenger receptor activity	1/54	34/13741	0.125444	0.227915	0.178692	Cxcl16	1
GO:0005504	fatty acid binding	1/54	34/13741	0.125444	0.227915	0.178692	Fabp5	1
GO:0043177	organic acid binding	2/54	157/13741	0.126525	0.227915	0.178692	Ass1/Fabp5	2
GO:0016829	lyase activity	2/54	158/13741	0.127838	0.227915	0.178692	Aldoa/Tpi1	2
GO:0005160	transforming growth factor beta receptor binding	1/54	35/13741	0.12889	0.227915	0.178692	Tgfbr1	1
GO:0015036	disulfide oxidoreductase activity	1/54	35/13741	0.12889	0.227915	0.178692	Glrx	1
GO:0016620	oxidoreductase activity, acting on the aldehyde or oxo group of donors, NAD or NADP as acceptor	1/54	35/13741	0.12889	0.227915	0.178692	Gapdh	1
GO:0016684	oxidoreductase activity, acting on peroxide as acceptor	1/54	38/13741	0.139146	0.240193	0.188318	Prdx5	1
GO:0051539	4 iron, 4 sulfur cluster binding	1/54	38/13741	0.139146	0.240193	0.188318	Rsad2	1
GO:0004869	cysteine-type endopeptidase inhibitor activity	1/54	39/13741	0.142539	0.243154	0.19064	Prdx5	1
GO:0016879	ligase activity, forming carbon-nitrogen bonds	1/54	41/13741	0.149284	0.251505	0.197187	Ass1	1
GO:0016830	carbon-carbon lyase activity	1/54	42/13741	0.152637	0.251505	0.197187	Aldoa	1
GO:0016903	oxidoreductase activity, acting on the aldehyde or oxo group of donors	1/54	42/13741	0.152637	0.251505	0.197187	Gapdh	1
GO:0001217	DNA-binding transcription repressor activity	2/54	183/13741	0.161619	0.260386	0.20415	Ifi205/Atf3	2
GO:0001227	DNA-binding transcription repressor activity, RNA polymerase II-specific	2/54	183/13741	0.161619	0.260386	0.20415	Ifi205/Atf3	2
GO:0016597	amino acid binding	1/54	46/13741	0.165921	0.261506	0.205028	Ass1	1
GO:0016763	transferase activity, transferring pentosyl groups	1/54	46/13741	0.165921	0.261506	0.205028	Upp1	1
GO:0005200	structural constituent of cytoskeleton	1/54	50/13741	0.179	0.270364	0.211973	Tubb5	1
GO:0016627	oxidoreductase activity, acting on the CH-CH group of donors	1/54	50/13741	0.179	0.270364	0.211973	Blvrb	1
GO:0016667	oxidoreductase activity, acting on a sulfur group of donors	1/54	50/13741	0.179	0.270364	0.211973	Glrx	1
GO:0033293	monocarboxylic acid binding	1/54	50/13741	0.179	0.270364	0.211973	Fabp5	1
GO:0043621	protein self-association	1/54	52/13741	0.185464	0.276345	0.216662	Rsad2	1
GO:0001085	RNA polymerase II transcription factor binding	1/54	53/13741	0.188677	0.276345	0.216662	Id2	1
GO:0019210	kinase inhibitor activity	1/54	53/13741	0.188677	0.276345	0.216662	Socs1	1
GO:0030145	manganese ion binding	1/54	54/13741	0.191878	0.278222	0.218134	Sod2	1
GO:0005080	protein kinase C binding	1/54	55/13741	0.195066	0.280045	0.219563	Sdc4	1
GO:0019199	transmembrane receptor protein kinase activity	1/54	57/13741	0.201406	0.285143	0.223561	Tgfbr1	1
GO:0008017	microtubule binding	2/54	212/13741	0.20255	0.285143	0.223561	Gapdh/Cnn3	2
GO:0042277	peptide binding	2/54	214/13741	0.205421	0.286404	0.224549	H2-Ab1/H2-Aa	2
GO:0051536	iron-sulfur cluster binding	1/54	60/13741	0.210823	0.28839	0.226106	Rsad2	1
GO:0051540	metal cluster binding	1/54	60/13741	0.210823	0.28839	0.226106	Rsad2	1
GO:0016835	carbon-oxygen lyase activity	1/54	62/13741	0.217041	0.291398	0.228464	Tpi1	1
GO:0038024	cargo receptor activity	1/54	62/13741	0.217041	0.291398	0.228464	Cxcl16	1
GO:0048029	monosaccharide binding	1/54	70/13741	0.241435	0.321175	0.251811	Aldoa	1
GO:0046332	SMAD binding	1/54	71/13741	0.244431	0.322205	0.252618	Tgfbr1	1
GO:0004888	transmembrane signaling receptor activity	3/54	464/13741	0.274702	0.358845	0.281345	Tgfbr1/Fcgr4/Cd72	3
GO:0003924	GTPase activity	2/54	269/13741	0.28547	0.366312	0.287199	Tubb5/Gbp2	2
GO:0033218	amide binding	2/54	269/13741	0.28547	0.366312	0.287199	H2-Ab1/H2-Aa	2
GO:0015078	proton transmembrane transporter activity	1/54	91/13741	0.301976	0.384092	0.301139	AA467197	1
GO:0005506	iron ion binding	1/54	93/13741	0.307488	0.387702	0.30397	Fth1	1
GO:0015631	tubulin binding	2/54	292/13741	0.318985	0.398731	0.312617	Gapdh/Cnn3	2
GO:0005178	integrin binding	1/54	101/13741	0.329112	0.404418	0.317075	Isg15	1
GO:0140375	immune receptor activity	1/54	101/13741	0.329112	0.404418	0.317075	Fcgr4	1
GO:0044325	ion channel binding	1/54	105/13741	0.339674	0.413889	0.324501	Id2	1
GO:0070851	growth factor receptor binding	1/54	109/13741	0.350073	0.423005	0.331649	Il1rn	1
GO:0005525	GTP binding	2/54	326/13741	0.367853	0.440816	0.345612	Tubb5/Gbp2	2
GO:0032550	purine ribonucleoside binding	2/54	333/13741	0.377767	0.443117	0.347417	Tubb5/Gbp2	2
GO:0047485	protein N-terminus binding	1/54	120/13741	0.377849	0.443117	0.347417	Glrx	1
GO:0001883	purine nucleoside binding	2/54	335/13741	0.380589	0.443117	0.347417	Tubb5/Gbp2	2
GO:0032549	ribonucleoside binding	2/54	336/13741	0.381997	0.443117	0.347417	Tubb5/Gbp2	2
GO:0001882	nucleoside binding	2/54	344/13741	0.393221	0.445446	0.349243	Tubb5/Gbp2	2
GO:0019001	guanyl nucleotide binding	2/54	344/13741	0.393221	0.445446	0.349243	Tubb5/Gbp2	2
GO:0032561	guanyl ribonucleotide binding	2/54	344/13741	0.393221	0.445446	0.349243	Tubb5/Gbp2	2
GO:0016874	ligase activity	1/54	131/13741	0.404459	0.454624	0.356438	Ass1	1
GO:0005516	calmodulin binding	1/54	142/13741	0.42995	0.47956	0.375989	Cnn3	1
GO:0019903	protein phosphatase binding	1/54	155/13741	0.458698	0.50772	0.398067	Clec12a	1
GO:0019207	kinase regulator activity	1/54	168/13741	0.486022	0.531137	0.416427	Socs1	1
GO:0000978	RNA polymerase II cis-regulatory region sequence-specific DNA binding	2/54	414/13741	0.487181	0.531137	0.416427	Ifi205/Atf3	2
GO:0000987	cis-regulatory region sequence-specific DNA binding	2/54	427/13741	0.503665	0.545011	0.427304	Ifi205/Atf3	2
GO:0050839	cell adhesion molecule binding	1/54	183/13741	0.51587	0.554083	0.434417	Isg15	1
GO:0019902	phosphatase binding	1/54	200/13741	0.547645	0.583886	0.457783	Clec12a	1
GO:0015077	monovalent inorganic cation transmembrane transporter activity	1/54	210/13741	0.56537	0.598384	0.46915	AA467197	1
GO:0016757	transferase activity, transferring glycosyl groups	1/54	215/13741	0.573975	0.603089	0.472839	Upp1	1
GO:0003779	actin binding	1/54	342/13741	0.744282	0.775108	0.607707	Cnn3	1
GO:0022890	inorganic cation transmembrane transporter activity	1/54	346/13741	0.74838	0.775108	0.607707	AA467197	1
GO:0008324	cation transmembrane transporter activity	1/54	381/13741	0.781594	0.803035	0.629603	AA467197	1
GO:0004674	protein serine/threonine kinase activity	1/54	390/13741	0.789414	0.803035	0.629603	Tgfbr1	1
GO:0048037	cofactor binding	1/54	393/13741	0.791959	0.803035	0.629603	Rsad2	1
GO:0005198	structural molecule activity	1/54	413/13741	0.808171	0.813784	0.63803	Tubb5	1
GO:0015318	inorganic molecular entity transmembrane transporter activity	1/54	470/13741	0.847875	0.847875	0.664759	AA467197	1

## Sheet: Cxcl4+ Macs
ID	Description	GeneRatio	BgRatio	pvalue	p.adjust	qvalue	geneID	Count
GO:0042379	chemokine receptor binding	7/44	39/13741	2.98241e-11	4.05608e-09	3.32775e-09	Ccl8/Cxcl9/Stat1/Cxcl10/Ccl7/Ccl2/Ccl12	7
GO:0008009	chemokine activity	6/44	29/13741	3.39966e-10	2.31177e-08	1.89665e-08	Ccl8/Cxcl9/Cxcl10/Ccl7/Ccl2/Ccl12	6
GO:0048020	CCR chemokine receptor binding	5/44	25/13741	1.34898e-08	6.11536e-07	5.01724e-07	Ccl8/Stat1/Ccl7/Ccl2/Ccl12	5
GO:0042605	peptide antigen binding	4/44	21/13741	5.25922e-07	1.78813e-05	1.46705e-05	H2-Ab1/H2-Aa/H2-Q7/H2-Q4	4
GO:0001664	G protein-coupled receptor binding	7/44	189/13741	2.07682e-06	5.64896e-05	4.6346e-05	Ccl8/Cxcl9/Stat1/Cxcl10/Ccl7/Ccl2/Ccl12	7
GO:0005125	cytokine activity	6/44	126/13741	2.7992e-06	6.34485e-05	5.20553e-05	Ccl8/Cxcl9/Cxcl10/Ccl7/Ccl2/Ccl12	6
GO:0005126	cytokine receptor binding	7/44	216/13741	5.03151e-06	8.56017e-05	7.02305e-05	Ccl8/Cxcl9/Stat1/Cxcl10/Ccl7/Ccl2/Ccl12	7
GO:0003823	antigen binding	5/44	79/13741	5.03539e-06	8.56017e-05	7.02305e-05	H2-Ab1/H2-Aa/H2-Q7/H2-Q4/Cd40	5
GO:0030545	receptor regulator activity	7/44	274/13741	2.36636e-05	0.000357583	0.000293373	Ccl8/Cxcl9/Ly6e/Cxcl10/Ccl7/Ccl2/Ccl12	7
GO:0042277	peptide binding	6/44	214/13741	5.72993e-05	0.00077927	0.000639339	Cd74/H2-Ab1/H2-Aa/H2-Q7/H2-Q4/Nfkbia	6
GO:0048018	receptor ligand activity	6/44	251/13741	0.000138047	0.00170676	0.00140028	Ccl8/Cxcl9/Cxcl10/Ccl7/Ccl2/Ccl12	6
GO:0030546	signaling receptor activator activity	6/44	257/13741	0.000157035	0.00177973	0.00146015	Ccl8/Cxcl9/Cxcl10/Ccl7/Ccl2/Ccl12	6
GO:0033218	amide binding	6/44	269/13741	0.000201211	0.00210498	0.001727	Cd74/H2-Ab1/H2-Aa/H2-Q7/H2-Q4/Nfkbia	6
GO:0008201	heparin binding	4/44	100/13741	0.000286707	0.00278515	0.00228503	Ccl8/Cxcl10/Ccl7/Ccl2	4
GO:0030881	beta-2-microglobulin binding	2/44	11/13741	0.000541142	0.00432914	0.00355177	H2-Q7/H2-Q4	2
GO:0042610	CD8 receptor binding	2/44	11/13741	0.000541142	0.00432914	0.00355177	H2-Q7/H2-Q4	2
GO:0046977	TAP binding	2/44	11/13741	0.000541142	0.00432914	0.00355177	H2-Q7/H2-Q4	2
GO:0023023	MHC protein complex binding	2/44	12/13741	0.000648049	0.00489637	0.00401715	Cd74/H2-DMb1	2
GO:0005539	glycosaminoglycan binding	4/44	134/13741	0.000867616	0.0062103	0.00509514	Ccl8/Cxcl10/Ccl7/Ccl2	4
GO:0042608	T cell receptor binding	2/44	15/13741	0.00102471	0.00696803	0.00571681	H2-Q7/H2-Q4	2
GO:1901681	sulfur compound binding	4/44	175/13741	0.00231966	0.0150225	0.012325	Ccl8/Cxcl10/Ccl7/Ccl2	4
GO:0044389	ubiquitin-like protein ligase binding	5/44	300/13741	0.00259466	0.0160397	0.0131595	H2-Ab1/Isg15/Stat1/Cd40/Nfkbia	5
GO:0031625	ubiquitin protein ligase binding	4/44	283/13741	0.0125281	0.0740792	0.060777	H2-Ab1/Isg15/Cd40/Nfkbia	4
GO:0031386	protein tag	1/44	10/13741	0.0315737	0.171761	0.140918	Isg15	1
GO:1990405	protein antigen binding	1/44	10/13741	0.0315737	0.171761	0.140918	H2-Ab1	1
GO:0016671	oxidoreductase activity, acting on a sulfur group of donors, disulfide as acceptor	1/44	11/13741	0.0346769	0.181387	0.148816	Glrx	1
GO:0019825	oxygen binding	1/44	12/13741	0.0377705	0.190251	0.156088	Sod2	1
GO:0002161	aminoacyl-tRNA editing activity	1/44	13/13741	0.0408543	0.191593	0.157189	Lars2	1
GO:0015037	peptide disulfide oxidoreductase activity	1/44	13/13741	0.0408543	0.191593	0.157189	Glrx	1
GO:0046982	protein heterodimerization activity	4/44	435/13741	0.0497442	0.212704	0.174509	H2-Ab1/H2-Aa/H2-Q7/H2-Q4	4
GO:0008139	nuclear localization sequence binding	1/44	16/13741	0.050048	0.212704	0.174509	Nfkbia	1
GO:0030547	receptor inhibitor activity	1/44	16/13741	0.050048	0.212704	0.174509	Ly6e	1
GO:0015035	protein disulfide oxidoreductase activity	1/44	17/13741	0.0530934	0.218102	0.178938	Glrx	1
GO:0003785	actin monomer binding	1/44	18/13741	0.0561292	0.218102	0.178938	Tmsb10	1
GO:0042056	chemoattractant activity	1/44	18/13741	0.0561292	0.218102	0.178938	Cxcl10	1
GO:0004298	threonine-type endopeptidase activity	1/44	20/13741	0.0621724	0.222512	0.182556	Psmb8	1
GO:0044183	protein folding chaperone	1/44	20/13741	0.0621724	0.222512	0.182556	Cd74	1
GO:0070003	threonine-type peptidase activity	1/44	20/13741	0.0621724	0.222512	0.182556	Psmb8	1
GO:0050998	nitric-oxide synthase binding	1/44	21/13741	0.0651798	0.227294	0.186479	Cd74	1
GO:0001671	ATPase activator activity	1/44	24/13741	0.0741455	0.252095	0.206827	Atp1b3	1
GO:0042287	MHC protein binding	1/44	27/13741	0.0830272	0.275407	0.225953	Cd74	1
GO:0016831	carboxy-lyase activity	1/44	28/13741	0.0859692	0.278377	0.228389	Acod1	1
GO:0035035	histone acetyltransferase binding	1/44	30/13741	0.0918256	0.287067	0.235519	Stat1	1
GO:0015662	ion transmembrane transporter activity, phosphorylative mechanism	1/44	31/13741	0.09474	0.287067	0.235519	Atp1b3	1
GO:0000979	RNA polymerase II core promoter sequence-specific DNA binding	1/44	32/13741	0.0976453	0.287067	0.235519	Stat1	1
GO:0051059	NF-kappaB binding	1/44	32/13741	0.0976453	0.287067	0.235519	Nfkbia	1
GO:0005164	tumor necrosis factor receptor binding	1/44	33/13741	0.100541	0.287067	0.235519	Stat1	1
GO:0005048	signal sequence binding	1/44	34/13741	0.103429	0.287067	0.235519	Nfkbia	1
GO:0051721	protein phosphatase 2A binding	1/44	34/13741	0.103429	0.287067	0.235519	Stat1	1
GO:0015036	disulfide oxidoreductase activity	1/44	35/13741	0.106307	0.289154	0.237232	Glrx	1
GO:0060590	ATPase regulator activity	1/44	37/13741	0.112036	0.293862	0.241094	Atp1b3	1
GO:0051539	4 iron, 4 sulfur cluster binding	1/44	38/13741	0.114887	0.293862	0.241094	Rsad2	1
GO:0004869	cysteine-type endopeptidase inhibitor activity	1/44	39/13741	0.117729	0.293862	0.241094	Serpina3g	1
GO:0004812	aminoacyl-tRNA ligase activity	1/44	41/13741	0.123386	0.293862	0.241094	Lars2	1
GO:0016875	ligase activity, forming carbon-oxygen bonds	1/44	41/13741	0.123386	0.293862	0.241094	Lars2	1
GO:0016830	carbon-carbon lyase activity	1/44	42/13741	0.126202	0.293862	0.241094	Acod1	1
GO:0019829	ATPase-coupled cation transmembrane transporter activity	1/44	42/13741	0.126202	0.293862	0.241094	Atp1b3	1
GO:0001046	core promoter sequence-specific DNA binding	1/44	43/13741	0.129008	0.293862	0.241094	Stat1	1
GO:0032813	tumor necrosis factor receptor superfamily binding	1/44	44/13741	0.131806	0.293862	0.241094	Stat1	1
GO:0042625	ATPase-coupled ion transmembrane transporter activity	1/44	44/13741	0.131806	0.293862	0.241094	Atp1b3	1
GO:1990841	promoter-specific chromatin binding	1/44	44/13741	0.131806	0.293862	0.241094	Stat1	1
GO:0004867	serine-type endopeptidase inhibitor activity	1/44	48/13741	0.142909	0.313478	0.257188	Serpina3g	1
GO:0016667	oxidoreductase activity, acting on a sulfur group of donors	1/44	50/13741	0.148409	0.317074	0.260138	Glrx	1
GO:0016836	hydro-lyase activity	1/44	51/13741	0.151146	0.317074	0.260138	Acod1	1
GO:0001540	amyloid-beta binding	1/44	52/13741	0.153874	0.317074	0.260138	Cd74	1
GO:0043621	protein self-association	1/44	52/13741	0.153874	0.317074	0.260138	Rsad2	1
GO:0030145	manganese ion binding	1/44	54/13741	0.159305	0.323365	0.265299	Sod2	1
GO:0005080	protein kinase C binding	1/44	55/13741	0.162007	0.324015	0.265832	Marcks	1
GO:0009055	electron transfer activity	1/44	59/13741	0.172733	0.331299	0.271809	Glrx	1
GO:0016209	antioxidant activity	1/44	60/13741	0.175394	0.331299	0.271809	Sod2	1
GO:0051536	iron-sulfur cluster binding	1/44	60/13741	0.175394	0.331299	0.271809	Rsad2	1
GO:0051540	metal cluster binding	1/44	60/13741	0.175394	0.331299	0.271809	Rsad2	1
GO:0016835	carbon-oxygen lyase activity	1/44	62/13741	0.180689	0.336627	0.27618	Acod1	1
GO:0070491	repressing transcription factor binding	1/44	63/13741	0.183325	0.336921	0.276421	Stat1	1
GO:0061629	RNA polymerase II-specific DNA-binding transcription factor binding	2/44	249/13741	0.189436	0.34351	0.281827	Stat1/Nfkbia	2
GO:0016811	hydrolase activity, acting on carbon-nitrogen (but not peptide) bonds, in linear amides	1/44	67/13741	0.193784	0.346771	0.284502	Naaa	1
GO:0015079	potassium ion transmembrane transporter activity	1/44	75/13741	0.214311	0.378522	0.310552	Atp1b3	1
GO:0015081	sodium ion transmembrane transporter activity	1/44	80/13741	0.226879	0.388639	0.318852	Atp1b3	1
GO:0042626	ATPase-coupled transmembrane transporter activity	1/44	81/13741	0.22937	0.388639	0.318852	Atp1b3	1
GO:0051117	ATPase binding	1/44	81/13741	0.22937	0.388639	0.318852	Atp1b3	1
GO:0004725	protein tyrosine phosphatase activity	1/44	83/13741	0.234326	0.388639	0.318852	Ptpn18	1
GO:0008080	N-acetyltransferase activity	1/44	83/13741	0.234326	0.388639	0.318852	Hgsnat	1
GO:0004896	cytokine receptor activity	1/44	86/13741	0.241703	0.391329	0.321059	Cd74	1
GO:0015399	primary active transmembrane transporter activity	1/44	86/13741	0.241703	0.391329	0.321059	Atp1b3	1
GO:0052689	carboxylic ester hydrolase activity	1/44	89/13741	0.24901	0.398416	0.326874	Lars2	1
GO:0016410	N-acyltransferase activity	1/44	94/13741	0.261036	0.412802	0.338676	Hgsnat	1
GO:0004866	endopeptidase inhibitor activity	1/44	98/13741	0.270521	0.41942	0.344106	Serpina3g	1
GO:0140297	DNA-binding transcription factor binding	2/44	319/13741	0.272214	0.41942	0.344106	Stat1/Nfkbia	2
GO:0005178	integrin binding	1/44	101/13741	0.277557	0.41942	0.344106	Isg15	1
GO:0140375	immune receptor activity	1/44	101/13741	0.277557	0.41942	0.344106	Cd74	1
GO:0030414	peptidase inhibitor activity	1/44	103/13741	0.282211	0.419458	0.344137	Serpina3g	1
GO:0016407	acetyltransferase activity	1/44	104/13741	0.284527	0.419458	0.344137	Hgsnat	1
GO:0061135	endopeptidase regulator activity	1/44	105/13741	0.286835	0.419458	0.344137	Serpina3g	1
GO:0016810	hydrolase activity, acting on carbon-nitrogen (but not peptide) bonds	1/44	110/13741	0.298269	0.425756	0.349305	Naaa	1
GO:0003779	actin binding	2/44	342/13741	0.299648	0.425756	0.349305	Tmsb10/Marcks	2
GO:0140101	catalytic activity, acting on a tRNA	1/44	111/13741	0.300534	0.425756	0.349305	Lars2	1
GO:0019955	cytokine binding	1/44	114/13741	0.307286	0.430835	0.353471	Cd74	1
GO:0047485	protein N-terminus binding	1/44	120/13741	0.320601	0.444916	0.365024	Glrx	1
GO:0031072	heat shock protein binding	1/44	128/13741	0.337966	0.464276	0.380908	Nfkbia	1
GO:0016874	ligase activity	1/44	131/13741	0.344365	0.468336	0.384239	Lars2	1
GO:0061134	peptidase regulator activity	1/44	133/13741	0.348597	0.469399	0.38511	Serpina3g	1
GO:0035257	nuclear hormone receptor binding	1/44	138/13741	0.359062	0.47875	0.392782	Stat1	1
GO:0005516	calmodulin binding	1/44	142/13741	0.367316	0.484999	0.39791	Marcks	1
GO:0022853	active ion transmembrane transporter activity	1/44	150/13741	0.383512	0.491934	0.403599	Atp1b3	1
GO:0000978	RNA polymerase II cis-regulatory region sequence-specific DNA binding	2/44	414/13741	0.384158	0.491934	0.403599	Stat1/Irf7	2
GO:0004721	phosphoprotein phosphatase activity	1/44	151/13741	0.385508	0.491934	0.403599	Ptpn18	1
GO:0051427	hormone receptor binding	1/44	153/13741	0.389481	0.491934	0.403599	Stat1	1
GO:0019903	protein phosphatase binding	1/44	155/13741	0.393428	0.491934	0.403599	Stat1	1
GO:0000987	cis-regulatory region sequence-specific DNA binding	2/44	427/13741	0.399027	0.491934	0.403599	Stat1/Irf7	2
GO:0016829	lyase activity	1/44	158/13741	0.399303	0.491934	0.403599	Acod1	1
GO:0008233	peptidase activity	2/44	432/13741	0.404705	0.491934	0.403599	Fgl2/Psmb8	2
GO:0051015	actin filament binding	1/44	161/13741	0.405122	0.491934	0.403599	Marcks	1
GO:0042393	histone binding	1/44	179/13741	0.438898	0.528231	0.433378	Stat1	1
GO:0050839	cell adhesion molecule binding	1/44	183/13741	0.446145	0.532243	0.43667	Isg15	1
GO:0016747	transferase activity, transferring acyl groups other than amino-acyl groups	1/44	192/13741	0.462118	0.546505	0.448371	Hgsnat	1
GO:0019902	phosphatase binding	1/44	200/13741	0.475938	0.557996	0.457798	Stat1	1
GO:0015077	monovalent inorganic cation transmembrane transporter activity	1/44	210/13741	0.492725	0.57274	0.469895	Atp1b3	1
GO:0016746	transferase activity, transferring acyl groups	1/44	219/13741	0.507384	0.584781	0.479774	Hgsnat	1
GO:0016791	phosphatase activity	1/44	223/13741	0.513765	0.58716	0.481726	Ptpn18	1
GO:0022804	active transmembrane transporter activity	1/44	241/13741	0.541495	0.613694	0.503495	Atp1b3	1
GO:0046873	metal ion transmembrane transporter activity	1/44	246/13741	0.54892	0.616813	0.506054	Atp1b3	1
GO:0004857	enzyme inhibitor activity	1/44	249/13741	0.553318	0.616813	0.506054	Serpina3g	1
GO:0060589	nucleoside-triphosphatase regulator activity	1/44	269/13741	0.581586	0.643055	0.527584	Atp1b3	1
GO:0004175	endopeptidase activity	1/44	275/13741	0.58972	0.64679	0.530648	Psmb8	1
GO:0001228	DNA-binding transcription activator activity, RNA polymerase II-specific	1/44	297/13741	0.618245	0.66866	0.548591	Stat1	1
GO:0001216	DNA-binding transcription activator activity	1/44	298/13741	0.619494	0.66866	0.548591	Stat1	1
GO:0042578	phosphoric ester hydrolase activity	1/44	302/13741	0.624452	0.668704	0.548627	Ptpn18	1
GO:0140098	catalytic activity, acting on RNA	1/44	325/13741	0.651758	0.692493	0.568144	Lars2	1
GO:0022890	inorganic cation transmembrane transporter activity	1/44	346/13741	0.674989	0.711616	0.583833	Atp1b3	1
GO:0008324	cation transmembrane transporter activity	1/44	381/13741	0.710384	0.743171	0.609722	Atp1b3	1
GO:0048037	cofactor binding	1/44	393/13741	0.721629	0.74726	0.613077	Rsad2	1
GO:0008047	enzyme activator activity	1/44	397/13741	0.725282	0.74726	0.613077	Atp1b3	1
GO:0070011	peptidase activity, acting on L-amino acid peptides	1/44	412/13741	0.738567	0.755227	0.619613	Psmb8	1
GO:0004888	transmembrane signaling receptor activity	1/44	464/13741	0.779939	0.790088	0.648215	Cd74	1
GO:0015318	inorganic molecular entity transmembrane transporter activity	1/44	470/13741	0.784279	0.790088	0.648215	Atp1b3	1
GO:0003682	chromatin binding	1/44	483/13741	0.793398	0.793398	0.65093	Stat1	1

## Sheet: Naive Cd8+
ID	Description	GeneRatio	BgRatio	pvalue	p.adjust	qvalue	geneID	Count
GO:0019215	intermediate filament binding	2/24	12/13741	0.000190915	0.00954577	0.00562698	Nme1/Vim	2
GO:0023023	MHC protein complex binding	2/24	12/13741	0.000190915	0.00954577	0.00562698	Klrd1/Tapbpl	2
GO:0003823	antigen binding	3/24	79/13741	0.000339334	0.0113111	0.00666762	Klrd1/H2-Q6/Trbc2	3
GO:0043236	laminin binding	2/24	25/13741	0.000855846	0.0213962	0.0126125	Lgals3/Lgals1	2
GO:0043021	ribonucleoprotein complex binding	3/24	143/13741	0.00190303	0.0347106	0.020461	Rbm3/Nme1/Eif5a	3
GO:0004869	cysteine-type endopeptidase inhibitor activity	2/24	39/13741	0.00208264	0.0347106	0.020461	Cst7/Serpina3g	2
GO:0050840	extracellular matrix binding	2/24	43/13741	0.00252717	0.0361024	0.0212814	Lgals3/Lgals1	2
GO:0034987	immunoglobulin receptor binding	2/24	50/13741	0.00340288	0.042536	0.0250738	Lgals3/Trbc2	2
GO:0030246	carbohydrate binding	3/24	209/13741	0.00554654	0.0616282	0.0363282	Klrd1/Lgals3/Lgals1	3
GO:0048029	monosaccharide binding	2/24	70/13741	0.00656739	0.0656739	0.0387131	Lgals3/Lgals1	2
GO:0004866	endopeptidase inhibitor activity	2/24	98/13741	0.0125471	0.0885578	0.0522025	Cst7/Serpina3g	2
GO:0030414	peptidase inhibitor activity	2/24	103/13741	0.0137937	0.0885578	0.0522025	Cst7/Serpina3g	2
GO:0061135	endopeptidase regulator activity	2/24	105/13741	0.0143069	0.0885578	0.0522025	Cst7/Serpina3g	2
GO:1990405	protein antigen binding	1/24	10/13741	0.017335	0.0885578	0.0522025	Klrd1	1
GO:0045182	translation regulator activity	2/24	122/13741	0.0189957	0.0885578	0.0522025	Rbm3/Eif5a	2
GO:0030881	beta-2-microglobulin binding	1/24	11/13741	0.0190525	0.0885578	0.0522025	H2-Q6	1
GO:0042610	CD8 receptor binding	1/24	11/13741	0.0190525	0.0885578	0.0522025	H2-Q6	1
GO:0046977	TAP binding	1/24	11/13741	0.0190525	0.0885578	0.0522025	H2-Q6	1
GO:0070181	small ribosomal subunit rRNA binding	1/24	11/13741	0.0190525	0.0885578	0.0522025	Rbm3	1
GO:0043023	ribosomal large subunit binding	1/24	12/13741	0.0207672	0.0885578	0.0522025	Rbm3	1
GO:0061134	peptidase regulator activity	2/24	133/13741	0.0223298	0.0885578	0.0522025	Cst7/Serpina3g	2
GO:0005212	structural constituent of eye lens	1/24	13/13741	0.0224791	0.0885578	0.0522025	Vim	1
GO:0015037	peptide disulfide oxidoreductase activity	1/24	13/13741	0.0224791	0.0885578	0.0522025	Txn1	1
GO:0004550	nucleoside diphosphate kinase activity	1/24	15/13741	0.0258941	0.0885578	0.0522025	Nme1	1
GO:0019865	immunoglobulin binding	1/24	15/13741	0.0258941	0.0885578	0.0522025	Lgals3	1
GO:0042608	T cell receptor binding	1/24	15/13741	0.0258941	0.0885578	0.0522025	H2-Q6	1
GO:0043024	ribosomal small subunit binding	1/24	15/13741	0.0258941	0.0885578	0.0522025	Nme1	1
GO:0070034	telomerase RNA binding	1/24	16/13741	0.0275973	0.0885578	0.0522025	Nhp2	1
GO:0003746	translation elongation factor activity	1/24	17/13741	0.0292977	0.0885578	0.0522025	Eif5a	1
GO:0015035	protein disulfide oxidoreductase activity	1/24	17/13741	0.0292977	0.0885578	0.0522025	Txn1	1
GO:0019903	protein phosphatase binding	2/24	155/13741	0.0296638	0.0885578	0.0522025	Vim/Lgals3	2
GO:0004129	cytochrome-c oxidase activity	1/24	18/13741	0.0309952	0.0885578	0.0522025	Cox5a	1
GO:0015002	heme-copper terminal oxidase activity	1/24	18/13741	0.0309952	0.0885578	0.0522025	Cox5a	1
GO:0016676	oxidoreductase activity, acting on a heme group of donors, oxygen as acceptor	1/24	18/13741	0.0309952	0.0885578	0.0522025	Cox5a	1
GO:0042056	chemoattractant activity	1/24	18/13741	0.0309952	0.0885578	0.0522025	Lgals3	1
GO:0016675	oxidoreductase activity, acting on a heme group of donors	1/24	19/13741	0.0326899	0.0908053	0.0535273	Cox5a	1
GO:0042605	peptide antigen binding	1/24	21/13741	0.0360708	0.0974885	0.0574669	H2-Q6	1
GO:0030371	translation repressor activity	1/24	23/13741	0.0394403	0.101129	0.0596128	Rbm3	1
GO:0030515	snoRNA binding	1/24	23/13741	0.0394403	0.101129	0.0596128	Nhp2	1
GO:0008266	poly(U) RNA binding	1/24	25/13741	0.0427985	0.106996	0.0630715	Rbm3	1
GO:0042287	MHC protein binding	1/24	27/13741	0.0461455	0.109704	0.0646676	Klrd1	1
GO:0043015	gamma-tubulin binding	1/24	27/13741	0.0461455	0.109704	0.0646676	Nme1	1
GO:0019902	phosphatase binding	2/24	200/13741	0.0471727	0.109704	0.0646676	Vim/Lgals3	2
GO:0008187	poly-pyrimidine tract binding	1/24	29/13741	0.0494812	0.112457	0.0662907	Rbm3	1
GO:0005504	fatty acid binding	1/24	34/13741	0.0577718	0.121269	0.0714846	Id3	1
GO:0051721	protein phosphatase 2A binding	1/24	34/13741	0.0577718	0.121269	0.0714846	Vim	1
GO:0015036	disulfide oxidoreductase activity	1/24	35/13741	0.0594216	0.121269	0.0714846	Txn1	1
GO:0017069	snRNA binding	1/24	35/13741	0.0594216	0.121269	0.0714846	Eif5a	1
GO:0019205	nucleobase-containing compound kinase activity	1/24	35/13741	0.0594216	0.121269	0.0714846	Nme1	1
GO:0016776	phosphotransferase activity, phosphate group as acceptor	1/24	41/13741	0.0692623	0.13633	0.0803627	Nme1	1
GO:0004857	enzyme inhibitor activity	2/24	249/13741	0.0695281	0.13633	0.0803627	Cst7/Serpina3g	2
GO:0004867	serine-type endopeptidase inhibitor activity	1/24	48/13741	0.0806183	0.152434	0.0898556	Serpina3g	1
GO:0005200	structural constituent of cytoskeleton	1/24	50/13741	0.0838385	0.152434	0.0898556	Vim	1
GO:0016667	oxidoreductase activity, acting on a sulfur group of donors	1/24	50/13741	0.0838385	0.152434	0.0898556	Txn1	1
GO:0033293	monocarboxylic acid binding	1/24	50/13741	0.0838385	0.152434	0.0898556	Id3	1
GO:0001085	RNA polymerase II transcription factor binding	1/24	53/13741	0.0886484	0.158301	0.0933141	Id3	1
GO:0004536	deoxyribonuclease activity	1/24	54/13741	0.0902463	0.158327	0.0933296	Nme1	1
GO:0097110	scaffold protein binding	1/24	56/13741	0.0934342	0.160932	0.094865	Vim	1
GO:0016765	transferase activity, transferring alkyl or aryl (other than methyl) groups	1/24	57/13741	0.095024	0.160932	0.094865	Sms	1
GO:0048306	calcium-dependent protein binding	1/24	58/13741	0.0966113	0.160932	0.094865	S100a4	1
GO:0009055	electron transfer activity	1/24	59/13741	0.0981958	0.160932	0.094865	Cox5a	1
GO:0043022	ribosome binding	1/24	60/13741	0.0997777	0.160932	0.094865	Eif5a	1
GO:0019843	rRNA binding	1/24	68/13741	0.112337	0.178313	0.105111	Rbm3	1
GO:0008135	translation factor activity, RNA binding	1/24	75/13741	0.123189	0.191891	0.113115	Eif5a	1
GO:0003725	double-stranded RNA binding	1/24	76/13741	0.124729	0.191891	0.113115	Vim	1
GO:0003730	mRNA 3'-UTR binding	1/24	78/13741	0.127801	0.193638	0.114144	Rbm3	1
GO:0003727	single-stranded RNA binding	1/24	85/13741	0.138471	0.206674	0.121829	Rbm3	1
GO:0015078	proton transmembrane transporter activity	1/24	91/13741	0.147518	0.216938	0.127879	Cox5a	1
GO:0090079	translation regulator activity, nucleic acid binding	1/24	93/13741	0.150513	0.218135	0.128585	Eif5a	1
GO:0003697	single-stranded DNA binding	1/24	105/13741	0.168274	0.240391	0.141704	Nme1	1
GO:0019955	cytokine binding	1/24	114/13741	0.18136	0.255437	0.150573	Tnfrsf9	1
GO:0047485	protein N-terminus binding	1/24	120/13741	0.189974	0.263853	0.155535	Eif5a	1
GO:0031406	carboxylic acid binding	1/24	152/13741	0.23447	0.321192	0.189334	Id3	1
GO:0043177	organic acid binding	1/24	157/13741	0.241207	0.325956	0.192142	Id3	1
GO:0004518	nuclease activity	1/24	168/13741	0.25583	0.341107	0.201073	Nme1	1
GO:0000287	magnesium ion binding	1/24	173/13741	0.262387	0.345246	0.203514	Nme1	1
GO:0140097	catalytic activity, acting on DNA	1/24	180/13741	0.271474	0.352564	0.207827	Nme1	1
GO:0015077	monovalent inorganic cation transmembrane transporter activity	1/24	210/13741	0.309217	0.396432	0.233686	Cox5a	1
GO:0042277	peptide binding	1/24	214/13741	0.314105	0.397602	0.234376	H2-Q6	1
GO:0003729	mRNA binding	1/24	231/13741	0.334514	0.418143	0.246484	Rbm3	1
GO:0048018	receptor ligand activity	1/24	251/13741	0.35778	0.441703	0.260372	Lgals3	1
GO:0030546	signaling receptor activator activity	1/24	257/13741	0.364606	0.444641	0.262104	Lgals3	1
GO:0033218	amide binding	1/24	269/13741	0.37805	0.455482	0.268495	H2-Q6	1
GO:0030545	receptor regulator activity	1/24	274/13741	0.383571	0.456633	0.269173	Lgals3	1
GO:0015631	tubulin binding	1/24	292/13741	0.403061	0.474189	0.279522	Nme1	1
GO:0005525	GTP binding	1/24	326/13741	0.438275	0.487287	0.287243	Nme1	1
GO:0032550	purine ribonucleoside binding	1/24	333/13741	0.445273	0.487287	0.287243	Nme1	1
GO:0001883	purine nucleoside binding	1/24	335/13741	0.447258	0.487287	0.287243	Nme1	1
GO:0032549	ribonucleoside binding	1/24	336/13741	0.448247	0.487287	0.287243	Nme1	1
GO:0003779	actin binding	1/24	342/13741	0.454149	0.487287	0.287243	S100a4	1
GO:0001882	nucleoside binding	1/24	344/13741	0.456103	0.487287	0.287243	Nme1	1
GO:0019001	guanyl nucleotide binding	1/24	344/13741	0.456103	0.487287	0.287243	Nme1	1
GO:0032561	guanyl ribonucleotide binding	1/24	344/13741	0.456103	0.487287	0.287243	Nme1	1
GO:0022890	inorganic cation transmembrane transporter activity	1/24	346/13741	0.45805	0.487287	0.287243	Cox5a	1
GO:0008324	cation transmembrane transporter activity	1/24	381/13741	0.491061	0.516906	0.304703	Cox5a	1
GO:0005198	structural molecule activity	1/24	413/13741	0.519549	0.53651	0.316258	Vim	1
GO:0005509	calcium ion binding	1/24	414/13741	0.520414	0.53651	0.316258	S100a4	1
GO:0046982	protein heterodimerization activity	1/24	435/13741	0.538242	0.549226	0.323754	H2-Q6	1
GO:0015318	inorganic molecular entity transmembrane transporter activity	1/24	470/13741	0.566551	0.572274	0.33734	Cox5a	1
GO:0003682	chromatin binding	1/24	483/13741	0.576636	0.576636	0.339912	Plac8	1

## Sheet: NK cell
ID	Description	GeneRatio	BgRatio	pvalue	p.adjust	qvalue	geneID	Count
GO:0043021	ribonucleoprotein complex binding	8/39	143/13741	5.29456e-09	9.15959e-07	6.96653e-07	Rbm3/Eif5a/Nme1/Zfp593/Snrpc/C1qbp/Pim1/Snrpg	8
GO:0016860	intramolecular oxidoreductase activity	3/39	37/13741	0.000153638	0.0132896	0.0101077	P4hb/Mif/Tpi1	3
GO:0070990	snRNP binding	2/39	10/13741	0.00034819	0.0183595	0.0139637	Snrpc/Snrpg	2
GO:0043023	ribosomal large subunit binding	2/39	12/13741	0.000508849	0.0183595	0.0139637	Rbm3/Zfp593	2
GO:0016853	isomerase activity	4/39	133/13741	0.000530622	0.0183595	0.0139637	Pgam1/P4hb/Mif/Tpi1	4
GO:0043024	ribosomal small subunit binding	2/39	15/13741	0.000805188	0.0232163	0.0176576	Nme1/Pim1	2
GO:0045182	translation regulator activity	3/39	122/13741	0.00494371	0.12218	0.092927	Rbm3/Eif5a/C1qbp	3
GO:0016776	phosphotransferase activity, phosphate group as acceptor	2/39	41/13741	0.00600233	0.1298	0.0987226	Atp5d/Nme1	2
GO:0031625	ubiquitin protein ligase binding	4/39	283/13741	0.00822163	0.158038	0.120199	Nfkbia/Prdx6/Traf1/Tpi1	4
GO:0044389	ubiquitin-like protein ligase binding	4/39	300/13741	0.0100439	0.173759	0.132156	Nfkbia/Prdx6/Traf1/Tpi1	4
GO:0043022	ribosome binding	2/39	60/13741	0.0125249	0.179863	0.136798	Eif5a/C1qbp	2
GO:0008494	translation activator activity	1/39	10/13741	0.0280315	0.179863	0.136798	C1qbp	1
GO:0016863	intramolecular oxidoreductase activity, transposing C=C bonds	1/39	10/13741	0.0280315	0.179863	0.136798	Mif	1
GO:0051920	peroxiredoxin activity	1/39	10/13741	0.0280315	0.179863	0.136798	Prdx6	1
GO:0090079	translation regulator activity, nucleic acid binding	2/39	93/13741	0.0285511	0.179863	0.136798	Eif5a/C1qbp	2
GO:0004252	serine-type endopeptidase activity	2/39	96/13741	0.0302722	0.179863	0.136798	Gzmc/Gzmb	2
GO:0001846	opsonin binding	1/39	11/13741	0.0307922	0.179863	0.136798	C1qbp	1
GO:0016832	aldehyde-lyase activity	1/39	11/13741	0.0307922	0.179863	0.136798	Aldoa	1
GO:0031543	peptidyl-proline dioxygenase activity	1/39	11/13741	0.0307922	0.179863	0.136798	P4hb	1
GO:0046933	proton-transporting ATP synthase activity, rotational mechanism	1/39	11/13741	0.0307922	0.179863	0.136798	Atp5d	1
GO:0070181	small ribosomal subunit rRNA binding	1/39	11/13741	0.0307922	0.179863	0.136798	Rbm3	1
GO:0004866	endopeptidase inhibitor activity	2/39	98/13741	0.0314421	0.179863	0.136798	Gapdh/Serpina3g	2
GO:0003756	protein disulfide isomerase activity	1/39	12/13741	0.0335452	0.179863	0.136798	P4hb	1
GO:0005545	1-phosphatidylinositol binding	1/39	12/13741	0.0335452	0.179863	0.136798	Wdfy1	1
GO:0016864	intramolecular oxidoreductase activity, transposing S-S bonds	1/39	12/13741	0.0335452	0.179863	0.136798	P4hb	1
GO:0019215	intermediate filament binding	1/39	12/13741	0.0335452	0.179863	0.136798	Nme1	1
GO:0030414	peptidase inhibitor activity	2/39	103/13741	0.0344443	0.179863	0.136798	Gapdh/Serpina3g	2
GO:0061135	endopeptidase regulator activity	2/39	105/13741	0.0356754	0.179863	0.136798	Gapdh/Serpina3g	2
GO:0015037	peptide disulfide oxidoreductase activity	1/39	13/13741	0.0362906	0.179863	0.136798	P4hb	1
GO:0015252	proton channel activity	1/39	13/13741	0.0362906	0.179863	0.136798	Atp5d	1
GO:0046935	1-phosphatidylinositol-3-kinase regulator activity	1/39	13/13741	0.0362906	0.179863	0.136798	Cish	1
GO:0008236	serine-type peptidase activity	2/39	111/13741	0.03947	0.179863	0.136798	Gzmc/Gzmb	2
GO:0004550	nucleoside diphosphate kinase activity	1/39	15/13741	0.0417587	0.179863	0.136798	Nme1	1
GO:0004623	phospholipase A2 activity	1/39	15/13741	0.0417587	0.179863	0.136798	Prdx6	1
GO:0005540	hyaluronic acid binding	1/39	15/13741	0.0417587	0.179863	0.136798	C1qbp	1
GO:0016825	hydrolase activity, acting on acid phosphorus-nitrogen bonds	2/39	115/13741	0.0420818	0.179863	0.136798	Gzmc/Gzmb	2
GO:0017171	serine hydrolase activity	2/39	115/13741	0.0420818	0.179863	0.136798	Gzmc/Gzmb	2
GO:0002020	protease binding	2/39	118/13741	0.0440824	0.179863	0.136798	Aldoa/Mif	2
GO:0008139	nuclear localization sequence binding	1/39	16/13741	0.0444813	0.179863	0.136798	Nfkbia	1
GO:0047485	protein N-terminus binding	2/39	120/13741	0.0454357	0.179863	0.136798	Eif5a/Ywhaq	2
GO:0001848	complement binding	1/39	17/13741	0.0471965	0.179863	0.136798	C1qbp	1
GO:0003746	translation elongation factor activity	1/39	17/13741	0.0471965	0.179863	0.136798	Eif5a	1
GO:0031489	myosin V binding	1/39	17/13741	0.0471965	0.179863	0.136798	Fus	1
GO:0031690	adrenergic receptor binding	1/39	17/13741	0.0471965	0.179863	0.136798	C1qbp	1
GO:0004602	glutathione peroxidase activity	1/39	18/13741	0.0499041	0.179863	0.136798	Prdx6	1
GO:0016769	transferase activity, transferring nitrogenous groups	1/39	18/13741	0.0499041	0.179863	0.136798	Gapdh	1
GO:0035014	phosphatidylinositol 3-kinase regulator activity	1/39	18/13741	0.0499041	0.179863	0.136798	Cish	1
GO:0042056	chemoattractant activity	1/39	18/13741	0.0499041	0.179863	0.136798	Mif	1
GO:0061134	peptidase regulator activity	2/39	133/13741	0.0545976	0.191327	0.145518	Gapdh/Serpina3g	2
GO:0045505	dynein intermediate chain binding	1/39	20/13741	0.0552969	0.191327	0.145518	Ran	1
GO:0000062	fatty-acyl-CoA binding	1/39	22/13741	0.0606598	0.199202	0.151507	Acbd6	1
GO:0030371	translation repressor activity	1/39	23/13741	0.0633301	0.199202	0.151507	Rbm3	1
GO:0030515	snoRNA binding	1/39	23/13741	0.0633301	0.199202	0.151507	Gar1	1
GO:0046965	retinoid X receptor binding	1/39	23/13741	0.0633301	0.199202	0.151507	Fus	1
GO:0051537	2 iron, 2 sulfur cluster binding	1/39	23/13741	0.0633301	0.199202	0.151507	Uqcrfs1	1
GO:0016866	intramolecular transferase activity	1/39	24/13741	0.065993	0.203871	0.155059	Pgam1	1
GO:0008266	poly(U) RNA binding	1/39	25/13741	0.0686486	0.208355	0.158469	Rbm3	1
GO:0046966	thyroid hormone receptor binding	1/39	26/13741	0.0712968	0.209692	0.159486	Fus	1
GO:0016829	lyase activity	2/39	158/13741	0.0738408	0.209692	0.159486	Aldoa/Tpi1	2
GO:0043015	gamma-tubulin binding	1/39	27/13741	0.0739377	0.209692	0.159486	Nme1	1
GO:0071889	14-3-3 protein binding	1/39	27/13741	0.0739377	0.209692	0.159486	Ywhaq	1
GO:0008187	poly-pyrimidine tract binding	1/39	29/13741	0.0791975	0.215801	0.164132	Rbm3	1
GO:1901567	fatty acid derivative binding	1/39	29/13741	0.0791975	0.215801	0.164132	Acbd6	1
GO:0035255	ionotropic glutamate receptor binding	1/39	30/13741	0.0818164	0.215801	0.164132	Fus	1
GO:0036002	pre-mRNA binding	1/39	31/13741	0.0844281	0.215801	0.164132	Snrpc	1
GO:0000287	magnesium ion binding	2/39	173/13741	0.0862886	0.215801	0.164132	Nme1/Ran	2
GO:0051059	NF-kappaB binding	1/39	32/13741	0.0870326	0.215801	0.164132	Nfkbia	1
GO:0005164	tumor necrosis factor receptor binding	1/39	33/13741	0.0896299	0.215801	0.164132	Traf1	1
GO:0042974	retinoic acid receptor binding	1/39	33/13741	0.0896299	0.215801	0.164132	Fus	1
GO:0097718	disordered domain specific binding	1/39	33/13741	0.0896299	0.215801	0.164132	Gapdh	1
GO:0004601	peroxidase activity	1/39	34/13741	0.0922199	0.215801	0.164132	Prdx6	1
GO:0005048	signal sequence binding	1/39	34/13741	0.0922199	0.215801	0.164132	Nfkbia	1
GO:0015036	disulfide oxidoreductase activity	1/39	35/13741	0.0948028	0.215801	0.164132	P4hb	1
GO:0016620	oxidoreductase activity, acting on the aldehyde or oxo group of donors, NAD or NADP as acceptor	1/39	35/13741	0.0948028	0.215801	0.164132	Gapdh	1
GO:0017069	snRNA binding	1/39	35/13741	0.0948028	0.215801	0.164132	Eif5a	1
GO:0019205	nucleobase-containing compound kinase activity	1/39	35/13741	0.0948028	0.215801	0.164132	Nme1	1
GO:0016684	oxidoreductase activity, acting on peroxide as acceptor	1/39	38/13741	0.102509	0.230311	0.175168	Prdx6	1
GO:0004869	cysteine-type endopeptidase inhibitor activity	1/39	39/13741	0.105063	0.233024	0.177232	Serpina3g	1
GO:0016706	2-oxoglutarate-dependent dioxygenase activity	1/39	42/13741	0.112683	0.237735	0.180814	P4hb	1
GO:0016830	carbon-carbon lyase activity	1/39	42/13741	0.112683	0.237735	0.180814	Aldoa	1
GO:0016903	oxidoreductase activity, acting on the aldehyde or oxo group of donors	1/39	42/13741	0.112683	0.237735	0.180814	Gapdh	1
GO:0030331	estrogen receptor binding	1/39	42/13741	0.112683	0.237735	0.180814	Fus	1
GO:0032813	tumor necrosis factor receptor superfamily binding	1/39	44/13741	0.117729	0.243909	0.185511	Traf1	1
GO:0030246	carbohydrate binding	2/39	209/13741	0.11843	0.243909	0.185511	Aldoa/Klrb1a	2
GO:0005126	cytokine receptor binding	2/39	216/13741	0.124995	0.254402	0.193491	Mif/Traf1	2
GO:0004867	serine-type endopeptidase inhibitor activity	1/39	48/13741	0.127735	0.256956	0.195434	Serpina3g	1
GO:0016667	oxidoreductase activity, acting on a sulfur group of donors	1/39	50/13741	0.132697	0.263869	0.200692	P4hb	1
GO:0035254	glutamate receptor binding	1/39	52/13741	0.137632	0.270571	0.205789	Fus	1
GO:0003729	mRNA binding	2/39	231/13741	0.139352	0.270875	0.20602	Rbm3/C1qbp	2
GO:0004536	deoxyribonuclease activity	1/39	54/13741	0.142539	0.27098	0.2061	Nme1	1
GO:0030145	manganese ion binding	1/39	54/13741	0.142539	0.27098	0.2061	Pim1	1
GO:0005080	protein kinase C binding	1/39	55/13741	0.144982	0.272629	0.207354	C1qbp	1
GO:0009055	electron transfer activity	1/39	59/13741	0.154687	0.274523	0.208794	Uqcrfs1	1
GO:0004857	enzyme inhibitor activity	2/39	249/13741	0.157035	0.274523	0.208794	Gapdh/Serpina3g	2
GO:0061629	RNA polymerase II-specific DNA-binding transcription factor binding	2/39	249/13741	0.157035	0.274523	0.208794	Nfkbia/Fus	2
GO:0016209	antioxidant activity	1/39	60/13741	0.157097	0.274523	0.208794	Prdx6	1
GO:0017022	myosin binding	1/39	60/13741	0.157097	0.274523	0.208794	Fus	1
GO:0051536	iron-sulfur cluster binding	1/39	60/13741	0.157097	0.274523	0.208794	Uqcrfs1	1
GO:0051540	metal cluster binding	1/39	60/13741	0.157097	0.274523	0.208794	Uqcrfs1	1
GO:0016835	carbon-oxygen lyase activity	1/39	62/13741	0.161896	0.28008	0.213021	Tpi1	1
GO:0004620	phospholipase activity	1/39	65/13741	0.169044	0.289551	0.220225	Prdx6	1
GO:0019843	rRNA binding	1/39	68/13741	0.176134	0.297565	0.22632	Rbm3	1
GO:0033218	amide binding	2/39	269/13741	0.177163	0.297565	0.22632	Nfkbia/Acbd6	2
GO:0048029	monosaccharide binding	1/39	70/13741	0.180827	0.299133	0.227512	Aldoa	1
GO:0019003	GDP binding	1/39	71/13741	0.183164	0.299133	0.227512	Ran	1
GO:0004175	endopeptidase activity	2/39	275/13741	0.183284	0.299133	0.227512	Gzmc/Gzmb	2
GO:0016298	lipase activity	1/39	74/13741	0.190136	0.307416	0.233812	Prdx6	1
GO:0008135	translation factor activity, RNA binding	1/39	75/13741	0.192447	0.308271	0.234462	Eif5a	1
GO:0035258	steroid hormone receptor binding	1/39	77/13741	0.197049	0.312748	0.237867	Fus	1
GO:0003730	mRNA 3'-UTR binding	1/39	78/13741	0.199341	0.312951	0.238022	Rbm3	1
GO:0015631	tubulin binding	2/39	292/13741	0.200795	0.312951	0.238022	Gapdh/Nme1	2
GO:0051213	dioxygenase activity	1/39	80/13741	0.203906	0.314961	0.239551	P4hb	1
GO:0003727	single-stranded RNA binding	1/39	85/13741	0.215206	0.329475	0.25059	Rbm3	1
GO:0052689	carboxylic ester hydrolase activity	1/39	89/13741	0.224134	0.340133	0.258696	Prdx6	1
GO:0015078	proton transmembrane transporter activity	1/39	91/13741	0.228561	0.341216	0.25952	Atp5d	1
GO:0140297	DNA-binding transcription factor binding	2/39	319/13741	0.229001	0.341216	0.25952	Nfkbia/Fus	2
GO:0016616	oxidoreductase activity, acting on the CH-OH group of donors, NAD or NADP as acceptor	1/39	92/13741	0.230765	0.341216	0.25952	Ldha	1
GO:0005525	GTP binding	2/39	326/13741	0.23637	0.344491	0.26201	Nme1/Ran	2
GO:0032550	purine ribonucleoside binding	2/39	333/13741	0.243755	0.344491	0.26201	Nme1/Ran	2
GO:0016614	oxidoreductase activity, acting on CH-OH group of donors	1/39	98/13741	0.243861	0.344491	0.26201	Ldha	1
GO:0001883	purine nucleoside binding	2/39	335/13741	0.245867	0.344491	0.26201	Nme1/Ran	2
GO:0032549	ribonucleoside binding	2/39	336/13741	0.246924	0.344491	0.26201	Nme1/Ran	2
GO:0005178	integrin binding	1/39	101/13741	0.250328	0.344491	0.26201	P4hb	1
GO:0016705	oxidoreductase activity, acting on paired donors, with incorporation or reduction of molecular oxygen	1/39	102/13741	0.252471	0.344491	0.26201	P4hb	1
GO:0001882	nucleoside binding	2/39	344/13741	0.255384	0.344491	0.26201	Nme1/Ran	2
GO:0019001	guanyl nucleotide binding	2/39	344/13741	0.255384	0.344491	0.26201	Nme1/Ran	2
GO:0032561	guanyl ribonucleotide binding	2/39	344/13741	0.255384	0.344491	0.26201	Nme1/Ran	2
GO:0016922	nuclear receptor binding	1/39	104/13741	0.25674	0.344491	0.26201	Fus	1
GO:0003697	single-stranded DNA binding	1/39	105/13741	0.258866	0.344491	0.26201	Nme1	1
GO:0044325	ion channel binding	1/39	105/13741	0.258866	0.344491	0.26201	Ywhaq	1
GO:0005125	cytokine activity	1/39	126/13741	0.30216	0.396676	0.301701	Mif	1
GO:0004674	protein serine/threonine kinase activity	2/39	390/13741	0.304084	0.396676	0.301701	Pim1/Pim2	2
GO:0031072	heat shock protein binding	1/39	128/13741	0.306152	0.396676	0.301701	Nfkbia	1
GO:0048037	cofactor binding	2/39	393/13741	0.307252	0.396676	0.301701	Uqcrfs1/Acbd6	2
GO:0005539	glycosaminoglycan binding	1/39	134/13741	0.317996	0.407506	0.309938	C1qbp	1
GO:0035257	nuclear hormone receptor binding	1/39	138/13741	0.325783	0.413253	0.314309	Fus	1
GO:0070011	peptidase activity, acting on L-amino acid peptides	2/39	412/13741	0.327258	0.413253	0.314309	Gzmc/Gzmb	2
GO:0008233	peptidase activity	2/39	432/13741	0.348174	0.434607	0.33055	Gzmc/Gzmb	2
GO:0046982	protein heterodimerization activity	2/39	435/13741	0.351296	0.434607	0.33055	P4hb/Ran	2
GO:0031406	carboxylic acid binding	1/39	152/13741	0.352358	0.434607	0.33055	C1qbp	1
GO:0051427	hormone receptor binding	1/39	153/13741	0.354217	0.434607	0.33055	Fus	1
GO:0003735	structural constituent of ribosome	1/39	157/13741	0.3616	0.43746	0.33272	Mrpl10	1
GO:0043177	organic acid binding	1/39	157/13741	0.3616	0.43746	0.33272	C1qbp	1
GO:0003714	transcription corepressor activity	1/39	160/13741	0.367083	0.440137	0.334756	C1qbp	1
GO:0051015	actin filament binding	1/39	161/13741	0.368901	0.440137	0.334756	Capg	1
GO:0004518	nuclease activity	1/39	168/13741	0.381482	0.447999	0.340735	Nme1	1
GO:0019207	kinase regulator activity	1/39	168/13741	0.381482	0.447999	0.340735	Cish	1
GO:0005261	cation channel activity	1/39	169/13741	0.383259	0.447999	0.340735	Atp5d	1
GO:1901681	sulfur compound binding	1/39	175/13741	0.393818	0.457252	0.347773	Acbd6	1
GO:0140097	catalytic activity, acting on DNA	1/39	180/13741	0.402483	0.464197	0.353055	Nme1	1
GO:0050839	cell adhesion molecule binding	1/39	183/13741	0.407624	0.467013	0.355197	P4hb	1
GO:0001664	G protein-coupled receptor binding	1/39	189/13741	0.417776	0.475495	0.361648	C1qbp	1
GO:0008022	protein C-terminus binding	1/39	205/13741	0.444028	0.502071	0.381861	Ywhaq	1
GO:0015077	monovalent inorganic cation transmembrane transporter activity	1/39	210/13741	0.451993	0.504988	0.38408	Atp5d	1
GO:0008017	microtubule binding	1/39	212/13741	0.455147	0.504988	0.38408	Gapdh	1
GO:0005216	ion channel activity	1/39	214/13741	0.458284	0.504988	0.38408	Atp5d	1
GO:0042277	peptide binding	1/39	214/13741	0.458284	0.504988	0.38408	Nfkbia	1
GO:0035091	phosphatidylinositol binding	1/39	216/13741	0.461403	0.505207	0.384247	Wdfy1	1
GO:0015267	channel activity	1/39	232/13741	0.485735	0.525201	0.399453	Atp5d	1
GO:0022803	passive transmembrane transporter activity	1/39	232/13741	0.485735	0.525201	0.399453	Atp5d	1
GO:0050662	coenzyme binding	1/39	245/13741	0.504713	0.542332	0.412482	Acbd6	1
GO:0048018	receptor ligand activity	1/39	251/13741	0.513241	0.54809	0.416862	Mif	1
GO:0030546	signaling receptor activator activity	1/39	257/13741	0.521625	0.553626	0.421073	Mif	1
GO:0003924	GTPase activity	1/39	269/13741	0.537973	0.567496	0.431622	Ran	1
GO:0030545	receptor regulator activity	1/39	274/13741	0.544623	0.571029	0.434309	Mif	1
GO:0005543	phospholipid binding	1/39	339/13741	0.623031	0.648814	0.49347	Wdfy1	1
GO:0003779	actin binding	1/39	342/13741	0.626312	0.648814	0.49347	Capg	1
GO:0022890	inorganic cation transmembrane transporter activity	1/39	346/13741	0.630644	0.649414	0.493926	Atp5d	1
GO:0016887	ATPase activity	1/39	371/13741	0.656633	0.672175	0.511237	Atp5d	1
GO:0008324	cation transmembrane transporter activity	1/39	381/13741	0.666522	0.678284	0.515884	Atp5d	1
GO:0003712	transcription coregulator activity	1/39	398/13741	0.682699	0.690684	0.525315	C1qbp	1
GO:0005198	structural molecule activity	1/39	413/13741	0.696337	0.700385	0.532693	Mrpl10	1
GO:0015318	inorganic molecular entity transmembrane transporter activity	1/39	470/13741	0.74314	0.74314	0.565212	Atp5d	1

## Sheet: Nr4a1+ Mono
ID	Description	GeneRatio	BgRatio	pvalue	p.adjust	qvalue	geneID	Count
GO:0070181	small ribosomal subunit rRNA binding	2/27	11/13741	0.00020228	0.0120008	0.00867685	Rbm3/Cirbp	2
GO:0019215	intermediate filament binding	2/27	12/13741	0.000242441	0.0120008	0.00867685	Nme1/Vim	2
GO:0043024	ribosomal small subunit binding	2/27	15/13741	0.000384302	0.012682	0.0091693	Nme1/Pim1	2
GO:0030371	translation repressor activity	2/27	23/13741	0.00091705	0.0214786	0.0155295	Rbm3/Cirbp	2
GO:0008266	poly(U) RNA binding	2/27	25/13741	0.00108478	0.0214786	0.0155295	Rbm3/Cirbp	2
GO:0008187	poly-pyrimidine tract binding	2/27	29/13741	0.00146098	0.0241061	0.0174292	Rbm3/Cirbp	2
GO:0043021	ribonucleoprotein complex binding	3/27	143/13741	0.00268823	0.0380193	0.0274887	Rbm3/Nme1/Pim1	3
GO:0048306	calcium-dependent protein binding	2/27	58/13741	0.00574333	0.0710738	0.0513877	S100a4/S100a6	2
GO:0019843	rRNA binding	2/27	68/13741	0.00781997	0.0860197	0.0621939	Rbm3/Cirbp	2
GO:0003730	mRNA 3'-UTR binding	2/27	78/13741	0.0101853	0.100834	0.072905	Rbm3/Cirbp	2
GO:0003727	single-stranded RNA binding	2/27	85/13741	0.0120067	0.10806	0.0781298	Rbm3/Cirbp	2
GO:0005523	tropomyosin binding	1/27	10/13741	0.0194827	0.130889	0.0946355	S100a6	1
GO:0005159	insulin-like growth factor receptor binding	1/27	11/13741	0.0214108	0.130889	0.0946355	Socs1	1
GO:0002020	protease binding	2/27	118/13741	0.0223137	0.130889	0.0946355	Sell/Fn1	2
GO:0043023	ribosomal large subunit binding	1/27	12/13741	0.0233352	0.130889	0.0946355	Rbm3	1
GO:0045182	translation regulator activity	2/27	122/13741	0.0237446	0.130889	0.0946355	Rbm3/Cirbp	2
GO:0005212	structural constituent of eye lens	1/27	13/13741	0.0252559	0.130889	0.0946355	Vim	1
GO:0044548	S100 protein binding	1/27	13/13741	0.0252559	0.130889	0.0946355	S100a6	1
GO:0046935	1-phosphatidylinositol-3-kinase regulator activity	1/27	13/13741	0.0252559	0.130889	0.0946355	Socs1	1
GO:0008301	DNA binding, bending	1/27	14/13741	0.027173	0.130889	0.0946355	Crip1	1
GO:0004550	nucleoside diphosphate kinase activity	1/27	15/13741	0.0290865	0.130889	0.0946355	Nme1	1
GO:0016208	AMP binding	1/27	15/13741	0.0290865	0.130889	0.0946355	Aprt	1
GO:0051861	glycolipid binding	1/27	16/13741	0.0309963	0.133419	0.0964646	Sell	1
GO:0004602	glutathione peroxidase activity	1/27	18/13741	0.0348052	0.137829	0.0996528	Gpx4	1
GO:0035014	phosphatidylinositol 3-kinase regulator activity	1/27	18/13741	0.0348052	0.137829	0.0996528	Socs1	1
GO:0000978	RNA polymerase II cis-regulatory region sequence-specific DNA binding	3/27	414/13741	0.0465258	0.155302	0.112287	Irf1/Mafb/Ifi203	3
GO:0005509	calcium ion binding	3/27	414/13741	0.0465258	0.155302	0.112287	S100a4/S100a6/Sell	3
GO:0043236	laminin binding	1/27	25/13741	0.048023	0.155302	0.112287	Lgals1	1
GO:0043394	proteoglycan binding	1/27	25/13741	0.048023	0.155302	0.112287	Fn1	1
GO:0048020	CCR chemokine receptor binding	1/27	25/13741	0.048023	0.155302	0.112287	Ccl6	1
GO:0050839	cell adhesion molecule binding	2/27	183/13741	0.0498059	0.155302	0.112287	Sell/Fn1	2
GO:0000987	cis-regulatory region sequence-specific DNA binding	3/27	427/13741	0.05021	0.155302	0.112287	Irf1/Mafb/Ifi203	3
GO:0043015	gamma-tubulin binding	1/27	27/13741	0.0517674	0.155302	0.112287	Nme1	1
GO:0008009	chemokine activity	1/27	29/13741	0.0554976	0.161596	0.116837	Ccl6	1
GO:0016504	peptidase activator activity	1/27	31/13741	0.0592137	0.164394	0.11886	Fn1	1
GO:0097718	disordered domain specific binding	1/27	33/13741	0.0629157	0.164394	0.11886	Fn1	1
GO:0030246	carbohydrate binding	2/27	209/13741	0.0630286	0.164394	0.11886	Lgals1/Sell	2
GO:0004601	peroxidase activity	1/27	34/13741	0.0647614	0.164394	0.11886	Gpx4	1
GO:0051721	protein phosphatase 2A binding	1/27	34/13741	0.0647614	0.164394	0.11886	Vim	1
GO:0019205	nucleobase-containing compound kinase activity	1/27	35/13741	0.0666036	0.164844	0.119185	Nme1	1
GO:0031491	nucleosome binding	1/27	36/13741	0.0684424	0.165263	0.119489	H1f0	1
GO:0016684	oxidoreductase activity, acting on peroxide as acceptor	1/27	38/13741	0.0721094	0.168856	0.122087	Gpx4	1
GO:0042379	chemokine receptor binding	1/27	39/13741	0.0739377	0.168856	0.122087	Ccl6	1
GO:0003729	mRNA binding	2/27	231/13741	0.0750473	0.168856	0.122087	Rbm3/Cirbp	2
GO:0016776	phosphotransferase activity, phosphate group as acceptor	1/27	41/13741	0.0775838	0.170684	0.123408	Nme1	1
GO:0050840	extracellular matrix binding	1/27	43/13741	0.0812162	0.174791	0.126378	Lgals1	1
GO:0016763	transferase activity, transferring pentosyl groups	1/27	46/13741	0.0866389	0.182495	0.131947	Aprt	1
GO:0005200	structural constituent of cytoskeleton	1/27	50/13741	0.0938213	0.193506	0.139909	Vim	1
GO:0019210	kinase inhibitor activity	1/27	53/13741	0.0991723	0.19596	0.141683	Socs1	1
GO:0004536	deoxyribonuclease activity	1/27	54/13741	0.100949	0.19596	0.141683	Nme1	1
GO:0030145	manganese ion binding	1/27	54/13741	0.100949	0.19596	0.141683	Pim1	1
GO:0097110	scaffold protein binding	1/27	56/13741	0.104493	0.198938	0.143836	Vim	1
GO:0016209	antioxidant activity	1/27	60/13741	0.11154	0.207925	0.150334	Gpx4	1
GO:0001228	DNA-binding transcription activator activity, RNA polymerase II-specific	2/27	297/13741	0.114874	0.207925	0.150334	Irf1/Mafb	2
GO:0001216	DNA-binding transcription activator activity	2/27	298/13741	0.115514	0.207925	0.150334	Irf1/Mafb	2
GO:0031490	chromatin DNA binding	1/27	65/13741	0.120274	0.212627	0.153733	H1f0	1
GO:0048029	monosaccharide binding	1/27	70/13741	0.128925	0.223922	0.1619	Lgals1	1
GO:0003725	double-stranded RNA binding	1/27	76/13741	0.139198	0.237597	0.171787	Vim	1
GO:0005201	extracellular matrix structural constituent	1/27	87/13741	0.15773	0.264666	0.191358	Fn1	1
GO:0051087	chaperone binding	1/27	91/13741	0.164373	0.271216	0.196094	Fn1	1
GO:0008201	heparin binding	1/27	100/13741	0.179136	0.288635	0.208689	Fn1	1
GO:0005178	integrin binding	1/27	101/13741	0.180761	0.288635	0.208689	Fn1	1
GO:0003697	single-stranded DNA binding	1/27	105/13741	0.187229	0.294217	0.212725	Nme1	1
GO:0005198	structural molecule activity	2/27	413/13741	0.194194	0.300394	0.217191	Vim/Fn1	2
GO:0005125	cytokine activity	1/27	126/13741	0.220388	0.335668	0.242695	Ccl6	1
GO:0061134	peptidase regulator activity	1/27	133/13741	0.231149	0.343802	0.248576	Fn1	1
GO:0005539	glycosaminoglycan binding	1/27	134/13741	0.232674	0.343802	0.248576	Fn1	1
GO:0019903	protein phosphatase binding	1/27	155/13741	0.264044	0.384418	0.277942	Vim	1
GO:0004518	nuclease activity	1/27	168/13741	0.282841	0.400018	0.289221	Nme1	1
GO:0019207	kinase regulator activity	1/27	168/13741	0.282841	0.400018	0.289221	Socs1	1
GO:0000287	magnesium ion binding	1/27	173/13741	0.289947	0.401221	0.290091	Nme1	1
GO:1901681	sulfur compound binding	1/27	175/13741	0.29277	0.401221	0.290091	Fn1	1
GO:0140097	catalytic activity, acting on DNA	1/27	180/13741	0.299781	0.401221	0.290091	Nme1	1
GO:0001217	DNA-binding transcription repressor activity	1/27	183/13741	0.303956	0.401221	0.290091	Ifi203	1
GO:0001227	DNA-binding transcription repressor activity, RNA polymerase II-specific	1/27	183/13741	0.303956	0.401221	0.290091	Ifi203	1
GO:0001664	G protein-coupled receptor binding	1/27	189/13741	0.312233	0.406724	0.29407	Ccl6	1
GO:0019902	phosphatase binding	1/27	200/13741	0.327162	0.420636	0.304128	Vim	1
GO:0008022	protein C-terminus binding	1/27	205/13741	0.333844	0.423725	0.306362	Fn1	1
GO:0042277	peptide binding	1/27	214/13741	0.345711	0.425725	0.307808	Crip1	1
GO:0016757	transferase activity, transferring glycosyl groups	1/27	215/13741	0.347017	0.425725	0.307808	Aprt	1
GO:0005126	cytokine receptor binding	1/27	216/13741	0.348321	0.425725	0.307808	Ccl6	1
GO:0004857	enzyme inhibitor activity	1/27	249/13741	0.389956	0.468038	0.338401	Socs1	1
GO:0048018	receptor ligand activity	1/27	251/13741	0.392396	0.468038	0.338401	Ccl6	1
GO:0030546	signaling receptor activator activity	1/27	257/13741	0.399657	0.471025	0.34056	Ccl6	1
GO:0033218	amide binding	1/27	269/13741	0.413931	0.482107	0.348573	Crip1	1
GO:0030545	receptor regulator activity	1/27	274/13741	0.419781	0.483236	0.349389	Ccl6	1
GO:0015631	tubulin binding	1/27	292/13741	0.44038	0.501122	0.362321	Nme1	1
GO:0005525	GTP binding	1/27	326/13741	0.477383	0.516893	0.373723	Nme1	1
GO:0032550	purine ribonucleoside binding	1/27	333/13741	0.484704	0.516893	0.373723	Nme1	1
GO:0001883	purine nucleoside binding	1/27	335/13741	0.486777	0.516893	0.373723	Nme1	1
GO:0032549	ribonucleoside binding	1/27	336/13741	0.487811	0.516893	0.373723	Nme1	1
GO:0003779	actin binding	1/27	342/13741	0.493971	0.516893	0.373723	S100a4	1
GO:0001882	nucleoside binding	1/27	344/13741	0.496008	0.516893	0.373723	Nme1	1
GO:0019001	guanyl nucleotide binding	1/27	344/13741	0.496008	0.516893	0.373723	Nme1	1
GO:0032561	guanyl ribonucleotide binding	1/27	344/13741	0.496008	0.516893	0.373723	Nme1	1
GO:0004674	protein serine/threonine kinase activity	1/27	390/13741	0.540746	0.557644	0.403188	Pim1	1
GO:0008047	enzyme activator activity	1/27	397/13741	0.54721	0.558492	0.403801	Fn1	1
GO:0046982	protein heterodimerization activity	1/27	435/13741	0.580797	0.586723	0.424212	Mafb	1
GO:0003682	chromatin binding	1/27	483/13741	0.619805	0.619805	0.448131	H1f0	1

## Sheet: Act Cd8+ (late)
ID	Description	GeneRatio	BgRatio	pvalue	p.adjust	qvalue	geneID	Count
GO:0016538	cyclin-dependent protein serine/threonine kinase regulator activity	2/20	41/13741	0.00159517	0.0848911	0.0528603	Ccnb2/Cdkn1a	2
GO:0004857	enzyme inhibitor activity	3/20	249/13741	0.00533535	0.0848911	0.0528603	Gapdh/Cdkn1a/Birc5	3
GO:0015631	tubulin binding	3/20	292/13741	0.00828288	0.0848911	0.0528603	Gapdh/Stmn1/Birc5	3
GO:0004252	serine-type endopeptidase activity	2/20	96/13741	0.00845599	0.0848911	0.0528603	Gzmc/Gzmf	2
GO:0004866	endopeptidase inhibitor activity	2/20	98/13741	0.00879857	0.0848911	0.0528603	Gapdh/Birc5	2
GO:0030414	peptidase inhibitor activity	2/20	103/13741	0.009682	0.0848911	0.0528603	Gapdh/Birc5	2
GO:0061135	endopeptidase regulator activity	2/20	105/13741	0.0100461	0.0848911	0.0528603	Gapdh/Birc5	2
GO:0008236	serine-type peptidase activity	2/20	111/13741	0.0111744	0.0848911	0.0528603	Gzmc/Gzmf	2
GO:0016825	hydrolase activity, acting on acid phosphorus-nitrogen bonds	2/20	115/13741	0.0119565	0.0848911	0.0528603	Gzmc/Gzmf	2
GO:0017171	serine hydrolase activity	2/20	115/13741	0.0119565	0.0848911	0.0528603	Gzmc/Gzmf	2
GO:0061134	peptidase regulator activity	2/20	133/13741	0.0157632	0.0946688	0.0589487	Gapdh/Birc5	2
GO:0019887	protein kinase regulator activity	2/20	139/13741	0.0171337	0.0946688	0.0589487	Ccnb2/Cdkn1a	2
GO:0004861	cyclin-dependent protein serine/threonine kinase inhibitor activity	1/20	12/13741	0.0173337	0.0946688	0.0589487	Cdkn1a	1
GO:0002161	aminoacyl-tRNA editing activity	1/20	13/13741	0.0187652	0.0951666	0.0592586	Lars2	1
GO:0016722	oxidoreductase activity, oxidizing metal ions	1/20	14/13741	0.0201948	0.0955886	0.0595214	Fth1	1
GO:0019865	immunoglobulin binding	1/20	15/13741	0.0216223	0.0959491	0.0597459	Fcer1g	1
GO:0019207	kinase regulator activity	2/20	168/13741	0.0244385	0.0967587	0.06025	Ccnb2/Cdkn1a	2
GO:0016769	transferase activity, transferring nitrogenous groups	1/20	18/13741	0.0258932	0.0967587	0.06025	Gapdh	1
GO:0070300	phosphatidic acid binding	1/20	18/13741	0.0258932	0.0967587	0.06025	Nrgn	1
GO:0008198	ferrous iron binding	1/20	21/13741	0.0301463	0.107019	0.0666392	Fth1	1
GO:0043027	cysteine-type endopeptidase inhibitor activity involved in apoptotic process	1/20	24/13741	0.0343818	0.113602	0.0707381	Birc5	1
GO:0030291	protein serine/threonine kinase inhibitor activity	1/20	26/13741	0.0371956	0.113602	0.0707381	Cdkn1a	1
GO:0008017	microtubule binding	2/20	212/13741	0.0375106	0.113602	0.0707381	Gapdh/Birc5	2
GO:0000979	RNA polymerase II core promoter sequence-specific DNA binding	1/20	32/13741	0.0455906	0.113602	0.0707381	H2afz	1
GO:0030332	cyclin binding	1/20	32/13741	0.0455906	0.113602	0.0707381	Cdkn1a	1
GO:0008536	Ran GTPase binding	1/20	33/13741	0.046983	0.113602	0.0707381	Birc5	1
GO:0043028	cysteine-type endopeptidase regulator activity involved in apoptotic process	1/20	33/13741	0.046983	0.113602	0.0707381	Birc5	1
GO:0097718	disordered domain specific binding	1/20	33/13741	0.046983	0.113602	0.0707381	Gapdh	1
GO:0016620	oxidoreductase activity, acting on the aldehyde or oxo group of donors, NAD or NADP as acceptor	1/20	35/13741	0.049762	0.113602	0.0707381	Gapdh	1
GO:0031491	nucleosome binding	1/20	36/13741	0.0511486	0.113602	0.0707381	H2afz	1
GO:0005547	phosphatidylinositol-3,4,5-trisphosphate binding	1/20	37/13741	0.0525332	0.113602	0.0707381	Nrgn	1
GO:0004869	cysteine-type endopeptidase inhibitor activity	1/20	39/13741	0.0552969	0.113602	0.0707381	Birc5	1
GO:0005507	copper ion binding	1/20	39/13741	0.0552969	0.113602	0.0707381	Mt1	1
GO:0004812	aminoacyl-tRNA ligase activity	1/20	41/13741	0.0580528	0.113602	0.0707381	Lars2	1
GO:0016875	ligase activity, forming carbon-oxygen bonds	1/20	41/13741	0.0580528	0.113602	0.0707381	Lars2	1
GO:0016903	oxidoreductase activity, acting on the aldehyde or oxo group of donors	1/20	42/13741	0.0594279	0.113602	0.0707381	Gapdh	1
GO:0004175	endopeptidase activity	2/20	275/13741	0.0598488	0.113602	0.0707381	Gzmc/Gzmf	2
GO:0001046	core promoter sequence-specific DNA binding	1/20	43/13741	0.0608011	0.113602	0.0707381	H2afz	1
GO:0004860	protein kinase inhibitor activity	1/20	48/13741	0.0676386	0.123137	0.0766753	Cdkn1a	1
GO:0019210	kinase inhibitor activity	1/20	53/13741	0.0744287	0.132111	0.0822633	Cdkn1a	1
GO:0048306	calcium-dependent protein binding	1/20	58/13741	0.0811719	0.140566	0.0875281	S100a4	1
GO:0030295	protein kinase activator activity	1/20	64/13741	0.0892021	0.149486	0.0930827	Cdkn1a	1
GO:0031490	chromatin DNA binding	1/20	65/13741	0.090534	0.149486	0.0930827	H2afz	1
GO:0019209	kinase activator activity	1/20	70/13741	0.0971656	0.15679	0.0976305	Cdkn1a	1
GO:0070011	peptidase activity, acting on L-amino acid peptides	2/20	412/13741	0.119624	0.185718	0.115643	Gzmc/Gzmf	2
GO:0052689	carboxylic ester hydrolase activity	1/20	89/13741	0.121949	0.185718	0.115643	Lars2	1
GO:0051087	chaperone binding	1/20	91/13741	0.12452	0.185718	0.115643	Birc5	1
GO:0005506	iron ion binding	1/20	93/13741	0.127084	0.185718	0.115643	Fth1	1
GO:0008233	peptidase activity	2/20	432/13741	0.129317	0.185718	0.115643	Gzmc/Gzmf	2
GO:0046982	protein heterodimerization activity	2/20	435/13741	0.130787	0.185718	0.115643	H2afz/Birc5	2
GO:0140375	immune receptor activity	1/20	101/13741	0.137268	0.191098	0.118994	Fcer1g	1
GO:0140101	catalytic activity, acting on a tRNA	1/20	111/13741	0.149839	0.204587	0.127393	Lars2	1
GO:0016874	ligase activity	1/20	131/13741	0.174461	0.233711	0.145528	Lars2	1
GO:1901981	phosphatidylinositol phosphate binding	1/20	139/13741	0.184118	0.242081	0.15074	Nrgn	1
GO:0005516	calmodulin binding	1/20	142/13741	0.187712	0.242319	0.150888	Nrgn	1
GO:0035091	phosphatidylinositol binding	1/20	216/13741	0.271746	0.344536	0.214537	Nrgn	1
GO:0031625	ubiquitin protein ligase binding	1/20	283/13741	0.340648	0.424316	0.264215	Cdkn1a	1
GO:0044389	ubiquitin-like protein ligase binding	1/20	300/13741	0.357119	0.437163	0.272214	Cdkn1a	1
GO:0140098	catalytic activity, acting on RNA	1/20	325/13741	0.380632	0.458049	0.28522	Lars2	1
GO:0005543	phospholipid binding	1/20	339/13741	0.39344	0.461095	0.287116	Nrgn	1
GO:0003779	actin binding	1/20	342/13741	0.396152	0.461095	0.287116	S100a4	1
GO:0017016	Ras GTPase binding	1/20	381/13741	0.430372	0.484844	0.301905	Birc5	1
GO:0048037	cofactor binding	1/20	393/13741	0.440526	0.484844	0.301905	Birc5	1
GO:0031267	small GTPase binding	1/20	394/13741	0.441364	0.484844	0.301905	Birc5	1
GO:0008047	enzyme activator activity	1/20	397/13741	0.443872	0.484844	0.301905	Cdkn1a	1
GO:0000978	RNA polymerase II cis-regulatory region sequence-specific DNA binding	1/20	414/13741	0.457881	0.485217	0.302137	H2afz	1
GO:0005509	calcium ion binding	1/20	414/13741	0.457881	0.485217	0.302137	S100a4	1
GO:0000987	cis-regulatory region sequence-specific DNA binding	1/20	427/13741	0.468368	0.489031	0.304511	H2afz	1
GO:0004888	transmembrane signaling receptor activity	1/20	464/13741	0.497169	0.511579	0.318552	Fcer1g	1
GO:0003682	chromatin binding	1/20	483/13741	0.511376	0.512849	0.319343	H2afz	1
GO:0051020	GTPase binding	1/20	485/13741	0.512849	0.512849	0.319343	Birc5	1

## Sheet: Cd4+
ID	Description	GeneRatio	BgRatio	pvalue	p.adjust	qvalue	geneID	Count
GO:0019955	cytokine binding	10/176	114/13741	1.98533e-06	0.000895385	0.000783684	Cd74/Plp2/Tgfbr1/Tnfrsf9/Ccr8/Il1rn/Ccr2/Crlf2/Il1r2/Ebi3	10
GO:0140375	immune receptor activity	9/176	101/13741	5.74661e-06	0.00129586	0.0011342	Cd74/Ctsh/Ccr8/Fcgr1/Ccr2/Crlf2/Fcer1g/Il1r2/Ebi3	9
GO:0004197	cysteine-type endopeptidase activity	7/176	71/13741	3.34723e-05	0.005032	0.00440425	Ctsh/Ctsb/Casp3/Ctsc/Lgmn/Ctss/Ctsz	7
GO:0048306	calcium-dependent protein binding	6/176	58/13741	9.44932e-05	0.0106541	0.00932498	S100a6/S100a4/Calm1/S100a11/Anxa1/Anxa2	6
GO:0050840	extracellular matrix binding	5/176	43/13741	0.000211363	0.019065	0.0166866	Lgals1/Tgfbi/Anxa2/Ctss/Lgals3	5
GO:0042287	MHC protein binding	4/176	27/13741	0.000362568	0.0268928	0.0235379	Cd74/Fam49b/Lag3/Cd81	4
GO:0005545	1-phosphatidylinositol binding	3/176	12/13741	0.000417405	0.0268928	0.0235379	Snx9/Eea1/Picalm	3
GO:0004896	cytokine receptor activity	6/176	86/13741	0.000817087	0.0420523	0.0368062	Cd74/Ccr8/Ccr2/Crlf2/Il1r2/Ebi3	6
GO:0019865	immunoglobulin binding	3/176	15/13741	0.000839181	0.0420523	0.0368062	Fcgr1/Fcer1g/Lgals3	3
GO:0015036	disulfide oxidoreductase activity	4/176	35/13741	0.000998812	0.0450464	0.0394268	Txn1/Glrx/Txnl1/Pgk1	4
GO:0061134	peptidase regulator activity	7/176	133/13741	0.00161336	0.0661476	0.0578955	Gapdh/Ctsh/Psme2/Cstb/Cst3/Ctsc/Prdx5	7
GO:0048029	monosaccharide binding	5/176	70/13741	0.0020128	0.0746842	0.0653672	Lgals1/Egln3/M6pr/Pgls/Lgals3	5
GO:0008234	cysteine-type peptidase activity	7/176	140/13741	0.00216207	0.0746842	0.0653672	Ctsh/Ctsb/Casp3/Ctsc/Lgmn/Ctss/Ctsz	7
GO:0050998	nitric-oxide synthase binding	3/176	21/13741	0.00231836	0.0746842	0.0653672	Cd74/Actb/Calm1	3
GO:0004888	transmembrane signaling receptor activity	14/176	464/13741	0.00260036	0.0781842	0.0684306	Cd74/Tgfbr1/Ctsh/Ccr8/Fcgr1/Ccr2/Crlf2/Fcer1g/Ramp1/Tnfrsf4/Lag3/Il1r2/Ebi3/Itgal	14
GO:0005200	structural constituent of cytoskeleton	4/176	50/13741	0.00378573	0.0870782	0.076215	Vim/Actb/Arpc5/Actg1	4
GO:0016667	oxidoreductase activity, acting on a sulfur group of donors	4/176	50/13741	0.00378573	0.0870782	0.076215	Txn1/Glrx/Txnl1/Pgk1	4
GO:0033293	monocarboxylic acid binding	4/176	50/13741	0.00378573	0.0870782	0.076215	Psap/Fabp5/Alox5ap/Dgat1	4
GO:0019903	protein phosphatase binding	7/176	155/13741	0.0038162	0.0870782	0.076215	Vim/Cdc27/Ap3b1/Ppp1r11/Ptpn1/Lmna/Lgals3	7
GO:0043236	laminin binding	3/176	25/13741	0.00386156	0.0870782	0.076215	Lgals1/Ctss/Lgals3	3
GO:0019902	phosphatase binding	8/176	200/13741	0.00424846	0.089444	0.0782857	Vim/Cdc27/Ap3b1/Ppp1r11/Ptpn1/Ctsc/Lmna/Lgals3	8
GO:0043621	protein self-association	4/176	52/13741	0.00436312	0.089444	0.0782857	Ctsh/Ctsb/Mdh2/Ctsc	4
GO:0004857	enzyme inhibitor activity	9/176	249/13741	0.00481589	0.0944332	0.0826525	Gapdh/Cib1/Casp3/Cstb/Ppp1r11/Cst3/Anxa1/Anxa2/Prdx5	9
GO:0019956	chemokine binding	3/176	28/13741	0.00534792	0.100496	0.0879592	Plp2/Ccr8/Ccr2	3
GO:0071933	Arp2/3 complex binding	2/176	10/13741	0.00686127	0.121311	0.106178	Snx9/Coro1b	2
GO:0016504	peptidase activator activity	3/176	31/13741	0.00713509	0.121311	0.106178	Ctsh/Psme2/Ctsc	3
GO:0016209	antioxidant activity	4/176	60/13741	0.00726254	0.121311	0.106178	Sod2/Alox5ap/Prdx5/Gpx1	4
GO:0016505	peptidase activator activity involved in apoptotic process	2/176	11/13741	0.00831576	0.125014	0.109418	Ctsh/Ctsc	2
GO:0046933	proton-transporting ATP synthase activity, rotational mechanism	2/176	11/13741	0.00831576	0.125014	0.109418	Atp5g1/Atp5g3	2
GO:0099511	voltage-gated calcium channel activity involved in regulation of cytosolic calcium levels	2/176	11/13741	0.00831576	0.125014	0.109418	Anxa2/Marcksl1	2
GO:0004175	endopeptidase activity	9/176	275/13741	0.00901885	0.126234	0.110486	Gzmb/Ctsh/Ctsb/Casp3/Ctsc/Lgmn/Psmb10/Ctss/Ctsz	9
GO:0004601	peroxidase activity	3/176	34/13741	0.00923663	0.126234	0.110486	Alox5ap/Prdx5/Gpx1	3
GO:0005504	fatty acid binding	3/176	34/13741	0.00923663	0.126234	0.110486	Fabp5/Alox5ap/Dgat1	3
GO:0019215	intermediate filament binding	2/176	12/13741	0.00989544	0.12751	0.111603	Vim/Nme1	2
GO:0023023	MHC protein complex binding	2/176	12/13741	0.00989544	0.12751	0.111603	Cd74/Fam49b	2
GO:0044325	ion channel binding	5/176	105/13741	0.0112383	0.130755	0.114443	Cib1/Calm1/S100a10/Flna/Id2	5
GO:0061135	endopeptidase regulator activity	5/176	105/13741	0.0112383	0.130755	0.114443	Gapdh/Psme2/Cstb/Cst3/Prdx5	5
GO:0015037	peptide disulfide oxidoreductase activity	2/176	13/13741	0.0115969	0.130755	0.114443	Txn1/Glrx	2
GO:0015252	proton channel activity	2/176	13/13741	0.0115969	0.130755	0.114443	Atp5g1/Atp5g3	2
GO:0044548	S100 protein binding	2/176	13/13741	0.0115969	0.130755	0.114443	S100a6/Anxa2	2
GO:0016684	oxidoreductase activity, acting on peroxide as acceptor	3/176	38/13741	0.0125458	0.138004	0.120787	Alox5ap/Prdx5/Gpx1	3
GO:0004869	cysteine-type endopeptidase inhibitor activity	3/176	39/13741	0.0134656	0.141904	0.124201	Cstb/Cst3/Prdx5	3
GO:0031406	carboxylic acid binding	6/176	152/13741	0.0135296	0.141904	0.124201	Psap/Egln3/Ass1/Fabp5/Alox5ap/Dgat1	6
GO:0099186	structural constituent of postsynapse	2/176	15/13741	0.0153517	0.153452	0.134309	Actb/Actg1	2
GO:0016776	phosphotransferase activity, phosphate group as acceptor	3/176	41/13741	0.0154179	0.153452	0.134309	Atp5g1/Atp5g3/Nme1	3
GO:0043177	organic acid binding	6/176	157/13741	0.0156515	0.153452	0.134309	Psap/Egln3/Ass1/Fabp5/Alox5ap/Dgat1	6
GO:0051861	glycolipid binding	2/176	16/13741	0.0173987	0.163501	0.143104	Psap/Lamc1	2
GO:0005198	structural molecule activity	11/176	413/13741	0.0174015	0.163501	0.143104	Vim/Actb/Arpc5/Mrps21/Tgfbi/Mrpl54/Anxa1/Actg1/Ndufa7/Mrpl20/Lamc1	11
GO:0002020	protease binding	5/176	118/13741	0.017853	0.164321	0.143821	Psap/Casp3/Cstb/Cst3/Anxa2	5
GO:0015035	protein disulfide oxidoreductase activity	2/176	17/13741	0.0195544	0.176381	0.154377	Txn1/Glrx	2
GO:0004602	glutathione peroxidase activity	2/176	18/13741	0.0218158	0.19292	0.168853	Alox5ap/Gpx1	2
GO:0033218	amide binding	8/176	269/13741	0.0226202	0.195621	0.171217	Cd74/H2-Ab1/Ctsb/Psap/Dbi/Ramp1/Cst3/H2-Aa	8
GO:0005125	cytokine activity	5/176	126/13741	0.0229887	0.195621	0.171217	Il1rn/Crlf2/Cmtm7/Grn/Ebi3	5
GO:0005158	insulin receptor binding	2/176	20/13741	0.0266437	0.218478	0.191223	Snx2/Ptpn1	2
GO:0008157	protein phosphatase 1 binding	2/176	20/13741	0.0266437	0.218478	0.191223	Ppp1r11/Lmna	2
GO:0035254	glutamate receptor binding	3/176	52/13741	0.0288749	0.224505	0.196497	Calm1/Myl12a/Fus	3
GO:0016493	C-C chemokine receptor activity	2/176	21/13741	0.0292042	0.224505	0.196497	Ccr8/Ccr2	2
GO:0042605	peptide antigen binding	2/176	21/13741	0.0292042	0.224505	0.196497	H2-Ab1/H2-Aa	2
GO:0015078	proton transmembrane transporter activity	4/176	91/13741	0.0293943	0.224505	0.196497	Cox5a/Atp5g1/Atp5g3/Atp6v0b	4
GO:0001085	RNA polymerase II transcription factor binding	3/176	53/13741	0.030327	0.224505	0.196497	Spi1/Mtdh/Id2	3
GO:0001637	G protein-coupled chemoattractant receptor activity	2/176	22/13741	0.0318587	0.224505	0.196497	Ccr8/Ccr2	2
GO:0004950	chemokine receptor activity	2/176	22/13741	0.0318587	0.224505	0.196497	Ccr8/Ccr2	2
GO:0019957	C-C chemokine binding	2/176	22/13741	0.0318587	0.224505	0.196497	Ccr8/Ccr2	2
GO:0046625	sphingolipid binding	2/176	22/13741	0.0318587	0.224505	0.196497	Psap/Lamc1	2
GO:0005518	collagen binding	3/176	55/13741	0.0333448	0.231361	0.202499	Ctsb/Tgfbi/Ctss	3
GO:0030742	GTP-dependent protein binding	2/176	23/13741	0.0346044	0.232934	0.203875	Eea1/Ap3b1	2
GO:0098918	structural constituent of synapse	2/176	23/13741	0.0346044	0.232934	0.203875	Actb/Actg1	2
GO:0004866	endopeptidase inhibitor activity	4/176	98/13741	0.0371216	0.246204	0.215489	Gapdh/Cstb/Cst3/Prdx5	4
GO:0070011	peptidase activity, acting on L-amino acid peptides	10/176	412/13741	0.0394764	0.252799	0.221262	Gzmb/Ctsh/Ctsb/Cndp2/Casp3/Ctsc/Lgmn/Psmb10/Ctss/Ctsz	10
GO:0005546	phosphatidylinositol-4,5-bisphosphate binding	3/176	59/13741	0.0398302	0.252799	0.221262	Pfn1/Picalm/Anxa2	3
GO:0009055	electron transfer activity	3/176	59/13741	0.0398302	0.252799	0.221262	Cox5a/Glrx/Uqcrfs1	3
GO:0043394	proteoglycan binding	2/176	25/13741	0.0403581	0.252799	0.221262	Ctsb/Ctss	2
GO:0030414	peptidase inhibitor activity	4/176	103/13741	0.0432915	0.260744	0.228215	Gapdh/Cstb/Cst3/Prdx5	4
GO:0042562	hormone binding	3/176	61/13741	0.0432951	0.260744	0.228215	Ctsh/Ramp1/Pkm	3
GO:0030291	protein serine/threonine kinase inhibitor activity	2/176	26/13741	0.0433609	0.260744	0.228215	Cib1/Casp3	2
GO:0019838	growth factor binding	4/176	107/13741	0.0486184	0.288512	0.252519	Tgfbr1/Il1rn/Crlf2/Il1r2	4
GO:0008233	peptidase activity	10/176	432/13741	0.0514458	0.293863	0.257203	Gzmb/Ctsh/Ctsb/Cndp2/Casp3/Ctsc/Lgmn/Psmb10/Ctss/Ctsz	10
GO:0030246	carbohydrate binding	6/176	209/13741	0.0523274	0.293863	0.257203	Lgals1/Egln3/M6pr/Pgls/Klrg1/Lgals3	6
GO:0004180	carboxypeptidase activity	2/176	29/13741	0.0528422	0.293863	0.257203	Cndp2/Ctsz	2
GO:0005245	voltage-gated calcium channel activity	2/176	29/13741	0.0528422	0.293863	0.257203	Anxa2/Marcksl1	2
GO:1901567	fatty acid derivative binding	2/176	29/13741	0.0528422	0.293863	0.257203	Dbi/Alox5ap	2
GO:0046982	protein heterodimerization activity	10/176	435/13741	0.0534297	0.293863	0.257203	H2-Ab1/Tgfbr1/Ikzf2/Atf3/Snx2/Nrn1/Alox5ap/H2-Aa/Bnip3/Itgal	10
GO:0051015	actin filament binding	5/176	161/13741	0.056148	0.303657	0.265775	Capg/Arpc5/Coro1b/Coro2a/Flna	5
GO:0008528	G protein-coupled peptide receptor activity	3/176	68/13741	0.056557	0.303657	0.265775	Ccr8/Ccr2/Ramp1	3
GO:0042277	peptide binding	6/176	214/13741	0.057407	0.304595	0.266596	Cd74/H2-Ab1/Ctsb/Ramp1/Cst3/H2-Aa	6
GO:0035091	phosphatidylinositol binding	6/176	216/13741	0.0595192	0.31213	0.273191	Pfn1/Snx9/Eea1/Picalm/Snx2/Anxa2	6
GO:0005544	calcium-dependent phospholipid binding	2/176	32/13741	0.0629813	0.322779	0.282512	Anxa1/Anxa2	2
GO:0051059	NF-kappaB binding	2/176	32/13741	0.0629813	0.322779	0.282512	Akap8/Mtdh	2
GO:0043028	cysteine-type endopeptidase regulator activity involved in apoptotic process	2/176	33/13741	0.0664962	0.332409	0.29094	Ctsh/Prdx5	2
GO:0001653	peptide receptor activity	3/176	73/13741	0.0670714	0.332409	0.29094	Ccr8/Ccr2/Ramp1	3
GO:0099106	ion channel regulator activity	3/176	73/13741	0.0670714	0.332409	0.29094	Gnb2/Vamp8/Flna	3
GO:0047485	protein N-terminus binding	4/176	120/13741	0.0683063	0.334849	0.293076	Calm1/Arf6/Glrx/Alox5ap	4
GO:0051721	protein phosphatase 2A binding	2/176	34/13741	0.0700749	0.337667	0.295542	Vim/Ptpn1	2
GO:0005543	phospholipid binding	8/176	339/13741	0.0703784	0.337667	0.295542	Pfn1/Snx9/Psap/Eea1/Picalm/Snx2/Anxa1/Anxa2	8
GO:0003779	actin binding	8/176	342/13741	0.0732405	0.343027	0.300233	Pfn1/S100a4/Capg/Arpc5/Coro1b/Coro2a/Flna/Marcksl1	8
GO:0061650	ubiquitin-like protein conjugating enzyme activity	2/176	35/13741	0.0737152	0.343027	0.300233	Ube2l3/Ube2f	2
GO:0003725	double-stranded RNA binding	3/176	76/13741	0.0737774	0.343027	0.300233	Vim/Mtdh/Rc3h1	3
GO:0043531	ADP binding	2/176	36/13741	0.0774151	0.356267	0.311822	Pkm/Pgk1	2
GO:0008238	exopeptidase activity	3/176	78/13741	0.0784076	0.35719	0.31263	Ctsh/Cndp2/Ctsz	3
GO:0005509	calcium ion binding	9/176	414/13741	0.085126	0.381728	0.334107	S100a6/S100a4/Cib1/Calm1/S100a10/S100a11/Anxa1/Anxa2/Ehd1	9
GO:0001217	DNA-binding transcription repressor activity	5/176	183/13741	0.0863332	0.381728	0.334107	Irf8/Atf3/Spi1/Mndal/Ifi206	5
GO:0001227	DNA-binding transcription repressor activity, RNA polymerase II-specific	5/176	183/13741	0.0863332	0.381728	0.334107	Irf8/Atf3/Spi1/Mndal/Ifi206	5
GO:0005507	copper ion binding	2/176	39/13741	0.0888508	0.389046	0.340512	Mt1/Atox1	2
GO:0051020	GTPase binding	10/176	485/13741	0.0941074	0.408101	0.357189	Gnb2/Pfn1/Cib1/Rilpl2/Picalm/Lamtor5/Anxa2/Ehd1/Flna/Bnip3	10
GO:1902936	phosphatidylinositol bisphosphate binding	3/176	87/13741	0.100735	0.42263	0.369906	Pfn1/Picalm/Anxa2	3
GO:0048018	receptor ligand activity	6/176	251/13741	0.103884	0.42263	0.369906	Il1rn/Crlf2/Cmtm7/Grn/Ebi3/Lgals3	6
GO:0030546	signaling receptor activator activity	6/176	257/13741	0.112863	0.42263	0.369906	Il1rn/Crlf2/Cmtm7/Grn/Ebi3/Lgals3	6
GO:0016247	channel regulator activity	3/176	93/13741	0.116872	0.42263	0.369906	Gnb2/Vamp8/Flna	3
GO:0004032	alditol:NADP+ 1-oxidoreductase activity	1/176	10/13741	0.120985	0.42263	0.369906	Akr1a1	1
GO:0005068	transmembrane receptor protein tyrosine kinase adaptor activity	1/176	10/13741	0.120985	0.42263	0.369906	Dok2	1
GO:0005523	tropomyosin binding	1/176	10/13741	0.120985	0.42263	0.369906	S100a6	1
GO:0008296	3'-5'-exodeoxyribonuclease activity	1/176	10/13741	0.120985	0.42263	0.369906	Isg20	1
GO:0010857	calcium-dependent protein kinase activity	1/176	10/13741	0.120985	0.42263	0.369906	Mapkapk2	1
GO:0019103	pyrimidine nucleotide binding	1/176	10/13741	0.120985	0.42263	0.369906	Dctpp1	1
GO:0019869	chloride channel inhibitor activity	1/176	10/13741	0.120985	0.42263	0.369906	Vamp8	1
GO:0031386	protein tag	1/176	10/13741	0.120985	0.42263	0.369906	Isg15	1
GO:0051920	peroxiredoxin activity	1/176	10/13741	0.120985	0.42263	0.369906	Prdx5	1
GO:0099626	voltage-gated calcium channel activity involved in regulation of presynaptic cytosolic calcium levels	1/176	10/13741	0.120985	0.42263	0.369906	Marcksl1	1
GO:1990405	protein antigen binding	1/176	10/13741	0.120985	0.42263	0.369906	H2-Ab1	1
GO:0004252	serine-type endopeptidase activity	3/176	96/13741	0.125282	0.42263	0.369906	Gzmb/Ctsh/Ctsc	3
GO:0004860	protein kinase inhibitor activity	2/176	48/13741	0.125731	0.42263	0.369906	Cib1/Casp3	2
GO:0001094	TFIID-class transcription factor complex binding	1/176	11/13741	0.132252	0.42263	0.369906	Edf1	1
GO:0005522	profilin binding	1/176	11/13741	0.132252	0.42263	0.369906	Actg1	1
GO:0008179	adenylate cyclase binding	1/176	11/13741	0.132252	0.42263	0.369906	Calm1	1
GO:0016671	oxidoreductase activity, acting on a sulfur group of donors, disulfide as acceptor	1/176	11/13741	0.132252	0.42263	0.369906	Glrx	1
GO:0016805	dipeptidase activity	1/176	11/13741	0.132252	0.42263	0.369906	Cndp2	1
GO:0016846	carbon-sulfur lyase activity	1/176	11/13741	0.132252	0.42263	0.369906	Alox5ap	1
GO:0017081	chloride channel regulator activity	1/176	11/13741	0.132252	0.42263	0.369906	Vamp8	1
GO:0031543	peptidyl-proline dioxygenase activity	1/176	11/13741	0.132252	0.42263	0.369906	Egln3	1
GO:0035256	G protein-coupled glutamate receptor binding	1/176	11/13741	0.132252	0.42263	0.369906	Calm1	1
GO:0048019	receptor antagonist activity	1/176	11/13741	0.132252	0.42263	0.369906	Il1rn	1
GO:0048185	activin binding	1/176	11/13741	0.132252	0.42263	0.369906	Tgfbr1	1
GO:0070181	small ribosomal subunit rRNA binding	1/176	11/13741	0.132252	0.42263	0.369906	Rbm3	1
GO:0070411	I-SMAD binding	1/176	11/13741	0.132252	0.42263	0.369906	Tgfbr1	1
GO:0097153	cysteine-type endopeptidase activity involved in apoptotic process	1/176	11/13741	0.132252	0.42263	0.369906	Casp3	1
GO:0140104	molecular carrier activity	1/176	11/13741	0.132252	0.42263	0.369906	Atox1	1
GO:0034987	immunoglobulin receptor binding	2/176	50/13741	0.13436	0.42263	0.369906	Flna/Lgals3	2
GO:0060090	molecular adaptor activity	5/176	212/13741	0.136624	0.42263	0.369906	Cib1/Lamtor5/Anxa1/Vamp8/Dok2	5
GO:0005178	integrin binding	3/176	101/13741	0.139763	0.42263	0.369906	Tgfbi/Isg15/Cd81	3
GO:0030545	receptor regulator activity	6/176	274/13741	0.140345	0.42263	0.369906	Il1rn/Crlf2/Cmtm7/Grn/Ebi3/Lgals3	6
GO:0003735	structural constituent of ribosome	4/176	157/13741	0.142639	0.42263	0.369906	Mrps21/Mrpl54/Ndufa7/Mrpl20	4
GO:0001540	amyloid-beta binding	2/176	52/13741	0.143117	0.42263	0.369906	Cd74/Cst3	2
GO:0000295	adenine nucleotide transmembrane transporter activity	1/176	12/13741	0.143376	0.42263	0.369906	Slc25a4	1
GO:0004861	cyclin-dependent protein serine/threonine kinase inhibitor activity	1/176	12/13741	0.143376	0.42263	0.369906	Casp3	1
GO:0005024	transforming growth factor beta-activated receptor activity	1/176	12/13741	0.143376	0.42263	0.369906	Tgfbr1	1
GO:0005346	purine ribonucleotide transmembrane transporter activity	1/176	12/13741	0.143376	0.42263	0.369906	Slc25a4	1
GO:0015216	purine nucleotide transmembrane transporter activity	1/176	12/13741	0.143376	0.42263	0.369906	Slc25a4	1
GO:0015929	hexosaminidase activity	1/176	12/13741	0.143376	0.42263	0.369906	Gm2a	1
GO:0019825	oxygen binding	1/176	12/13741	0.143376	0.42263	0.369906	Sod2	1
GO:0043023	ribosomal large subunit binding	1/176	12/13741	0.143376	0.42263	0.369906	Rbm3	1
GO:0043495	protein-membrane adaptor activity	1/176	12/13741	0.143376	0.42263	0.369906	Cib1	1
GO:0097001	ceramide binding	1/176	12/13741	0.143376	0.42263	0.369906	Psap	1
GO:0097617	annealing activity	1/176	12/13741	0.143376	0.42263	0.369906	Anxa1	1
GO:0019210	kinase inhibitor activity	2/176	53/13741	0.14754	0.432081	0.378178	Cib1/Casp3	2
GO:0022836	gated channel activity	4/176	160/13741	0.149701	0.435582	0.381242	Atp5g1/Atp5g3/Anxa2/Marcksl1	4
GO:0004536	deoxyribonuclease activity	2/176	54/13741	0.151991	0.437831	0.383211	Isg20/Nme1	2
GO:0005149	interleukin-1 receptor binding	1/176	13/13741	0.154357	0.437831	0.383211	Il1rn	1
GO:0005212	structural constituent of eye lens	1/176	13/13741	0.154357	0.437831	0.383211	Vim	1
GO:0035613	RNA stem-loop binding	1/176	13/13741	0.154357	0.437831	0.383211	Rc3h1	1
GO:0031625	ubiquitin protein ligase binding	6/176	283/13741	0.15605	0.438361	0.383674	H2-Ab1/Tgfbr1/Snx9/Ube2l3/Actg1/Isg15	6
GO:0022890	inorganic cation transmembrane transporter activity	7/176	346/13741	0.156488	0.438361	0.383674	Cox5a/Atp5g1/Atp5g3/Tusc3/Anxa2/Atp6v0b/Marcksl1	7
GO:0004675	transmembrane receptor protein serine/threonine kinase activity	1/176	14/13741	0.165199	0.44963	0.393538	Tgfbr1	1
GO:0016411	acylglycerol O-acyltransferase activity	1/176	14/13741	0.165199	0.44963	0.393538	Dgat1	1
GO:0016722	oxidoreductase activity, oxidizing metal ions	1/176	14/13741	0.165199	0.44963	0.393538	Fth1	1
GO:0036041	long-chain fatty acid binding	1/176	14/13741	0.165199	0.44963	0.393538	Alox5ap	1
GO:0022834	ligand-gated channel activity	2/176	57/13741	0.165496	0.44963	0.393538	Atp5g1/Atp5g3	2
GO:0008236	serine-type peptidase activity	3/176	111/13741	0.170273	0.450749	0.394517	Gzmb/Ctsh/Ctsc	3
GO:0005261	cation channel activity	4/176	169/13741	0.171658	0.450749	0.394517	Atp5g1/Atp5g3/Anxa2/Marcksl1	4
GO:0030674	protein-macromolecule adaptor activity	4/176	169/13741	0.171658	0.450749	0.394517	Cib1/Anxa1/Vamp8/Dok2	4
GO:0001618	virus receptor activity	1/176	15/13741	0.175902	0.450749	0.394517	Cd81	1
GO:0004550	nucleoside diphosphate kinase activity	1/176	15/13741	0.175902	0.450749	0.394517	Nme1	1
GO:0005123	death receptor binding	1/176	15/13741	0.175902	0.450749	0.394517	Casp3	1
GO:0015095	magnesium ion transmembrane transporter activity	1/176	15/13741	0.175902	0.450749	0.394517	Tusc3	1
GO:0015215	nucleotide transmembrane transporter activity	1/176	15/13741	0.175902	0.450749	0.394517	Slc25a4	1
GO:0043024	ribosomal small subunit binding	1/176	15/13741	0.175902	0.450749	0.394517	Nme1	1
GO:0140272	exogenous protein binding	1/176	15/13741	0.175902	0.450749	0.394517	Cd81	1
GO:0000287	magnesium ion binding	4/176	173/13741	0.18176	0.451807	0.395443	Dctpp1/Rheb/Nme1/Pkm	4
GO:0016825	hydrolase activity, acting on acid phosphorus-nitrogen bonds	3/176	115/13741	0.182977	0.451807	0.395443	Gzmb/Ctsh/Ctsc	3
GO:0017171	serine hydrolase activity	3/176	115/13741	0.182977	0.451807	0.395443	Gzmb/Ctsh/Ctsc	3
GO:0008106	alcohol dehydrogenase (NADP+) activity	1/176	16/13741	0.186469	0.451807	0.395443	Akr1a1	1
GO:0017160	Ral GTPase binding	1/176	16/13741	0.186469	0.451807	0.395443	Flna	1
GO:0030547	receptor inhibitor activity	1/176	16/13741	0.186469	0.451807	0.395443	Il1rn	1
GO:1901618	organic hydroxy compound transmembrane transporter activity	1/176	16/13741	0.186469	0.451807	0.395443	Slc16a3	1
GO:0044389	ubiquitin-like protein ligase binding	6/176	300/13741	0.18769	0.451807	0.395443	H2-Ab1/Tgfbr1/Snx9/Ube2l3/Actg1/Isg15	6
GO:0022843	voltage-gated cation channel activity	2/176	62/13741	0.188432	0.451807	0.395443	Anxa2/Marcksl1	2
GO:0005501	retinoid binding	1/176	17/13741	0.196901	0.451807	0.395443	Fabp5	1
GO:0008553	proton-exporting ATPase activity, phosphorylative mechanism	1/176	17/13741	0.196901	0.451807	0.395443	Atp6v0b	1
GO:0031418	L-ascorbic acid binding	1/176	17/13741	0.196901	0.451807	0.395443	Egln3	1
GO:0031420	alkali metal ion binding	1/176	17/13741	0.196901	0.451807	0.395443	Pkm	1
GO:0031489	myosin V binding	1/176	17/13741	0.196901	0.451807	0.395443	Fus	1
GO:0030971	receptor tyrosine kinase binding	2/176	64/13741	0.197728	0.451807	0.395443	Ptpn1/Dok2	2
GO:0016651	oxidoreductase activity, acting on NAD(P)H	2/176	65/13741	0.202396	0.451807	0.395443	Ndufa7/Pgk1	2
GO:0004553	hydrolase activity, hydrolyzing O-glycosyl compounds	2/176	66/13741	0.207078	0.451807	0.395443	Psap/Gm2a	2
GO:0003785	actin monomer binding	1/176	18/13741	0.2072	0.451807	0.395443	Pfn1	1
GO:0004033	aldo-keto reductase (NADP) activity	1/176	18/13741	0.2072	0.451807	0.395443	Akr1a1	1
GO:0004129	cytochrome-c oxidase activity	1/176	18/13741	0.2072	0.451807	0.395443	Cox5a	1
GO:0004190	aspartic-type endopeptidase activity	1/176	18/13741	0.2072	0.451807	0.395443	Casp3	1
GO:0015002	heme-copper terminal oxidase activity	1/176	18/13741	0.2072	0.451807	0.395443	Cox5a	1
GO:0016676	oxidoreductase activity, acting on a heme group of donors, oxygen as acceptor	1/176	18/13741	0.2072	0.451807	0.395443	Cox5a	1
GO:0016769	transferase activity, transferring nitrogenous groups	1/176	18/13741	0.2072	0.451807	0.395443	Gapdh	1
GO:0042056	chemoattractant activity	1/176	18/13741	0.2072	0.451807	0.395443	Lgals3	1
GO:0044769	ATPase activity, coupled to transmembrane movement of ions, rotational mechanism	1/176	18/13741	0.2072	0.451807	0.395443	Atp6v0b	1
GO:0046961	proton-transporting ATPase activity, rotational mechanism	1/176	18/13741	0.2072	0.451807	0.395443	Atp6v0b	1
GO:0055106	ubiquitin-protein transferase regulator activity	1/176	18/13741	0.2072	0.451807	0.395443	Ube2l3	1
GO:0050839	cell adhesion molecule binding	4/176	183/13741	0.207833	0.451807	0.395443	Tgfbi/Isg15/Itgal/Cd81	4
GO:0061629	RNA polymerase II-specific DNA-binding transcription factor binding	5/176	249/13741	0.215195	0.451807	0.395443	Actb/Spi1/Akap8/Mtdh/Fus	5
GO:0019843	rRNA binding	2/176	68/13741	0.216474	0.451807	0.395443	Rbm3/Mrpl20	2
GO:0008324	cation transmembrane transporter activity	7/176	381/13741	0.217153	0.451807	0.395443	Cox5a/Atp5g1/Atp5g3/Tusc3/Anxa2/Atp6v0b/Marcksl1	7
GO:0005537	mannose binding	1/176	19/13741	0.217368	0.451807	0.395443	M6pr	1
GO:0008137	NADH dehydrogenase (ubiquinone) activity	1/176	19/13741	0.217368	0.451807	0.395443	Ndufa7	1
GO:0016675	oxidoreductase activity, acting on a heme group of donors	1/176	19/13741	0.217368	0.451807	0.395443	Cox5a	1
GO:0016701	oxidoreductase activity, acting on single donors with incorporation of molecular oxygen	1/176	19/13741	0.217368	0.451807	0.395443	Alox5ap	1
GO:0016702	oxidoreductase activity, acting on single donors with incorporation of molecular oxygen, incorporation of two atoms of oxygen	1/176	19/13741	0.217368	0.451807	0.395443	Alox5ap	1
GO:0034237	protein kinase A regulatory subunit binding	1/176	19/13741	0.217368	0.451807	0.395443	Akap8	1
GO:0050136	NADH dehydrogenase (quinone) activity	1/176	19/13741	0.217368	0.451807	0.395443	Ndufa7	1
GO:0070001	aspartic-type peptidase activity	1/176	19/13741	0.217368	0.451807	0.395443	Casp3	1
GO:0001664	G protein-coupled receptor binding	4/176	189/13741	0.223971	0.451807	0.395443	Calm1/Psap/Fcgr1/Flna	4
GO:0004298	threonine-type endopeptidase activity	1/176	20/13741	0.227406	0.451807	0.395443	Psmb10	1
GO:0015026	coreceptor activity	1/176	20/13741	0.227406	0.451807	0.395443	Ramp1	1
GO:0015301	anion:anion antiporter activity	1/176	20/13741	0.227406	0.451807	0.395443	Slc25a4	1
GO:0015605	organophosphate ester transmembrane transporter activity	1/176	20/13741	0.227406	0.451807	0.395443	Slc25a4	1
GO:0016895	exodeoxyribonuclease activity, producing 5'-phosphomonoesters	1/176	20/13741	0.227406	0.451807	0.395443	Isg20	1
GO:0044183	protein folding chaperone	1/176	20/13741	0.227406	0.451807	0.395443	Cd74	1
GO:0052745	inositol phosphate phosphatase activity	1/176	20/13741	0.227406	0.451807	0.395443	Impa2	1
GO:0070003	threonine-type peptidase activity	1/176	20/13741	0.227406	0.451807	0.395443	Psmb10	1
GO:0070064	proline-rich region binding	1/176	20/13741	0.227406	0.451807	0.395443	Pfn1	1
GO:0140323	solute:anion antiporter activity	1/176	20/13741	0.227406	0.451807	0.395443	Slc25a4	1
GO:0046332	SMAD binding	2/176	71/13741	0.230637	0.455445	0.398628	Tgfbr1/Flna	2
GO:0001091	RNA polymerase II general transcription initiation factor binding	1/176	21/13741	0.237316	0.455445	0.398628	Edf1	1
GO:0003954	NADH dehydrogenase activity	1/176	21/13741	0.237316	0.455445	0.398628	Ndufa7	1
GO:0008198	ferrous iron binding	1/176	21/13741	0.237316	0.455445	0.398628	Fth1	1
GO:0019840	isoprenoid binding	1/176	21/13741	0.237316	0.455445	0.398628	Fabp5	1
GO:0048156	tau protein binding	1/176	21/13741	0.237316	0.455445	0.398628	Picalm	1
GO:0050431	transforming growth factor beta binding	1/176	21/13741	0.237316	0.455445	0.398628	Tgfbr1	1
GO:0050750	low-density lipoprotein particle receptor binding	1/176	21/13741	0.237316	0.455445	0.398628	Picalm	1
GO:0005262	calcium channel activity	2/176	73/13741	0.240114	0.458861	0.401617	Anxa2/Marcksl1	2
GO:0031267	small GTPase binding	7/176	394/13741	0.241628	0.459807	0.402445	Pfn1/Cib1/Rilpl2/Picalm/Anxa2/Ehd1/Flna	7
GO:0000062	fatty-acyl-CoA binding	1/176	22/13741	0.2471	0.462415	0.404728	Dbi	1
GO:0004529	exodeoxyribonuclease activity	1/176	22/13741	0.2471	0.462415	0.404728	Isg20	1
GO:0030159	signaling receptor complex adaptor activity	1/176	22/13741	0.2471	0.462415	0.404728	Dok2	1
GO:0070325	lipoprotein particle receptor binding	1/176	22/13741	0.2471	0.462415	0.404728	Picalm	1
GO:0015318	inorganic molecular entity transmembrane transporter activity	8/176	470/13741	0.255461	0.466929	0.408678	Cox5a/Atp5g1/Atp5g3/Slc16a3/Tusc3/Anxa2/Atp6v0b/Marcksl1	8
GO:0004683	calmodulin-dependent protein kinase activity	1/176	23/13741	0.256759	0.466929	0.408678	Mapkapk2	1
GO:0030371	translation repressor activity	1/176	23/13741	0.256759	0.466929	0.408678	Rbm3	1
GO:0030515	snoRNA binding	1/176	23/13741	0.256759	0.466929	0.408678	Isg20	1
GO:0046965	retinoid X receptor binding	1/176	23/13741	0.256759	0.466929	0.408678	Fus	1
GO:0051537	2 iron, 2 sulfur cluster binding	1/176	23/13741	0.256759	0.466929	0.408678	Uqcrfs1	1
GO:0051959	dynein light intermediate chain binding	1/176	23/13741	0.256759	0.466929	0.408678	Rilpl2	1
GO:1901981	phosphatidylinositol phosphate binding	3/176	139/13741	0.263423	0.47283	0.413844	Pfn1/Picalm/Anxa2	3
GO:0003730	mRNA 3'-UTR binding	2/176	78/13741	0.26387	0.47283	0.413844	Rbm3/Rc3h1	2
GO:0001968	fibronectin binding	1/176	24/13741	0.266295	0.47283	0.413844	Ctss	1
GO:0016866	intramolecular transferase activity	1/176	24/13741	0.266295	0.47283	0.413844	Pgam1	1
GO:0043027	cysteine-type endopeptidase inhibitor activity involved in apoptotic process	1/176	24/13741	0.266295	0.47283	0.413844	Prdx5	1
GO:0050699	WW domain binding	1/176	24/13741	0.266295	0.47283	0.413844	Litaf	1
GO:0003823	antigen binding	2/176	79/13741	0.268626	0.475099	0.41583	H2-Ab1/H2-Aa	2
GO:0051213	dioxygenase activity	2/176	80/13741	0.273382	0.478248	0.418586	Egln3/Alox5ap	2
GO:0005516	calmodulin binding	3/176	142/13741	0.273822	0.478248	0.418586	Edf1/Mapkapk2/Marcksl1	3
GO:0008266	poly(U) RNA binding	1/176	25/13741	0.275709	0.478248	0.418586	Rbm3	1
GO:0017046	peptide hormone binding	1/176	25/13741	0.275709	0.478248	0.418586	Ramp1	1
GO:0035198	miRNA binding	1/176	25/13741	0.275709	0.478248	0.418586	Rc3h1	1
GO:0015077	monovalent inorganic cation transmembrane transporter activity	4/176	210/13741	0.282649	0.486879	0.42614	Cox5a/Atp5g1/Atp5g3/Atp6v0b	4
GO:0005154	epidermal growth factor receptor binding	1/176	26/13741	0.285003	0.486879	0.42614	Snx2	1
GO:0005246	calcium channel regulator activity	1/176	26/13741	0.285003	0.486879	0.42614	Gnb2	1
GO:0046966	thyroid hormone receptor binding	1/176	26/13741	0.285003	0.486879	0.42614	Fus	1
GO:0005216	ion channel activity	4/176	214/13741	0.294109	0.495053	0.433294	Atp5g1/Atp5g3/Anxa2/Marcksl1	4
GO:0016655	oxidoreductase activity, acting on NAD(P)H, quinone or similar compound as acceptor	1/176	27/13741	0.294178	0.495053	0.433294	Ndufa7	1
GO:0043015	gamma-tubulin binding	1/176	27/13741	0.294178	0.495053	0.433294	Nme1	1
GO:0071889	14-3-3 protein binding	1/176	27/13741	0.294178	0.495053	0.433294	Ddit4	1
GO:0003727	single-stranded RNA binding	2/176	85/13741	0.297127	0.495505	0.43369	Rbm3/Anxa1	2
GO:0005126	cytokine receptor binding	4/176	216/13741	0.299863	0.495505	0.43369	Tgfbr1/Il1rn/Casp3/Ebi3	4
GO:0017137	Rab GTPase binding	3/176	150/13741	0.30174	0.495505	0.43369	Picalm/Anxa2/Ehd1	3
GO:0000175	3'-5'-exoribonuclease activity	1/176	28/13741	0.303236	0.495505	0.43369	Isg20	1
GO:0009678	pyrophosphate hydrolysis-driven proton transmembrane transporter activity	1/176	28/13741	0.303236	0.495505	0.43369	Atp6v0b	1
GO:0015459	potassium channel regulator activity	1/176	28/13741	0.303236	0.495505	0.43369	Flna	1
GO:0016831	carboxy-lyase activity	1/176	28/13741	0.303236	0.495505	0.43369	Odc1	1
GO:0046875	ephrin receptor binding	1/176	28/13741	0.303236	0.495505	0.43369	Ptpn1	1
GO:0005201	extracellular matrix structural constituent	2/176	87/13741	0.306598	0.495749	0.433903	Tgfbi/Lamc1	2
GO:0015085	calcium ion transmembrane transporter activity	2/176	87/13741	0.306598	0.495749	0.433903	Anxa2/Marcksl1	2
GO:1990782	protein tyrosine kinase binding	2/176	88/13741	0.311324	0.495749	0.433903	Ptpn1/Dok2	2
GO:0004364	glutathione transferase activity	1/176	29/13741	0.312179	0.495749	0.433903	Alox5ap	1
GO:0004693	cyclin-dependent protein serine/threonine kinase activity	1/176	29/13741	0.312179	0.495749	0.433903	Cdk6	1
GO:0004864	protein phosphatase inhibitor activity	1/176	29/13741	0.312179	0.495749	0.433903	Ppp1r11	1
GO:0008028	monocarboxylic acid transmembrane transporter activity	1/176	29/13741	0.312179	0.495749	0.433903	Slc16a3	1
GO:0008187	poly-pyrimidine tract binding	1/176	29/13741	0.312179	0.495749	0.433903	Rbm3	1
GO:0016798	hydrolase activity, acting on glycosyl bonds	2/176	89/13741	0.316044	0.497506	0.435441	Psap/Gm2a	2
GO:0052689	carboxylic ester hydrolase activity	2/176	89/13741	0.316044	0.497506	0.435441	Pgls/Esd	2
GO:0005484	SNAP receptor activity	1/176	30/13741	0.321007	0.497506	0.435441	Vamp8	1
GO:0008200	ion channel inhibitor activity	1/176	30/13741	0.321007	0.497506	0.435441	Vamp8	1
GO:0016896	exoribonuclease activity, producing 5'-phosphomonoesters	1/176	30/13741	0.321007	0.497506	0.435441	Isg20	1
GO:0035255	ionotropic glutamate receptor binding	1/176	30/13741	0.321007	0.497506	0.435441	Fus	1
GO:0097472	cyclin-dependent protein kinase activity	1/176	30/13741	0.321007	0.497506	0.435441	Cdk6	1
GO:0051087	chaperone binding	2/176	91/13741	0.325461	0.501876	0.439266	Ctsc/Grn	2
GO:0019787	ubiquitin-like protein transferase activity	6/176	365/13741	0.326053	0.501876	0.439266	Ube2l3/Ppp1r11/Mgrn1/Ube2f/Rc3h1/Rnf149	6
GO:0004532	exoribonuclease activity	1/176	31/13741	0.329723	0.503045	0.440289	Isg20	1
GO:0015662	ion transmembrane transporter activity, phosphorylative mechanism	1/176	31/13741	0.329723	0.503045	0.440289	Atp6v0b	1
GO:0016616	oxidoreductase activity, acting on the CH-OH group of donors, NAD or NADP as acceptor	2/176	92/13741	0.330158	0.503045	0.440289	Akr1a1/Mdh2	2
GO:0000149	SNARE binding	2/176	93/13741	0.334846	0.506763	0.443543	Picalm/Vamp8	2
GO:0005506	iron ion binding	2/176	93/13741	0.334846	0.506763	0.443543	Egln3/Fth1	2
GO:0016248	channel inhibitor activity	1/176	32/13741	0.338328	0.507847	0.444492	Vamp8	1
GO:0030332	cyclin binding	1/176	32/13741	0.338328	0.507847	0.444492	Cdk6	1
GO:0015267	channel activity	4/176	232/13741	0.346264	0.507847	0.444492	Atp5g1/Atp5g3/Anxa2/Marcksl1	4
GO:0022803	passive transmembrane transporter activity	4/176	232/13741	0.346264	0.507847	0.444492	Atp5g1/Atp5g3/Anxa2/Marcksl1	4
GO:0003755	peptidyl-prolyl cis-trans isomerase activity	1/176	33/13741	0.346822	0.507847	0.444492	Fkbp2	1
GO:0016790	thiolester hydrolase activity	1/176	33/13741	0.346822	0.507847	0.444492	Esd	1
GO:0019212	phosphatase inhibitor activity	1/176	33/13741	0.346822	0.507847	0.444492	Ppp1r11	1
GO:0042974	retinoic acid receptor binding	1/176	33/13741	0.346822	0.507847	0.444492	Fus	1
GO:0061631	ubiquitin conjugating enzyme activity	1/176	33/13741	0.346822	0.507847	0.444492	Ube2l3	1
GO:0097718	disordered domain specific binding	1/176	33/13741	0.346822	0.507847	0.444492	Gapdh	1
GO:0005244	voltage-gated ion channel activity	2/176	97/13741	0.353496	0.513459	0.449404	Anxa2/Marcksl1	2
GO:0022832	voltage-gated channel activity	2/176	97/13741	0.353496	0.513459	0.449404	Anxa2/Marcksl1	2
GO:0051019	mitogen-activated protein kinase binding	1/176	34/13741	0.355209	0.513459	0.449404	Mapkapk2	1
GO:0061980	regulatory RNA binding	1/176	34/13741	0.355209	0.513459	0.449404	Rc3h1	1
GO:0016614	oxidoreductase activity, acting on CH-OH group of donors	2/176	98/13741	0.358131	0.515513	0.451202	Akr1a1/Mdh2	2
GO:0017016	Ras GTPase binding	6/176	381/13741	0.362511	0.515513	0.451202	Pfn1/Cib1/Picalm/Anxa2/Ehd1/Flna	6
GO:0005160	transforming growth factor beta receptor binding	1/176	35/13741	0.363488	0.515513	0.451202	Tgfbr1	1
GO:0016620	oxidoreductase activity, acting on the aldehyde or oxo group of donors, NAD or NADP as acceptor	1/176	35/13741	0.363488	0.515513	0.451202	Gapdh	1
GO:0017069	snRNA binding	1/176	35/13741	0.363488	0.515513	0.451202	Isg20	1
GO:0019205	nucleobase-containing compound kinase activity	1/176	35/13741	0.363488	0.515513	0.451202	Nme1	1
GO:0019207	kinase regulator activity	3/176	168/13741	0.364828	0.515791	0.451445	Cib1/Casp3/Bccip	3
GO:0004177	aminopeptidase activity	1/176	36/13741	0.371661	0.520557	0.455616	Ctsh	1
GO:0016859	cis-trans isomerase activity	1/176	36/13741	0.371661	0.520557	0.455616	Fkbp2	1
GO:0031491	nucleosome binding	1/176	36/13741	0.371661	0.520557	0.455616	H1f0	1
GO:0015932	nucleobase-containing compound transmembrane transporter activity	1/176	37/13741	0.379731	0.525333	0.459796	Slc25a4	1
GO:0043548	phosphatidylinositol 3-kinase binding	1/176	37/13741	0.379731	0.525333	0.459796	Calm1	1
GO:0060590	ATPase regulator activity	1/176	37/13741	0.379731	0.525333	0.459796	Pfn1	1
GO:1901505	carbohydrate derivative transmembrane transporter activity	1/176	37/13741	0.379731	0.525333	0.459796	Slc25a4	1
GO:0008374	O-acyltransferase activity	1/176	38/13741	0.387697	0.533777	0.467188	Dgat1	1
GO:0140297	DNA-binding transcription factor binding	5/176	319/13741	0.388202	0.533777	0.467188	Actb/Spi1/Akap8/Mtdh/Fus	5
GO:0003697	single-stranded DNA binding	2/176	105/13741	0.390219	0.53492	0.468188	Anxa1/Nme1	2
GO:0035591	signaling adaptor activity	1/176	39/13741	0.395561	0.5406	0.473159	Dok2	1
GO:0008047	enzyme activator activity	6/176	397/13741	0.399208	0.543936	0.476078	Ctsh/Gm2a/Psme2/Casp3/Ctsc/Alox5ap	6
GO:0015485	cholesterol binding	1/176	40/13741	0.403325	0.546245	0.4781	Cd81	1
GO:0030276	clathrin binding	1/176	40/13741	0.403325	0.546245	0.4781	Picalm	1
GO:0005525	GTP binding	5/176	326/13741	0.406008	0.547198	0.478934	Arf6/Nkiras2/Rheb/Nme1/Ehd1	5
GO:0140097	catalytic activity, acting on DNA	3/176	180/13741	0.406455	0.547198	0.478934	Isg20/Anxa1/Nme1	3
GO:0070851	growth factor receptor binding	2/176	109/13741	0.408237	0.547961	0.479602	Il1rn/Snx2	2
GO:0016538	cyclin-dependent protein serine/threonine kinase regulator activity	1/176	41/13741	0.41099	0.548392	0.479979	Casp3	1
GO:0016879	ligase activity, forming carbon-nitrogen bonds	1/176	41/13741	0.41099	0.548392	0.479979	Ass1	1
GO:0016706	2-oxoglutarate-dependent dioxygenase activity	1/176	42/13741	0.418557	0.550347	0.48169	Egln3	1
GO:0016830	carbon-carbon lyase activity	1/176	42/13741	0.418557	0.550347	0.48169	Odc1	1
GO:0016903	oxidoreductase activity, acting on the aldehyde or oxo group of donors	1/176	42/13741	0.418557	0.550347	0.48169	Gapdh	1
GO:0019829	ATPase-coupled cation transmembrane transporter activity	1/176	42/13741	0.418557	0.550347	0.48169	Atp6v0b	1
GO:0030331	estrogen receptor binding	1/176	42/13741	0.418557	0.550347	0.48169	Fus	1
GO:0032550	purine ribonucleoside binding	5/176	333/13741	0.423754	0.555312	0.486036	Arf6/Nkiras2/Rheb/Nme1/Ehd1	5
GO:0051018	protein kinase A binding	1/176	43/13741	0.426027	0.555312	0.486036	Akap8	1
GO:0140296	general transcription initiation factor binding	1/176	43/13741	0.426027	0.555312	0.486036	Edf1	1
GO:0001883	purine nucleoside binding	5/176	335/13741	0.428809	0.557328	0.4878	Arf6/Nkiras2/Rheb/Nme1/Ehd1	5
GO:0032549	ribonucleoside binding	5/176	336/13741	0.431333	0.558469	0.488799	Arf6/Nkiras2/Rheb/Nme1/Ehd1	5
GO:0032813	tumor necrosis factor receptor superfamily binding	1/176	44/13741	0.433402	0.558469	0.488799	Casp3	1
GO:0042625	ATPase-coupled ion transmembrane transporter activity	1/176	44/13741	0.433402	0.558469	0.488799	Atp6v0b	1
GO:0000978	RNA polymerase II cis-regulatory region sequence-specific DNA binding	6/176	414/13741	0.438099	0.562913	0.492689	Irf8/Atf3/Spi1/Litaf/Mndal/Ifi206	6
GO:0001786	phosphatidylserine binding	1/176	45/13741	0.440682	0.563989	0.49363	Anxa2	1
GO:0017124	SH3 domain binding	2/176	117/13741	0.443476	0.563989	0.49363	Picalm/Gpx1	2
GO:0003743	translation initiation factor activity	1/176	46/13741	0.44787	0.563989	0.49363	Eif1ax	1
GO:0008408	3'-5' exonuclease activity	1/176	46/13741	0.44787	0.563989	0.49363	Isg20	1
GO:0016597	amino acid binding	1/176	46/13741	0.44787	0.563989	0.49363	Ass1	1
GO:0019894	kinesin binding	1/176	46/13741	0.44787	0.563989	0.49363	Actb	1
GO:0032934	sterol binding	1/176	46/13741	0.44787	0.563989	0.49363	Cd81	1
GO:0001882	nucleoside binding	5/176	344/13741	0.451441	0.563989	0.49363	Arf6/Nkiras2/Rheb/Nme1/Ehd1	5
GO:0019001	guanyl nucleotide binding	5/176	344/13741	0.451441	0.563989	0.49363	Arf6/Nkiras2/Rheb/Nme1/Ehd1	5
GO:0032561	guanyl ribonucleotide binding	5/176	344/13741	0.451441	0.563989	0.49363	Arf6/Nkiras2/Rheb/Nme1/Ehd1	5
GO:0003924	GTPase activity	4/176	269/13741	0.453111	0.564511	0.494087	Gnb2/Arf6/Nkiras2/Rheb	4
GO:0004842	ubiquitin-protein transferase activity	5/176	346/13741	0.456442	0.567094	0.496348	Ube2l3/Ppp1r11/Mgrn1/Rc3h1/Rnf149	5
GO:0016796	exonuclease activity, active with either ribo- or deoxyribonucleic acids and producing 5'-phosphomonoesters	1/176	48/13741	0.46197	0.572386	0.50098	Isg20	1
GO:0045182	translation regulator activity	2/176	122/13741	0.464907	0.574447	0.502784	Rbm3/Eif1ax	2
GO:0000987	cis-regulatory region sequence-specific DNA binding	6/176	427/13741	0.467553	0.576138	0.504264	Irf8/Atf3/Spi1/Litaf/Mndal/Ifi206	6
GO:0004930	G protein-coupled receptor activity	3/176	208/13741	0.499846	0.614253	0.537623	Ccr8/Ccr2/Ramp1	3
GO:0030145	manganese ion binding	1/176	54/13741	0.502159	0.615418	0.538643	Sod2	1
GO:0001098	basal transcription machinery binding	1/176	55/13741	0.508561	0.618224	0.541099	Edf1	1
GO:0001099	basal RNA polymerase II transcription machinery binding	1/176	55/13741	0.508561	0.618224	0.541099	Edf1	1
GO:0005080	protein kinase C binding	1/176	55/13741	0.508561	0.618224	0.541099	Flna	1
GO:0016853	isomerase activity	2/176	133/13741	0.510301	0.618671	0.541491	Fkbp2/Pgam1	2
GO:0061630	ubiquitin protein ligase activity	3/176	212/13741	0.512602	0.619795	0.542474	Ppp1r11/Mgrn1/Rnf149	3
GO:0097110	scaffold protein binding	1/176	56/13741	0.514881	0.620886	0.543429	Vim	1
GO:0008514	organic anion transmembrane transporter activity	2/176	135/13741	0.518282	0.623321	0.54556	Slc25a4/Slc16a3	2
GO:0016765	transferase activity, transferring alkyl or aryl (other than methyl) groups	1/176	57/13741	0.52112	0.623409	0.545637	Alox5ap	1
GO:0019199	transmembrane receptor protein kinase activity	1/176	57/13741	0.52112	0.623409	0.545637	Tgfbr1	1
GO:0003678	DNA helicase activity	1/176	59/13741	0.53336	0.63347	0.554443	Anxa1	1
GO:0019888	protein phosphatase regulator activity	1/176	59/13741	0.53336	0.63347	0.554443	Ppp1r11	1
GO:0019887	protein kinase regulator activity	2/176	139/13741	0.533985	0.63347	0.554443	Cib1/Casp3	2
GO:0061659	ubiquitin-like protein ligase activity	3/176	220/13741	0.537591	0.63347	0.554443	Ppp1r11/Mgrn1/Rnf149	3
GO:0017022	myosin binding	1/176	60/13741	0.539362	0.63347	0.554443	Fus	1
GO:0051536	iron-sulfur cluster binding	1/176	60/13741	0.539362	0.63347	0.554443	Uqcrfs1	1
GO:0051540	metal cluster binding	1/176	60/13741	0.539362	0.63347	0.554443	Uqcrfs1	1
GO:0019905	syntaxin binding	1/176	61/13741	0.545288	0.638766	0.559079	Vamp8	1
GO:0043021	ribonucleoprotein complex binding	2/176	143/13741	0.549337	0.640627	0.560708	Rbm3/Nme1	2
GO:0015297	antiporter activity	1/176	62/13741	0.551138	0.640627	0.560708	Slc25a4	1
GO:0043178	alcohol binding	1/176	62/13741	0.551138	0.640627	0.560708	Cd81	1
GO:0048365	Rac GTPase binding	1/176	63/13741	0.556913	0.645676	0.565127	Flna	1
GO:0003713	transcription coactivator activity	3/176	228/13741	0.561844	0.649722	0.568668	Ube2l3/Edf1/Mtdh	3
GO:0031490	chromatin DNA binding	1/176	65/13741	0.568243	0.655442	0.573674	H1f0	1
GO:0022853	active ion transmembrane transporter activity	2/176	150/13741	0.575344	0.661939	0.579361	Slc25a4/Atp6v0b	2
GO:0015291	secondary active transmembrane transporter activity	2/176	155/13741	0.593246	0.678798	0.594116	Slc25a4/Slc16a3	2
GO:0017048	Rho GTPase binding	2/176	155/13741	0.593246	0.678798	0.594116	Pfn1/Flna	2
GO:0022804	active transmembrane transporter activity	3/176	241/13741	0.599582	0.678798	0.594116	Slc25a4/Slc16a3/Atp6v0b	3
GO:0004527	exonuclease activity	1/176	71/13741	0.600533	0.678798	0.594116	Isg20	1
GO:0005496	steroid binding	1/176	71/13741	0.600533	0.678798	0.594116	Cd81	1
GO:0019003	GDP binding	1/176	71/13741	0.600533	0.678798	0.594116	Rheb	1
GO:0019208	phosphatase regulator activity	1/176	71/13741	0.600533	0.678798	0.594116	Ppp1r11	1
GO:0016829	lyase activity	2/176	158/13741	0.603716	0.68069	0.595772	Alox5ap/Odc1	2
GO:0046873	metal ion transmembrane transporter activity	3/176	246/13741	0.613523	0.690022	0.60394	Tusc3/Anxa2/Marcksl1	3
GO:0008135	translation factor activity, RNA binding	1/176	75/13741	0.620714	0.696373	0.609499	Eif1ax	1
GO:0035258	steroid hormone receptor binding	1/176	77/13741	0.63042	0.705508	0.617494	Fus	1
GO:0072341	modified amino acid binding	1/176	78/13741	0.635181	0.709076	0.620617	Anxa2	1
GO:0004518	nuclease activity	2/176	168/13741	0.637148	0.709515	0.621002	Isg20/Nme1	2
GO:0042626	ATPase-coupled transmembrane transporter activity	1/176	81/13741	0.649099	0.719272	0.629542	Atp6v0b	1
GO:0051117	ATPase binding	1/176	81/13741	0.649099	0.719272	0.629542	Atox1	1
GO:0004725	protein tyrosine phosphatase activity	1/176	83/13741	0.658084	0.725662	0.635134	Ptpn1	1
GO:0008080	N-acetyltransferase activity	1/176	83/13741	0.658084	0.725662	0.635134	Sat1	1
GO:0015399	primary active transmembrane transporter activity	1/176	86/13741	0.671133	0.738246	0.646149	Atp6v0b	1
GO:0015293	symporter activity	1/176	90/13741	0.687765	0.754701	0.66055	Slc16a3	1
GO:0004540	ribonuclease activity	1/176	91/13741	0.69179	0.757276	0.662804	Isg20	1
GO:0005342	organic acid transmembrane transporter activity	1/176	93/13741	0.699688	0.760383	0.665524	Slc16a3	1
GO:0046943	carboxylic acid transmembrane transporter activity	1/176	93/13741	0.699688	0.760383	0.665524	Slc16a3	1
GO:0090079	translation regulator activity, nucleic acid binding	1/176	93/13741	0.699688	0.760383	0.665524	Eif1ax	1
GO:0016410	N-acyltransferase activity	1/176	94/13741	0.70356	0.762754	0.667599	Sat1	1
GO:0008094	DNA-dependent ATPase activity	1/176	95/13741	0.707383	0.764276	0.668931	Anxa1	1
GO:0016747	transferase activity, transferring acyl groups other than amino-acyl groups	2/176	192/13741	0.708353	0.764276	0.668931	Dgat1/Sat1	2
GO:0019842	vitamin binding	1/176	99/13741	0.722192	0.777347	0.680371	Egln3	1
GO:0008509	anion transmembrane transporter activity	2/176	198/13741	0.724236	0.777691	0.680673	Slc25a4/Slc16a3	2
GO:0015631	tubulin binding	3/176	292/13741	0.726236	0.777987	0.680931	Gapdh/Bccip/Nme1	3
GO:0016705	oxidoreductase activity, acting on paired donors, with incorporation or reduction of molecular oxygen	1/176	102/13741	0.732806	0.783165	0.685464	Egln3	1
GO:0016407	acetyltransferase activity	1/176	104/13741	0.739658	0.786759	0.688609	Sat1	1
GO:0016922	nuclear receptor binding	1/176	104/13741	0.739658	0.786759	0.688609	Fus	1
GO:0042826	histone deacetylase binding	1/176	110/13741	0.759182	0.805626	0.705123	Akap8	1
GO:0008237	metallopeptidase activity	1/176	114/13741	0.771382	0.816651	0.714772	Cndp2	1
GO:0016746	transferase activity, transferring acyl groups	2/176	219/13741	0.774195	0.81771	0.715699	Dgat1/Sat1	2
GO:0016791	phosphatase activity	2/176	223/13741	0.782769	0.824834	0.721934	Impa2/Ptpn1	2
GO:0003729	mRNA binding	2/176	231/13741	0.799069	0.840047	0.735249	Rbm3/Rc3h1	2
GO:0016874	ligase activity	1/176	131/13741	0.816736	0.856623	0.749758	Ass1	1
GO:0050662	coenzyme binding	2/176	245/13741	0.825011	0.863295	0.755597	Egln3/Dbi	2
GO:0035257	nuclear hormone receptor binding	1/176	138/13741	0.832699	0.869322	0.760873	Fus	1
GO:0004386	helicase activity	1/176	146/13741	0.849256	0.88456	0.774209	Anxa1	1
GO:0004721	phosphoprotein phosphatase activity	1/176	151/13741	0.858765	0.892403	0.781074	Ptpn1	1
GO:0051427	hormone receptor binding	1/176	153/13741	0.8624	0.89412	0.782577	Fus	1
GO:0016758	transferase activity, transferring hexosyl groups	1/176	156/13741	0.867678	0.897529	0.785561	Tusc3	1
GO:0004674	protein serine/threonine kinase activity	3/176	390/13741	0.880167	0.908365	0.795044	Tgfbr1/Cdk6/Mapkapk2	3
GO:0048037	cofactor binding	3/176	393/13741	0.883348	0.909566	0.796096	Egln3/Dbi/Uqcrfs1	3
GO:0003712	transcription coregulator activity	3/176	398/13741	0.888483	0.91277	0.7989	Ube2l3/Edf1/Mtdh	3
GO:1901681	sulfur compound binding	1/176	175/13741	0.896734	0.919152	0.804486	Dbi	1
GO:0042578	phosphoric ester hydrolase activity	2/176	302/13741	0.902294	0.922754	0.807639	Impa2/Ptpn1	2
GO:0005085	guanyl-nucleotide exchange factor activity	1/176	188/13741	0.912864	0.931451	0.815251	Lamtor5	1
GO:0008022	protein C-terminus binding	1/176	205/13741	0.930235	0.947034	0.828889	Cib1	1
GO:0008017	microtubule binding	1/176	212/13741	0.936344	0.951106	0.832453	Gapdh	1
GO:0016757	transferase activity, transferring glycosyl groups	1/176	215/13741	0.938796	0.951454	0.832758	Tusc3	1
GO:0003682	chromatin binding	3/176	483/13741	0.949769	0.960416	0.840602	H1f0/Akap8/Plac8	3
GO:0060589	nucleoside-triphosphatase regulator activity	1/176	269/13741	0.969869	0.978548	0.856472	Pfn1	1
GO:0001228	DNA-binding transcription activator activity, RNA polymerase II-specific	1/176	297/13741	0.979158	0.983793	0.861063	Spi1	1
GO:0001216	DNA-binding transcription activator activity	1/176	298/13741	0.979431	0.983793	0.861063	Spi1	1
GO:0140098	catalytic activity, acting on RNA	1/176	325/13741	0.985594	0.987784	0.864556	Isg20	1
GO:0016887	ATPase activity	1/176	371/13741	0.992161	0.992161	0.868387	Anxa1	1

## Sheet: S100a9+ Gran
ID	Description	GeneRatio	BgRatio	pvalue	p.adjust	qvalue	geneID	Count
GO:0003735	structural constituent of ribosome	61/346	157/13741	3.79898e-57	2.07804e-54	1.91148e-54	Rps20/Rpl8/Rps2/Rps6/Rps13/Rpl13/Rps14/Rps19/Rpl17/Rpl19/Rps8/Rps3/Rpl38/Rpl23/Rpl26/Rps23/Rpl21/Rsl24d1/Rpl12/Rps5/Rpl11/Rpl32/Rps10/Rps11/Rps28/Rpl6/Rpl10a/Rpl30/Rpl35a/Rpl22/Rps15a/Rpl14/Rpl27a/Rps24/Rpsa/Rps21/Rps15/Rps7/Rpl36/Rplp0/Rpl18/Rps27a/Rpl28/Rpl3/Mrps14/Fau/Rplp1/Rps3a1/Rps18/Rpl9/Rpl4/Rpl15/Rpl24/Rpl37a/Rps17/Rpl5/Rps4x/Rpl7/Rpl29/Rpl22l1/Rps16	61
GO:0005198	structural molecule activity	63/346	413/13741	7.78429e-32	2.129e-29	1.95836e-29	Rps20/Rpl8/Rps2/Rps6/Rps13/Rpl13/Rps14/Rps19/Rpl17/Rpl19/Rps8/Rps3/Rpl38/Rpl23/Rpl26/Rps23/Rpl21/Rsl24d1/Rpl12/Rps5/Rpl11/Rpl32/Rps10/Hmga1/Rps11/Rps28/Rpl6/Rpl10a/Rpl30/Rpl35a/Rpl22/Rps15a/Rpl14/Rpl27a/Rps24/Rpsa/Rps21/Rps15/Rps7/Rpl36/Rplp0/Rpl18/Rps27a/Rpl28/Rpl3/Mrps14/Fau/Rplp1/Rps3a1/Rps18/Rpl9/Rpl4/Rpl15/Rpl24/Rpl37a/Rps17/Clta/Rpl5/Rps4x/Rpl7/Rpl29/Rpl22l1/Rps16	63
GO:0019843	rRNA binding	27/346	68/13741	6.54887e-26	1.19408e-23	1.09837e-23	Rpl8/Rps13/Rps14/Rpl17/Rpl19/Rps3/Rpl23/Npm1/Tst/Rpl12/Rps5/Rpl11/Rps11/Rpl6/Rplp0/Rpl3/Eef2/Rps18/Rpl9/Rpl4/Rpl37a/Rpl5/Ncl/Rbm3/Rps4x/Rpl7/Cirbp	27
GO:0003729	mRNA binding	27/346	231/13741	2.90838e-11	3.97721e-09	3.65843e-09	Rps2/Rps6/Rps13/Rps14/Rps3/Rpl26/Rps5/Eif3a/Rpl6/Tsn/Luc7l/Cct5/Rpl30/Eef1a1/Rps7/Denr/Rps3a1/Eif4g2/Rbm38/Etf1/Rnps1/Eif4g3/Rpl5/Ncl/Rbm3/Rpl7/Cirbp	27
GO:0045182	translation regulator activity	18/346	122/13741	1.4773e-09	1.61616e-07	1.48663e-07	Eif3b/Rps14/Eif5/Eif3a/Eef1a1/Rpl22/Denr/Eif3h/Eef2/Eif3k/Eif4a1/Eif4g2/Etf1/Eif4g3/Eif3f/Rbm3/Eif5b/Cirbp	18
GO:0008135	translation factor activity, RNA binding	14/346	75/13741	4.43128e-09	4.03985e-07	3.71605e-07	Eif3b/Eif5/Eif3a/Eef1a1/Denr/Eif3h/Eef2/Eif3k/Eif4a1/Eif4g2/Etf1/Eif4g3/Eif3f/Eif5b	14
GO:0008097	5S rRNA binding	7/346	13/13741	9.10344e-09	7.11369e-07	6.54353e-07	Tst/Rpl11/Rpl3/Eef2/Rpl4/Rpl5/Rpl7	7
GO:0003743	translation initiation factor activity	11/346	46/13741	1.33527e-08	9.12989e-07	8.39812e-07	Eif3b/Eif5/Eif3a/Denr/Eif3h/Eif3k/Eif4a1/Eif4g2/Eif4g3/Eif3f/Eif5b	11
GO:0090079	translation regulator activity, nucleic acid binding	14/346	93/13741	7.78253e-08	4.73005e-06	4.35093e-06	Eif3b/Eif5/Eif3a/Eef1a1/Denr/Eif3h/Eef2/Eif3k/Eif4a1/Eif4g2/Etf1/Eif4g3/Eif3f/Eif5b	14
GO:0048027	mRNA 5'-UTR binding	7/346	23/13741	1.04617e-06	5.72255e-05	5.26388e-05	Rps13/Rps14/Rpl26/Cct5/Rps7/Rpl5/Ncl	7
GO:0070181	small ribosomal subunit rRNA binding	5/346	11/13741	4.01091e-06	0.000199451	0.000183465	Rps13/Rps14/Rps3/Rbm3/Cirbp	5
GO:0004298	threonine-type endopeptidase activity	6/346	20/13741	7.0181e-06	0.0002953	0.000271632	Psmb9/Psma7/Psma3/Psmb1/Psmb10/Psmb2	6
GO:0070003	threonine-type peptidase activity	6/346	20/13741	7.0181e-06	0.0002953	0.000271632	Psmb9/Psma7/Psma3/Psmb1/Psmb10/Psmb2	6
GO:0051082	unfolded protein binding	10/346	90/13741	8.61465e-05	0.00336587	0.00309609	Npm1/Cct2/Ppia/Cct5/Hspe1/Tomm20/Hspa9/Pfdn2/Srsf10/Cct7	10
GO:0042605	peptide antigen binding	5/346	21/13741	0.000143513	0.00523343	0.00481397	H2-Q7/H2-Aa/H2-Ab1/H2-Q4/Tap1	5
GO:0031369	translation initiation factor binding	6/346	36/13741	0.000251004	0.00854403	0.00785923	Eif3b/Rps19/Eif5/Rps24/Rps3a1/Eif3f	6
GO:0043021	ribonucleoprotein complex binding	12/346	143/13741	0.000265537	0.00854403	0.00785923	Snrpb/Npm1/Rpl35a/Rpsa/Impact/Rplp1/Eef2/Eif3k/Snrpe/Rack1/Rbm3/Snrpd3	12
GO:0008187	poly-pyrimidine tract binding	5/346	29/13741	0.000709874	0.0215723	0.0198433	Rps7/U2af2/Rbm3/Khdrbs1/Cirbp	5
GO:0055106	ubiquitin-protein transferase regulator activity	4/346	18/13741	0.000913923	0.0263114	0.0242025	Rpl23/Rpl11/Rps7/Rpl5	4
GO:0044183	protein folding chaperone	4/346	20/13741	0.00139064	0.0380341	0.0349857	Cct2/Hspa9/Pfdn2/Cd74	4
GO:0070990	snRNP binding	3/346	10/13741	0.00166503	0.04337	0.0398939	Snrpb/Snrpe/Snrpd3	3
GO:0046933	proton-transporting ATP synthase activity, rotational mechanism	3/346	11/13741	0.00224691	0.0534374	0.0491544	Atp5d/Atp5g2/Atp5e	3
GO:0046977	TAP binding	3/346	11/13741	0.00224691	0.0534374	0.0491544	H2-Q7/H2-Q4/Tap1	3
GO:0008266	poly(U) RNA binding	4/346	25/13741	0.00328835	0.074947	0.06894	Rps7/Rbm3/Khdrbs1/Cirbp	4
GO:0003730	mRNA 3'-UTR binding	7/346	78/13741	0.00345024	0.0754913	0.0694407	Cct5/Rps7/Rbm38/Rnps1/Rpl5/Rbm3/Cirbp	7
GO:0015252	proton channel activity	3/346	13/13741	0.00375166	0.0789291	0.072603	Atp5d/Atp5g2/Atp5e	3
GO:0051400	BH domain binding	3/346	14/13741	0.00468654	0.0949458	0.0873359	Bax/Bcl2a1a/Bcl2a1d	3
GO:0009678	pyrophosphate hydrolysis-driven proton transmembrane transporter activity	4/346	28/13741	0.00501629	0.0979968	0.0901424	Atp6v1c1/Tcirg1/Atp5e/Atp6v1a	4
GO:0015078	proton transmembrane transporter activity	7/346	91/13741	0.00801951	0.147446	0.135628	Atp6v1c1/Atp5d/Atp5g2/Tcirg1/Atp5e/Cox5a/Atp6v1a	7
GO:0042277	peptide binding	12/346	214/13741	0.00808663	0.147446	0.135628	Gstp1/Ppia/H2-Q7/Tomm20/Rplp0/H2-Aa/H2-Ab1/Cd74/H2-Q4/Clta/Tap1/Itm2c	12
GO:0044769	ATPase activity, coupled to transmembrane movement of ions, rotational mechanism	3/346	18/13741	0.00975259	0.166708	0.153347	Atp6v1c1/Tcirg1/Atp6v1a	3
GO:0046961	proton-transporting ATPase activity, rotational mechanism	3/346	18/13741	0.00975259	0.166708	0.153347	Atp6v1c1/Tcirg1/Atp6v1a	3
GO:0017134	fibroblast growth factor binding	3/346	19/13741	0.0113684	0.18844	0.173337	Rps2/Rps19/Hspa9	3
GO:0070412	R-SMAD binding	3/346	20/13741	0.0131292	0.211226	0.194296	Smad3/Ranbp3/Smad4	3
GO:0003823	antigen binding	6/346	79/13741	0.0145474	0.227355	0.209132	H2-Q7/H2-Aa/Itga4/H2-Ab1/H2-Q4/Tap1	6
GO:0070530	K63-linked polyubiquitin modification-dependent protein binding	3/346	21/13741	0.0150367	0.228475	0.210162	Sqstm1/Optn/Tnfaip3	3
GO:0043022	ribosome binding	5/346	60/13741	0.0173396	0.256345	0.235799	Rpsa/Impact/Eef2/Eif3k/Rack1	5
GO:0033218	amide binding	13/346	269/13741	0.0189545	0.269705	0.248088	Gstp1/Ppia/H2-Q7/Tomm20/Rplp0/H2-Aa/H2-Ab1/Cd74/H2-Q4/Dbi/Clta/Tap1/Itm2c	13
GO:0016776	phosphotransferase activity, phosphate group as acceptor	4/346	41/13741	0.0192294	0.269705	0.248088	Ak2/Atp5d/Atp5g2/Atp5e	4
GO:0019829	ATPase-coupled cation transmembrane transporter activity	4/346	42/13741	0.0208437	0.277869	0.255598	Atp6v1c1/Tcirg1/Atp5e/Atp6v1a	4
GO:0015399	primary active transmembrane transporter activity	6/346	86/13741	0.0212907	0.277869	0.255598	Atp6v1c1/Tomm20/Tcirg1/Atp5e/Tap1/Atp6v1a	6
GO:0140296	general transcription initiation factor binding	4/346	43/13741	0.0225388	0.277869	0.255598	Naca/Edf1/Optn/Taf7	4
GO:0043236	laminin binding	3/346	25/13741	0.0241552	0.277869	0.255598	Lgals1/Rpsa/Ncl	3
GO:0048020	CCR chemokine receptor binding	3/346	25/13741	0.0241552	0.277869	0.255598	Ccl3/Ccl4/Ccrl2	3
GO:1904680	peptide transmembrane transporter activity	3/346	25/13741	0.0241552	0.277869	0.255598	Tomm20/Timm23/Tap1	3
GO:0030544	Hsp70 protein binding	4/346	44/13741	0.0243155	0.277869	0.255598	Rps3/Bax/Dnajc2/Spn	4
GO:0042625	ATPase-coupled ion transmembrane transporter activity	4/346	44/13741	0.0243155	0.277869	0.255598	Atp6v1c1/Tcirg1/Atp5e/Atp6v1a	4
GO:0051920	peroxiredoxin activity	2/346	10/13741	0.0248914	0.277869	0.255598	Prdx1/Selenof	2
GO:1990405	protein antigen binding	2/346	10/13741	0.0248914	0.277869	0.255598	Itga4/H2-Ab1	2
GO:0031625	ubiquitin protein ligase binding	13/346	283/13741	0.0273089	0.29876	0.274814	Rpl23/Cct2/Traf1/Rpl11/Smad3/Hspa9/Rps27a/Sqstm1/Pa2g4/H2-Ab1/Ube2a/Psma3/Rpl5	13
GO:0030881	beta-2-microglobulin binding	2/346	11/13741	0.0299235	0.314772	0.289543	H2-Q7/H2-Q4	2
GO:0042610	CD8 receptor binding	2/346	11/13741	0.0299235	0.314772	0.289543	H2-Q7/H2-Q4	2
GO:0070011	peptidase activity, acting on L-amino acid peptides	17/346	412/13741	0.0320013	0.330278	0.303806	F10/Psmb9/Amz2/Cndp2/Yme1l1/Eif3h/Ctsz/Psma7/Sec11a/Psma3/Psmb1/Aph1a/Eif3f/Psmb10/Lgmn/Tnfaip3/Psmb2	17
GO:0043130	ubiquitin binding	5/346	71/13741	0.0331336	0.335631	0.30873	Smad3/Sqstm1/Optn/Adrm1/Tnfaip3	5
GO:0005545	1-phosphatidylinositol binding	2/346	12/13741	0.0353201	0.345002	0.31735	Eea1/Wdfy1	2
GO:0043023	ribosomal large subunit binding	2/346	12/13741	0.0353201	0.345002	0.31735	Npm1/Rbm3	2
GO:0031593	polyubiquitin modification-dependent protein binding	4/346	50/13741	0.0367257	0.352438	0.32419	Sqstm1/Optn/Ubqln1/Tnfaip3	4
GO:0044389	ubiquitin-like protein ligase binding	13/346	300/13741	0.0407521	0.380673	0.350162	Rpl23/Cct2/Traf1/Rpl11/Smad3/Hspa9/Rps27a/Sqstm1/Pa2g4/H2-Ab1/Ube2a/Psma3/Rpl5	13
GO:0003906	DNA-(apurinic or apyrimidinic site) endonuclease activity	2/346	13/13741	0.0410598	0.380673	0.350162	Rps3/Hmga1	2
GO:0016504	peptidase activator activity	3/346	31/13741	0.0422977	0.385614	0.354707	Rack1/Adrm1/Psme3	3
GO:0019210	kinase inhibitor activity	4/346	53/13741	0.0440725	0.390098	0.358832	Npm1/Rack1/Socs1/Gskip	4
GO:0008233	peptidase activity	17/346	432/13741	0.0465639	0.390098	0.358832	F10/Psmb9/Amz2/Cndp2/Yme1l1/Eif3h/Ctsz/Psma7/Sec11a/Psma3/Psmb1/Aph1a/Eif3f/Psmb10/Lgmn/Tnfaip3/Psmb2	17
GO:0035091	phosphatidylinositol binding	10/346	216/13741	0.047043	0.390098	0.358832	Npm1/Snx5/Eea1/Mreg/Itpr2/Tecpr1/Osbpl8/Myo1g/Wdfy1/Dennd1b	10
GO:0008320	protein transmembrane transporter activity	2/346	14/13741	0.047122	0.390098	0.358832	Tomm20/Timm23	2
GO:0008432	JUN kinase binding	2/346	14/13741	0.047122	0.390098	0.358832	Gstp1/Tgif1	2
GO:0140318	protein transporter activity	2/346	14/13741	0.047122	0.390098	0.358832	Tomm20/Timm23	2
GO:0005543	phospholipid binding	14/346	339/13741	0.0483829	0.390098	0.358832	F10/Npm1/Snx5/Eea1/Mreg/Itpr2/Tecpr1/Osbpl8/Myo1g/Pcyt1a/Cd300a/Wdfy1/Ptafr/Dennd1b	14
GO:0046982	protein heterodimerization activity	17/346	435/13741	0.0490998	0.390098	0.358832	Npm1/Bax/H2-Q7/Smad3/Bcl2a1a/Ran/H2-Aa/Bcl2a1d/Irak2/Mapk6/H2-Ab1/H2-Q4/Nfyb/Atf3/Tap1/Taf7/Smad4	17
GO:0005164	tumor necrosis factor receptor binding	3/346	33/13741	0.0495054	0.390098	0.358832	Traf1/Nucb2/Tnf	3
GO:0004857	enzyme inhibitor activity	11/346	249/13741	0.0508375	0.390098	0.358832	Rpl23/Npm1/Rpl11/Lmtk2/Rps7/Bcl2a1d/Fnip2/Rack1/Socs1/Rpl5/Gskip	11
GO:0140030	modification-dependent protein binding	7/346	133/13741	0.0510768	0.390098	0.358832	Pwp1/Dnajc2/Sqstm1/Optn/Taf7/Ubqln1/Tnfaip3	7
GO:0004601	peroxidase activity	3/346	34/13741	0.0533191	0.390098	0.358832	Gstp1/Prdx1/Selenof	3
GO:0042626	ATPase-coupled transmembrane transporter activity	5/346	81/13741	0.0534126	0.390098	0.358832	Atp6v1c1/Tcirg1/Atp5e/Tap1/Atp6v1a	5
GO:0005092	GDP-dissociation inhibitor activity	2/346	15/13741	0.0534869	0.390098	0.358832	Eif5/Gdi1	2
GO:0042608	T cell receptor binding	2/346	15/13741	0.0534869	0.390098	0.358832	H2-Q7/H2-Q4	2
GO:0000049	tRNA binding	4/346	57/13741	0.0550555	0.396254	0.364495	Yrdc/Rps10/Rpl6/Eef1a1	4
GO:0042169	SH2 domain binding	3/346	35/13741	0.0572698	0.406101	0.373552	Lat2/Sqstm1/Rack1	3
GO:0001056	RNA polymerase III activity	2/346	16/13741	0.0601356	0.406101	0.373552	Crcp/Polr1d	2
GO:0001614	purinergic nucleotide receptor activity	2/346	16/13741	0.0601356	0.406101	0.373552	P2rx4/Ptafr	2
GO:0016502	nucleotide receptor activity	2/346	16/13741	0.0601356	0.406101	0.373552	P2rx4/Ptafr	2
GO:0070034	telomerase RNA binding	2/346	16/13741	0.0601356	0.406101	0.373552	Snrpb/Snrpd3	2
GO:0009055	electron transfer activity	4/346	59/13741	0.0610511	0.407255	0.374614	Cycs/Uqcrfs1/Cox5a/Uqcrb	4
GO:0003727	single-stranded RNA binding	5/346	85/13741	0.0631653	0.407513	0.374851	Rps7/U2af2/Rbm3/Khdrbs1/Cirbp	5
GO:0016209	antioxidant activity	4/346	60/13741	0.0641733	0.407513	0.374851	Gstp1/Sod2/Prdx1/Selenof	4
GO:0042887	amide transmembrane transporter activity	3/346	37/13741	0.0655723	0.407513	0.374851	Tomm20/Timm23/Tap1	3
GO:0003746	translation elongation factor activity	2/346	17/13741	0.0670497	0.407513	0.374851	Eef1a1/Eef2	2
GO:0008553	proton-exporting ATPase activity, phosphorylative mechanism	2/346	17/13741	0.0670497	0.407513	0.374851	Atp6v1c1/Atp5e	2
GO:0015035	protein disulfide oxidoreductase activity	2/346	17/13741	0.0670497	0.407513	0.374851	Chchd4/Txn1	2
GO:0022884	macromolecule transmembrane transporter activity	2/346	17/13741	0.0670497	0.407513	0.374851	Tomm20/Timm23	2
GO:0070628	proteasome binding	2/346	17/13741	0.0670497	0.407513	0.374851	Psmb9/Adrm1	2
GO:0016684	oxidoreductase activity, acting on peroxide as acceptor	3/346	38/13741	0.069919	0.420141	0.386467	Gstp1/Prdx1/Selenof	3
GO:0043178	alcohol binding	4/346	62/13741	0.0706636	0.420141	0.386467	Npc2/Itpr2/Osbpl8/Npc1	4
GO:0052689	carboxylic ester hydrolase activity	5/346	89/13741	0.0738543	0.428343	0.394011	Nceh1/Chka/Lipa/Abhd5/Pnpla2	5
GO:0042975	peroxisome proliferator activated receptor binding	2/346	18/13741	0.0742119	0.428343	0.394011	Rpl11/Hmga1	2
GO:0042379	chemokine receptor binding	3/346	39/13741	0.0743923	0.428343	0.394011	Ccl3/Ccl4/Ccrl2	3
GO:0015485	cholesterol binding	3/346	40/13741	0.0789894	0.441961	0.406538	Npc2/Osbpl8/Npc1	3
GO:0032182	ubiquitin-like protein binding	5/346	91/13741	0.0795458	0.441961	0.406538	Smad3/Sqstm1/Optn/Adrm1/Tnfaip3	5
GO:0008137	NADH dehydrogenase (ubiquinone) activity	2/346	19/13741	0.0816052	0.441961	0.406538	Ndufa13/Ndufv2	2
GO:0017049	GTP-Rho binding	2/346	19/13741	0.0816052	0.441961	0.406538	Cdc42ep3/Cdc42ep2	2
GO:0050136	NADH dehydrogenase (quinone) activity	2/346	19/13741	0.0816052	0.441961	0.406538	Ndufa13/Ndufv2	2
GO:0099604	ligand-gated calcium channel activity	2/346	19/13741	0.0816052	0.441961	0.406538	Itpr2/P2rx4	2
GO:0015077	monovalent inorganic cation transmembrane transporter activity	9/346	210/13741	0.0842636	0.451884	0.415666	Atp6v1c1/Atp5d/Atp5g2/Tcirg1/Atp5e/Slc20a1/Slc6a13/Cox5a/Atp6v1a	9
GO:0004175	endopeptidase activity	11/346	275/13741	0.0884261	0.46923	0.431621	F10/Psmb9/Yme1l1/Ctsz/Psma7/Psma3/Psmb1/Aph1a/Psmb10/Lgmn/Psmb2	11
GO:0001530	lipopolysaccharide binding	2/346	20/13741	0.0892137	0.46923	0.431621	Zranb2/Ptafr	2
GO:0050840	extracellular matrix binding	3/346	43/13741	0.0934932	0.487055	0.448018	Lgals1/Rpsa/Ncl	3
GO:0001091	RNA polymerase II general transcription initiation factor binding	2/346	21/13741	0.0970218	0.49599	0.456236	Edf1/Taf7	2
GO:0003954	NADH dehydrogenase activity	2/346	21/13741	0.0970218	0.49599	0.456236	Ndufa13/Ndufv2	2
GO:0032813	tumor necrosis factor receptor superfamily binding	3/346	44/13741	0.098555	0.499163	0.459155	Traf1/Nucb2/Tnf	3
GO:0000978	RNA polymerase II cis-regulatory region sequence-specific DNA binding	15/346	414/13741	0.101339	0.508554	0.467794	Klf6/Sars/Smad3/Ctcf/Ciart/Maff/Rbbp4/Cebpz/Tgif1/Wbp2/Relb/Atf3/Eed/Nrf1/Smad4	15
GO:0046332	SMAD binding	4/346	71/13741	0.103762	0.515982	0.474626	Smad3/Ranbp3/Tgif1/Smad4	4
GO:0032934	sterol binding	3/346	46/13741	0.109	0.537144	0.494092	Npc2/Osbpl8/Npc1	3
GO:0030371	translation repressor activity	2/346	23/13741	0.113178	0.547863	0.503952	Rbm3/Cirbp	2
GO:0051537	2 iron, 2 sulfur cluster binding	2/346	23/13741	0.113178	0.547863	0.503952	Uqcrfs1/Ndufv2	2
GO:0004860	protein kinase inhibitor activity	3/346	48/13741	0.119852	0.575078	0.528985	Npm1/Rack1/Gskip	3
GO:0000987	cis-regulatory region sequence-specific DNA binding	15/346	427/13741	0.122217	0.581326	0.534732	Klf6/Sars/Smad3/Ctcf/Ciart/Maff/Rbbp4/Cebpz/Tgif1/Wbp2/Relb/Atf3/Eed/Nrf1/Smad4	15
GO:0015248	sterol transporter activity	2/346	25/13741	0.129964	0.612846	0.563726	Npc2/Osbpl8	2
GO:0019207	kinase regulator activity	7/346	168/13741	0.13211	0.617644	0.56814	Gstp1/Npm1/Rplp1/Mob1b/Rack1/Socs1/Gskip	7
GO:0035257	nuclear hormone receptor binding	6/346	138/13741	0.135497	0.628109	0.577766	Hmga1/Smad3/Smarce1/Wbp2/Thrap3/Taf7	6
GO:0046966	thyroid hormone receptor binding	2/346	26/13741	0.13856	0.63691	0.585861	Thrap3/Taf7	2
GO:0016779	nucleotidyltransferase activity	5/346	109/13741	0.140575	0.640788	0.589429	Yrdc/Crcp/Polr1d/Pcyt1a/Papola	5
GO:0016655	oxidoreductase activity, acting on NAD(P)H, quinone or similar compound as acceptor	2/346	27/13741	0.147276	0.660326	0.607401	Ndufa13/Ndufv2	2
GO:0042287	MHC protein binding	2/346	27/13741	0.147276	0.660326	0.607401	Cd74/Tap1	2
GO:0019956	chemokine binding	2/346	28/13741	0.1561	0.6942	0.63856	Ccrl2/Itga4	2
GO:0022890	inorganic cation transmembrane transporter activity	12/346	346/13741	0.164665	0.71076	0.653793	Atp6v1c1/Itpr2/Slc31a1/P2rx4/Atp5d/Atp5g2/Tcirg1/Atp5e/Slc20a1/Slc6a13/Cox5a/Atp6v1a	12
GO:0004180	carboxypeptidase activity	2/346	29/13741	0.165021	0.71076	0.653793	Cndp2/Ctsz	2
GO:0008009	chemokine activity	2/346	29/13741	0.165021	0.71076	0.653793	Ccl3/Ccl4	2
GO:1901567	fatty acid derivative binding	2/346	29/13741	0.165021	0.71076	0.653793	Stx3/Dbi	2
GO:0022834	ligand-gated channel activity	3/346	57/13741	0.172991	0.737938	0.678792	Itpr2/P2rx4/Atp5g2	3
GO:0042165	neurotransmitter binding	2/346	30/13741	0.174029	0.737938	0.678792	Chka/Slc6a13	2
GO:0022853	active ion transmembrane transporter activity	6/346	150/13741	0.177742	0.7477	0.687772	Atp6v1c1/Tcirg1/Atp5e/Slc20a1/Slc6a13/Atp6v1a	6
GO:0005126	cytokine receptor binding	8/346	216/13741	0.179065	0.7477	0.687772	Ccl3/Ccl4/Traf1/Nucb2/Tnf/Smad3/Ccrl2/Il1f9	8
GO:0015662	ion transmembrane transporter activity, phosphorylative mechanism	2/346	31/13741	0.183114	0.758814	0.697995	Atp6v1c1/Atp5e	2
GO:0019888	protein phosphatase regulator activity	3/346	59/13741	0.185595	0.763312	0.702132	Lmtk2/Wbp11/Ppp1r15a	3
GO:0051427	hormone receptor binding	6/346	153/13741	0.189059	0.771757	0.709901	Hmga1/Smad3/Smarce1/Wbp2/Thrap3/Taf7	6
GO:0051087	chaperone binding	4/346	91/13741	0.196549	0.773684	0.711673	Bax/Hspe1/Hspa9/Fnip2	4
GO:0043028	cysteine-type endopeptidase regulator activity involved in apoptotic process	2/346	33/13741	0.201477	0.773684	0.711673	Bcl2a1d/Rack1	2
GO:0015318	inorganic molecular entity transmembrane transporter activity	15/346	470/13741	0.207384	0.773684	0.711673	Atp6v1c1/Itpr2/Slc31a1/P2rx4/Atp5d/Vdac2/Atp5g2/Tcirg1/Atp5e/Slc43a2/Slc20a1/Mfsd5/Slc6a13/Cox5a/Atp6v1a	15
GO:0005504	fatty acid binding	2/346	34/13741	0.210737	0.773684	0.711673	Stx3/Fabp5	2
GO:0015370	solute:sodium symporter activity	2/346	34/13741	0.210737	0.773684	0.711673	Slc20a1/Slc6a13	2
GO:0015036	disulfide oxidoreductase activity	2/346	35/13741	0.220038	0.773684	0.711673	Chchd4/Txn1	2
GO:0031072	heat shock protein binding	5/346	128/13741	0.221029	0.773684	0.711673	Rps3/Bax/Dnajc2/Hspa9/Spn	5
GO:0031490	chromatin DNA binding	3/346	65/13741	0.224694	0.773684	0.711673	Smad3/Ctcf/Wbp2	3
GO:0003841	1-acylglycerol-3-phosphate O-acyltransferase activity	1/346	10/13741	0.225169	0.773684	0.711673	Abhd5	1
GO:0004596	peptide alpha-N-acetyltransferase activity	1/346	10/13741	0.225169	0.773684	0.711673	Naa50	1
GO:0005416	amino acid:cation symporter activity	1/346	10/13741	0.225169	0.773684	0.711673	Slc6a13	1
GO:0008484	sulfuric ester hydrolase activity	1/346	10/13741	0.225169	0.773684	0.711673	Gns	1
GO:0031005	filamin binding	1/346	10/13741	0.225169	0.773684	0.711673	Smad4	1
GO:0031386	protein tag	1/346	10/13741	0.225169	0.773684	0.711673	Rps27a	1
GO:0032356	oxidized DNA binding	1/346	10/13741	0.225169	0.773684	0.711673	Rps3	1
GO:0045028	G protein-coupled purinergic nucleotide receptor activity	1/346	10/13741	0.225169	0.773684	0.711673	Ptafr	1
GO:0061578	Lys63-specific deubiquitinase activity	1/346	10/13741	0.225169	0.773684	0.711673	Tnfaip3	1
GO:0070513	death domain binding	1/346	10/13741	0.225169	0.773684	0.711673	Bax	1
GO:0140326	ATPase-coupled intramembrane lipid transporter activity	1/346	10/13741	0.225169	0.773684	0.711673	Tmem30a	1
GO:1990825	sequence-specific mRNA binding	1/346	10/13741	0.225169	0.773684	0.711673	Etf1	1
GO:0005319	lipid transporter activity	4/346	97/13741	0.228235	0.773684	0.711673	Npc2/Osbpl8/Npc1/Tmem30a	4
GO:0044390	ubiquitin-like protein conjugating enzyme binding	2/346	36/13741	0.229372	0.773684	0.711673	Rps3/Arih2	2
GO:0002039	p53 binding	3/346	66/13741	0.231365	0.773684	0.711673	Npm1/Eef2/Psme3	3
GO:0003924	GTPase activity	9/346	269/13741	0.238323	0.773684	0.711673	Igtp/Eef1a1/Ran/Irgm1/Eef2/Ifi47/Eif5b/Rab9/Gbp2	9
GO:0003899	DNA-directed 5'-3' RNA polymerase activity	2/346	37/13741	0.238732	0.773684	0.711673	Crcp/Polr1d	2
GO:0005547	phosphatidylinositol-3,4,5-trisphosphate binding	2/346	37/13741	0.238732	0.773684	0.711673	Npm1/Myo1g	2
GO:0001094	TFIID-class transcription factor complex binding	1/346	11/13741	0.244693	0.773684	0.711673	Edf1	1
GO:0005159	insulin-like growth factor receptor binding	1/346	11/13741	0.244693	0.773684	0.711673	Socs1	1
GO:0005343	organic acid:sodium symporter activity	1/346	11/13741	0.244693	0.773684	0.711673	Slc6a13	1
GO:0016505	peptidase activator activity involved in apoptotic process	1/346	11/13741	0.244693	0.773684	0.711673	Rack1	1
GO:0016783	sulfurtransferase activity	1/346	11/13741	0.244693	0.773684	0.711673	Tst	1
GO:0016805	dipeptidase activity	1/346	11/13741	0.244693	0.773684	0.711673	Cndp2	1
GO:0016840	carbon-nitrogen lyase activity	1/346	11/13741	0.244693	0.773684	0.711673	Ggct	1
GO:0042171	lysophosphatidic acid acyltransferase activity	1/346	11/13741	0.244693	0.773684	0.711673	Abhd5	1
GO:0070411	I-SMAD binding	1/346	11/13741	0.244693	0.773684	0.711673	Smad4	1
GO:0070742	C2H2 zinc finger domain binding	1/346	11/13741	0.244693	0.773684	0.711673	U2af2	1
GO:0140035	ubiquitination-like modification-dependent protein binding	1/346	11/13741	0.244693	0.773684	0.711673	Dnajc2	1
GO:0140036	ubiquitin-dependent protein binding	1/346	11/13741	0.244693	0.773684	0.711673	Dnajc2	1
GO:0140104	molecular carrier activity	1/346	11/13741	0.244693	0.773684	0.711673	Ndufab1	1
GO:0034062	5'-3' RNA polymerase activity	2/346	38/13741	0.24811	0.775522	0.713364	Crcp/Polr1d	2
GO:0097747	RNA polymerase activity	2/346	38/13741	0.24811	0.775522	0.713364	Crcp/Polr1d	2
GO:0008324	cation transmembrane transporter activity	12/346	381/13741	0.253895	0.78413	0.721282	Atp6v1c1/Itpr2/Slc31a1/P2rx4/Atp5d/Atp5g2/Tcirg1/Atp5e/Slc20a1/Slc6a13/Cox5a/Atp6v1a	12
GO:0048487	beta-tubulin binding	2/346	39/13741	0.2575	0.78413	0.721282	Cct5/Tbca	2
GO:0022804	active transmembrane transporter activity	8/346	241/13741	0.262622	0.78413	0.721282	Atp6v1c1/Tomm20/Tcirg1/Atp5e/Slc20a1/Tap1/Slc6a13/Atp6v1a	8
GO:0004707	MAP kinase activity	1/346	12/13741	0.263727	0.78413	0.721282	Mapk6	1
GO:0017017	MAP kinase tyrosine/serine/threonine phosphatase activity	1/346	12/13741	0.263727	0.78413	0.721282	Dusp5	1
GO:0019215	intermediate filament binding	1/346	12/13741	0.263727	0.78413	0.721282	Ubqln1	1
GO:0019825	oxygen binding	1/346	12/13741	0.263727	0.78413	0.721282	Sod2	1
GO:0023023	MHC protein complex binding	1/346	12/13741	0.263727	0.78413	0.721282	Cd74	1
GO:0005496	steroid binding	3/346	71/13741	0.265199	0.78413	0.721282	Npc2/Osbpl8/Npc1	3
GO:0019208	phosphatase regulator activity	3/346	71/13741	0.265199	0.78413	0.721282	Lmtk2/Wbp11/Ppp1r15a	3
GO:0016922	nuclear receptor binding	4/346	104/13741	0.266657	0.7842	0.721346	Hmga1/Smad3/Smarce1/Wbp2	4
GO:1901981	phosphatidylinositol phosphate binding	5/346	139/13741	0.272827	0.793738	0.730119	Npm1/Tecpr1/Osbpl8/Myo1g/Dennd1b	5
GO:1901681	sulfur compound binding	6/346	175/13741	0.279212	0.793738	0.730119	Gstp1/Rpl22/Gns/Dbi/Rpl29/Smad4	6
GO:0001054	RNA polymerase I activity	1/346	13/13741	0.282283	0.793738	0.730119	Polr1d	1
GO:0005149	interleukin-1 receptor binding	1/346	13/13741	0.282283	0.793738	0.730119	Il1f9	1
GO:0015037	peptide disulfide oxidoreductase activity	1/346	13/13741	0.282283	0.793738	0.730119	Txn1	1
GO:0019104	DNA N-glycosylase activity	1/346	13/13741	0.282283	0.793738	0.730119	Rps3	1
GO:0046935	1-phosphatidylinositol-3-kinase regulator activity	1/346	13/13741	0.282283	0.793738	0.730119	Socs1	1
GO:0071617	lysophospholipid acyltransferase activity	1/346	13/13741	0.282283	0.793738	0.730119	Abhd5	1
GO:0019838	growth factor binding	4/346	107/13741	0.283478	0.793738	0.730119	Rps2/Rps19/Il2rg/Hspa9	4
GO:0061629	RNA polymerase II-specific DNA-binding transcription factor binding	8/346	249/13741	0.291577	0.793738	0.730119	Ifrd1/Npm1/Hmga1/Smad3/Smarce1/Wbp2/Thrap3/Taf7	8
GO:0051018	protein kinase A binding	2/346	43/13741	0.295052	0.793738	0.730119	Rps3/Gskip	2
GO:0042393	histone binding	6/346	179/13741	0.296625	0.793738	0.730119	Pwp1/Npm1/Dnajc2/Ptma/Ncl/Taf7	6
GO:0003725	double-stranded RNA binding	3/346	76/13741	0.299577	0.793738	0.730119	Yrdc/Mbnl1/Eif4a1	3
GO:0005231	excitatory extracellular ligand-gated ion channel activity	1/346	14/13741	0.300372	0.793738	0.730119	P2rx4	1
GO:0008308	voltage-gated anion channel activity	1/346	14/13741	0.300372	0.793738	0.730119	Vdac2	1
GO:0016018	cyclosporin A binding	1/346	14/13741	0.300372	0.793738	0.730119	Ppia	1
GO:0016411	acylglycerol O-acyltransferase activity	1/346	14/13741	0.300372	0.793738	0.730119	Abhd5	1
GO:0016722	oxidoreductase activity, oxidizing metal ions	1/346	14/13741	0.300372	0.793738	0.730119	Ftl1	1
GO:0033549	MAP kinase phosphatase activity	1/346	14/13741	0.300372	0.793738	0.730119	Dusp5	1
GO:0036041	long-chain fatty acid binding	1/346	14/13741	0.300372	0.793738	0.730119	Stx3	1
GO:0120020	cholesterol transfer activity	1/346	14/13741	0.300372	0.793738	0.730119	Npc2	1
GO:0003712	transcription coregulator activity	12/346	398/13741	0.302537	0.795615	0.731847	Naca/Npm1/Hmga1/Smad3/Sqstm1/Nmi/Edf1/Wbp2/Med10/Thrap3/Taf7/Smad4	12
GO:0072341	modified amino acid binding	3/346	78/13741	0.313406	0.801612	0.737363	Gstp1/Osbpl8/Cd300a	3
GO:0001786	phosphatidylserine binding	2/346	45/13741	0.313743	0.801612	0.737363	Osbpl8/Cd300a	2
GO:0000339	RNA cap binding	1/346	15/13741	0.318007	0.801612	0.737363	Eif4g3	1
GO:0005328	neurotransmitter:sodium symporter activity	1/346	15/13741	0.318007	0.801612	0.737363	Slc6a13	1
GO:0005521	lamin binding	1/346	15/13741	0.318007	0.801612	0.737363	Syne1	1
GO:0015215	nucleotide transmembrane transporter activity	1/346	15/13741	0.318007	0.801612	0.737363	Slc25a33	1
GO:0022829	wide pore channel activity	1/346	15/13741	0.318007	0.801612	0.737363	Vdac2	1
GO:0043024	ribosomal small subunit binding	1/346	15/13741	0.318007	0.801612	0.737363	Npm1	1
GO:0120015	sterol transfer activity	1/346	15/13741	0.318007	0.801612	0.737363	Npc2	1
GO:0099094	ligand-gated cation channel activity	2/346	46/13741	0.32305	0.803739	0.739319	Itpr2/P2rx4	2
GO:0008237	metallopeptidase activity	4/346	114/13741	0.323259	0.803739	0.739319	Amz2/Cndp2/Yme1l1/Eif3h	4
GO:0019955	cytokine binding	4/346	114/13741	0.323259	0.803739	0.739319	Il2rg/Ccrl2/Itga4/Cd74	4
GO:0015278	calcium-release channel activity	1/346	16/13741	0.335198	0.815767	0.750383	Itpr2	1
GO:0008080	N-acetyltransferase activity	3/346	83/13741	0.348005	0.815767	0.750383	Hgsnat/Naa50/Smarce1	3
GO:0003713	transcription coactivator activity	7/346	228/13741	0.351256	0.815767	0.750383	Naca/Npm1/Hmga1/Edf1/Wbp2/Thrap3/Taf7	7
GO:0004724	magnesium-dependent protein serine/threonine phosphatase activity	1/346	17/13741	0.351958	0.815767	0.750383	Ppm1g	1
GO:0005501	retinoid binding	1/346	17/13741	0.351958	0.815767	0.750383	Fabp5	1
GO:0030215	semaphorin receptor binding	1/346	17/13741	0.351958	0.815767	0.750383	Sema4d	1
GO:0031210	phosphatidylcholine binding	1/346	17/13741	0.351958	0.815767	0.750383	Pcyt1a	1
GO:0031681	G-protein beta-subunit binding	1/346	17/13741	0.351958	0.815767	0.750383	Cct5	1
GO:0038191	neuropilin binding	1/346	17/13741	0.351958	0.815767	0.750383	Sema4d	1
GO:0042288	MHC class I protein binding	1/346	17/13741	0.351958	0.815767	0.750383	Tap1	1
GO:0043295	glutathione binding	1/346	17/13741	0.351958	0.815767	0.750383	Gstp1	1
GO:0043422	protein kinase B binding	1/346	17/13741	0.351958	0.815767	0.750383	Npm1	1
GO:0050145	nucleoside monophosphate kinase activity	1/346	17/13741	0.351958	0.815767	0.750383	Ak2	1
GO:0050997	quaternary ammonium group binding	1/346	17/13741	0.351958	0.815767	0.750383	Pcyt1a	1
GO:0140303	intramembrane lipid transporter activity	1/346	17/13741	0.351958	0.815767	0.750383	Tmem30a	1
GO:1900750	oligopeptide binding	1/346	17/13741	0.351958	0.815767	0.750383	Gstp1	1
GO:0016667	oxidoreductase activity, acting on a sulfur group of donors	2/346	50/13741	0.359913	0.817218	0.751718	Chchd4/Txn1	2
GO:0033293	monocarboxylic acid binding	2/346	50/13741	0.359913	0.817218	0.751718	Stx3/Fabp5	2
GO:0015267	channel activity	7/346	232/13741	0.36771	0.817218	0.751718	Bax/Itpr2/P2rx4/Atp5d/Vdac2/Atp5g2/Atp5e	7
GO:0022803	passive transmembrane transporter activity	7/346	232/13741	0.36771	0.817218	0.751718	Bax/Itpr2/P2rx4/Atp5d/Vdac2/Atp5g2/Atp5e	7
GO:0004129	cytochrome-c oxidase activity	1/346	18/13741	0.368296	0.817218	0.751718	Cox5a	1
GO:0004602	glutathione peroxidase activity	1/346	18/13741	0.368296	0.817218	0.751718	Gstp1	1
GO:0015002	heme-copper terminal oxidase activity	1/346	18/13741	0.368296	0.817218	0.751718	Cox5a	1
GO:0016676	oxidoreductase activity, acting on a heme group of donors, oxygen as acceptor	1/346	18/13741	0.368296	0.817218	0.751718	Cox5a	1
GO:0035014	phosphatidylinositol 3-kinase regulator activity	1/346	18/13741	0.368296	0.817218	0.751718	Socs1	1
GO:0004896	cytokine receptor activity	3/346	86/13741	0.368696	0.817218	0.751718	Il2rg/Ccrl2/Cd74	3
GO:0015171	amino acid transmembrane transporter activity	2/346	51/13741	0.369018	0.817218	0.751718	Slc43a2/Slc6a13	2
GO:0001540	amyloid-beta binding	2/346	52/13741	0.378072	0.820218	0.754477	Cd74/Itm2c	2
GO:0005537	mannose binding	1/346	19/13741	0.384223	0.820218	0.754477	M6pr	1
GO:0016675	oxidoreductase activity, acting on a heme group of donors	1/346	19/13741	0.384223	0.820218	0.754477	Cox5a	1
GO:0034237	protein kinase A regulatory subunit binding	1/346	19/13741	0.384223	0.820218	0.754477	Gskip	1
GO:0001085	RNA polymerase II transcription factor binding	2/346	53/13741	0.387072	0.820218	0.754477	Id2/Smad4	2
GO:0005125	cytokine activity	4/346	126/13741	0.392032	0.820218	0.754477	Ccl3/Ccl4/Tnf/Il1f9	4
GO:0015276	ligand-gated ion channel activity	2/346	54/13741	0.396014	0.820218	0.754477	Itpr2/P2rx4	2
GO:0008157	protein phosphatase 1 binding	1/346	20/13741	0.39975	0.820218	0.754477	Ppp1r15a	1
GO:0015605	organophosphate ester transmembrane transporter activity	1/346	20/13741	0.39975	0.820218	0.754477	Slc25a33	1
GO:0035259	glucocorticoid receptor binding	1/346	20/13741	0.39975	0.820218	0.754477	Smad3	1
GO:0045505	dynein intermediate chain binding	1/346	20/13741	0.39975	0.820218	0.754477	Ran	1
GO:0001098	basal transcription machinery binding	2/346	55/13741	0.404896	0.820218	0.754477	Edf1/Taf7	2
GO:0001099	basal RNA polymerase II transcription machinery binding	2/346	55/13741	0.404896	0.820218	0.754477	Edf1/Taf7	2
GO:0005080	protein kinase C binding	2/346	55/13741	0.404896	0.820218	0.754477	Sqstm1/Rack1	2
GO:0005518	collagen binding	2/346	55/13741	0.404896	0.820218	0.754477	Smad3/Smad4	2
GO:0140297	DNA-binding transcription factor binding	9/346	319/13741	0.41204	0.820218	0.754477	Ifrd1/Npm1/Hmga1/Smad3/Smarce1/Nfyb/Wbp2/Thrap3/Taf7	9
GO:0035064	methylated histone binding	2/346	56/13741	0.413715	0.820218	0.754477	Pwp1/Taf7	2
GO:0140034	methylation-dependent protein binding	2/346	56/13741	0.413715	0.820218	0.754477	Pwp1/Taf7	2
GO:0001223	transcription coactivator binding	1/346	21/13741	0.414886	0.820218	0.754477	Rpl23	1
GO:0008198	ferrous iron binding	1/346	21/13741	0.414886	0.820218	0.754477	Ftl1	1
GO:0016493	C-C chemokine receptor activity	1/346	21/13741	0.414886	0.820218	0.754477	Ccrl2	1
GO:0016799	hydrolase activity, hydrolyzing N-glycosyl compounds	1/346	21/13741	0.414886	0.820218	0.754477	Rps3	1
GO:0019840	isoprenoid binding	1/346	21/13741	0.414886	0.820218	0.754477	Fabp5	1
GO:0050998	nitric-oxide synthase binding	1/346	21/13741	0.414886	0.820218	0.754477	Cd74	1
GO:0005261	cation channel activity	5/346	169/13741	0.42184	0.820218	0.754477	Itpr2/P2rx4/Atp5d/Atp5g2/Atp5e	5
GO:0015294	solute:cation symporter activity	2/346	57/13741	0.422468	0.820218	0.754477	Slc20a1/Slc6a13	2
GO:0016765	transferase activity, transferring alkyl or aryl (other than methyl) groups	2/346	57/13741	0.422468	0.820218	0.754477	Gstp1/Mat2a	2
GO:0016410	N-acyltransferase activity	3/346	94/13741	0.423164	0.820218	0.754477	Hgsnat/Naa50/Smarce1	3
GO:0000062	fatty-acyl-CoA binding	1/346	22/13741	0.429642	0.820218	0.754477	Dbi	1
GO:0001637	G protein-coupled chemoattractant receptor activity	1/346	22/13741	0.429642	0.820218	0.754477	Ccrl2	1
GO:0004950	chemokine receptor activity	1/346	22/13741	0.429642	0.820218	0.754477	Ccrl2	1
GO:0005217	intracellular ligand-gated ion channel activity	1/346	22/13741	0.429642	0.820218	0.754477	Itpr2	1
GO:0008143	poly(A) binding	1/346	22/13741	0.429642	0.820218	0.754477	Khdrbs1	1
GO:0017025	TBP-class protein binding	1/346	22/13741	0.429642	0.820218	0.754477	Naca	1
GO:0019957	C-C chemokine binding	1/346	22/13741	0.429642	0.820218	0.754477	Ccrl2	1
GO:0045499	chemorepellent activity	1/346	22/13741	0.429642	0.820218	0.754477	Sema4d	1
GO:0070566	adenylyltransferase activity	1/346	22/13741	0.429642	0.820218	0.754477	Papola	1
GO:0061134	peptidase regulator activity	4/346	133/13741	0.431775	0.820218	0.754477	Bcl2a1d/Rack1/Adrm1/Psme3	4
GO:0005525	GTP binding	9/346	326/13741	0.437233	0.820218	0.754477	Eif5/Eef1a1/Ran/Irgm1/Arl5b/Eef2/Eif5b/Rab9/Gbp2	9
GO:0010485	H4 histone acetyltransferase activity	1/346	23/13741	0.444027	0.820218	0.754477	Naa50	1
GO:0019706	protein-cysteine S-palmitoyltransferase activity	1/346	23/13741	0.444027	0.820218	0.754477	Zdhhc20	1
GO:0019707	protein-cysteine S-acyltransferase activity	1/346	23/13741	0.444027	0.820218	0.754477	Zdhhc20	1
GO:0030742	GTP-dependent protein binding	1/346	23/13741	0.444027	0.820218	0.754477	Eea1	1
GO:0046965	retinoid X receptor binding	1/346	23/13741	0.444027	0.820218	0.754477	Hmga1	1
GO:0051787	misfolded protein binding	1/346	23/13741	0.444027	0.820218	0.754477	Hspa9	1
GO:0048018	receptor ligand activity	7/346	251/13741	0.446071	0.820218	0.754477	Ccl3/Ccl4/Tnf/Sema4d/Il1f9/Cdc42ep2/Metrnl	7
GO:0003724	RNA helicase activity	2/346	60/13741	0.448315	0.820218	0.754477	Eif4a1/Ddx41	2
GO:0030374	nuclear receptor transcription coactivator activity	2/346	60/13741	0.448315	0.820218	0.754477	Hmga1/Thrap3	2
GO:0051536	iron-sulfur cluster binding	2/346	60/13741	0.448315	0.820218	0.754477	Uqcrfs1/Ndufv2	2
GO:0051540	metal cluster binding	2/346	60/13741	0.448315	0.820218	0.754477	Uqcrfs1/Ndufv2	2
GO:0005216	ion channel activity	6/346	214/13741	0.453239	0.820218	0.754477	Itpr2/P2rx4/Atp5d/Vdac2/Atp5g2/Atp5e	6
GO:0001968	fibronectin binding	1/346	24/13741	0.45805	0.820218	0.754477	Itga4	1
GO:0005230	extracellular ligand-gated ion channel activity	1/346	24/13741	0.45805	0.820218	0.754477	P2rx4	1
GO:0043027	cysteine-type endopeptidase inhibitor activity involved in apoptotic process	1/346	24/13741	0.45805	0.820218	0.754477	Bcl2a1d	1
GO:0050699	WW domain binding	1/346	24/13741	0.45805	0.820218	0.754477	Wbp11	1
GO:0016887	ATPase activity	10/346	371/13741	0.458672	0.820218	0.754477	Gtf2f2/Atp5d/Hspa9/Yme1l1/Rbbp4/Eif4a1/Vps4b/Ddx41/Atp5e/Tap1	10
GO:0032550	purine ribonucleoside binding	9/346	333/13741	0.462321	0.820218	0.754477	Eif5/Eef1a1/Ran/Irgm1/Arl5b/Eef2/Eif5b/Rab9/Gbp2	9
GO:0019887	protein kinase regulator activity	4/346	139/13741	0.465277	0.820218	0.754477	Npm1/Rplp1/Rack1/Gskip	4
GO:0001883	purine nucleoside binding	9/346	335/13741	0.469457	0.820218	0.754477	Eif5/Eef1a1/Ran/Irgm1/Arl5b/Eef2/Eif5b/Rab9/Gbp2	9
GO:0140375	immune receptor activity	3/346	101/13741	0.469469	0.820218	0.754477	Il2rg/Ccrl2/Cd74	3
GO:0030546	signaling receptor activator activity	7/346	257/13741	0.470569	0.820218	0.754477	Ccl3/Ccl4/Tnf/Sema4d/Il1f9/Cdc42ep2/Metrnl	7
GO:0008234	cysteine-type peptidase activity	4/346	140/13741	0.470794	0.820218	0.754477	Ctsz/Eif3f/Lgmn/Tnfaip3	4
GO:0015175	neutral amino acid transmembrane transporter activity	1/346	25/13741	0.47172	0.820218	0.754477	Slc43a2	1
GO:0035198	miRNA binding	1/346	25/13741	0.47172	0.820218	0.754477	Matr3	1
GO:0043325	phosphatidylinositol-3,4-bisphosphate binding	1/346	25/13741	0.47172	0.820218	0.754477	Myo1g	1
GO:0043425	bHLH transcription factor binding	1/346	25/13741	0.47172	0.820218	0.754477	Smad3	1
GO:0032549	ribonucleoside binding	9/346	336/13741	0.473018	0.820218	0.754477	Eif5/Eef1a1/Ran/Irgm1/Arl5b/Eef2/Eif5b/Rab9/Gbp2	9
GO:0004722	protein serine/threonine phosphatase activity	2/346	63/13741	0.473499	0.820218	0.754477	Ctdnep1/Ppm1g	2
GO:0001228	DNA-binding transcription activator activity, RNA polymerase II-specific	8/346	297/13741	0.473837	0.820218	0.754477	Klf6/Hmga1/Smad3/Ctcf/Cebpz/Relb/Nrf1/Smad4	8
GO:0001216	DNA-binding transcription activator activity	8/346	298/13741	0.477616	0.824151	0.758095	Klf6/Hmga1/Smad3/Ctcf/Cebpz/Relb/Nrf1/Smad4	8
GO:0030971	receptor tyrosine kinase binding	2/346	64/13741	0.481739	0.826102	0.759889	Eif3a/Rack1	2
GO:0005516	calmodulin binding	4/346	142/13741	0.481767	0.826102	0.759889	Eef1a1/Myo1g/Edf1/Pcyt1a	4
GO:0001965	G-protein alpha-subunit binding	1/346	26/13741	0.485046	0.829126	0.762671	Rgs1	1
GO:0016407	acetyltransferase activity	3/346	104/13741	0.488806	0.830856	0.764263	Hgsnat/Naa50/Smarce1	3
GO:0016651	oxidoreductase activity, acting on NAD(P)H	2/346	65/13741	0.489899	0.830856	0.764263	Ndufa13/Ndufv2	2
GO:0061135	endopeptidase regulator activity	3/346	105/13741	0.495175	0.830856	0.764263	Bcl2a1d/Adrm1/Psme3	3
GO:0020037	heme binding	2/346	66/13741	0.497978	0.830856	0.764263	Cycs/Prdx1	2
GO:0016417	S-acyltransferase activity	1/346	27/13741	0.498037	0.830856	0.764263	Zdhhc20	1
GO:0098631	cell adhesion mediator activity	1/346	27/13741	0.498037	0.830856	0.764263	Rpsa	1
GO:0001882	nucleoside binding	9/346	344/13741	0.50131	0.830856	0.764263	Eif5/Eef1a1/Ran/Irgm1/Arl5b/Eef2/Eif5b/Rab9/Gbp2	9
GO:0019001	guanyl nucleotide binding	9/346	344/13741	0.50131	0.830856	0.764263	Eif5/Eef1a1/Ran/Irgm1/Arl5b/Eef2/Eif5b/Rab9/Gbp2	9
GO:0032561	guanyl ribonucleotide binding	9/346	344/13741	0.50131	0.830856	0.764263	Eif5/Eef1a1/Ran/Irgm1/Arl5b/Eef2/Eif5b/Rab9/Gbp2	9
GO:0016831	carboxy-lyase activity	1/346	28/13741	0.510702	0.830856	0.764263	Odc1	1
GO:0070273	phosphatidylinositol-4-phosphate binding	1/346	28/13741	0.510702	0.830856	0.764263	Osbpl8	1
GO:0008528	G protein-coupled peptide receptor activity	2/346	68/13741	0.513889	0.830856	0.764263	Crcp/Ccrl2	2
GO:0060589	nucleoside-triphosphatase regulator activity	7/346	269/13741	0.518682	0.830856	0.764263	Ralgds/Eif5/Rgs1/Ranbp3/Fnip2/Cdc42ep2/Gdi1	7
GO:0033613	activating transcription factor binding	2/346	69/13741	0.52172	0.830856	0.764263	Npm1/Smad3	2
GO:0004364	glutathione transferase activity	1/346	29/13741	0.523048	0.830856	0.764263	Gstp1	1
GO:0004864	protein phosphatase inhibitor activity	1/346	29/13741	0.523048	0.830856	0.764263	Lmtk2	1
GO:0008028	monocarboxylic acid transmembrane transporter activity	1/346	29/13741	0.523048	0.830856	0.764263	Slc6a13	1
GO:0019209	kinase activator activity	2/346	70/13741	0.529465	0.830856	0.764263	Rplp1/Mob1b	2
GO:0048029	monosaccharide binding	2/346	70/13741	0.529465	0.830856	0.764263	Lgals1/M6pr	2
GO:0004721	phosphoprotein phosphatase activity	4/346	151/13741	0.529948	0.830856	0.764263	Ctdnep1/Ppm1g/Ptp4a2/Dusp5	4
GO:0030695	GTPase regulator activity	6/346	232/13741	0.531514	0.830856	0.764263	Ralgds/Eif5/Rgs1/Ranbp3/Cdc42ep2/Gdi1	6
GO:0016747	transferase activity, transferring acyl groups other than amino-acyl groups	5/346	192/13741	0.53299	0.830856	0.764263	Hgsnat/Naa50/Smarce1/Abhd5/Zdhhc20	5
GO:0005484	SNAP receptor activity	1/346	30/13741	0.535083	0.830856	0.764263	Stx3	1
GO:0008200	ion channel inhibitor activity	1/346	30/13741	0.535083	0.830856	0.764263	Rack1	1
GO:0035035	histone acetyltransferase binding	1/346	30/13741	0.535083	0.830856	0.764263	Taf7	1
GO:0035255	ionotropic glutamate receptor binding	1/346	30/13741	0.535083	0.830856	0.764263	Sqstm1	1
GO:0046915	transition metal ion transmembrane transporter activity	1/346	30/13741	0.535083	0.830856	0.764263	Slc31a1	1
GO:0070717	poly-purine tract binding	1/346	30/13741	0.535083	0.830856	0.764263	Khdrbs1	1
GO:0004197	cysteine-type endopeptidase activity	2/346	71/13741	0.537125	0.830856	0.764263	Ctsz/Lgmn	2
GO:0015103	inorganic anion transmembrane transporter activity	2/346	71/13741	0.537125	0.830856	0.764263	Vdac2/Mfsd5	2
GO:0019003	GDP binding	2/346	71/13741	0.537125	0.830856	0.764263	Ran/Rab9	2
GO:0030545	receptor regulator activity	7/346	274/13741	0.53827	0.830856	0.764263	Ccl3/Ccl4/Tnf/Sema4d/Il1f9/Cdc42ep2/Metrnl	7
GO:0005326	neurotransmitter transmembrane transporter activity	1/346	31/13741	0.546815	0.830856	0.764263	Slc6a13	1
GO:0016409	palmitoyltransferase activity	1/346	31/13741	0.546815	0.830856	0.764263	Zdhhc20	1
GO:0031624	ubiquitin conjugating enzyme binding	1/346	31/13741	0.546815	0.830856	0.764263	Arih2	1
GO:0036002	pre-mRNA binding	1/346	31/13741	0.546815	0.830856	0.764263	U2af2	1
GO:0001653	peptide receptor activity	2/346	73/13741	0.552186	0.830856	0.764263	Crcp/Ccrl2	2
GO:0005262	calcium channel activity	2/346	73/13741	0.552186	0.830856	0.764263	Itpr2/P2rx4	2
GO:0046906	tetrapyrrole binding	2/346	73/13741	0.552186	0.830856	0.764263	Cycs/Prdx1	2
GO:0016825	hydrolase activity, acting on acid phosphorus-nitrogen bonds	3/346	115/13741	0.556551	0.830856	0.764263	Nceh1/F10/Sec11a	3
GO:0017171	serine hydrolase activity	3/346	115/13741	0.556551	0.830856	0.764263	Nceh1/F10/Sec11a	3
GO:0000979	RNA polymerase II core promoter sequence-specific DNA binding	1/346	32/13741	0.558252	0.830856	0.764263	Nrf1	1
GO:0008138	protein tyrosine/serine/threonine phosphatase activity	1/346	32/13741	0.558252	0.830856	0.764263	Dusp5	1
GO:0016248	channel inhibitor activity	1/346	32/13741	0.558252	0.830856	0.764263	Rack1	1
GO:0030332	cyclin binding	1/346	32/13741	0.558252	0.830856	0.764263	Rack1	1
GO:0051059	NF-kappaB binding	1/346	32/13741	0.558252	0.830856	0.764263	Npm1	1
GO:0016298	lipase activity	2/346	74/13741	0.559586	0.830856	0.764263	Lipa/Pnpla2	2
GO:0016829	lyase activity	4/346	158/13741	0.56586	0.830856	0.764263	Rps3/Ggct/Hmga1/Odc1	4
GO:0003755	peptidyl-prolyl cis-trans isomerase activity	1/346	33/13741	0.569401	0.830856	0.764263	Ppia	1
GO:0008536	Ran GTPase binding	1/346	33/13741	0.569401	0.830856	0.764263	Ranbp3	1
GO:0019212	phosphatase inhibitor activity	1/346	33/13741	0.569401	0.830856	0.764263	Lmtk2	1
GO:0042974	retinoic acid receptor binding	1/346	33/13741	0.569401	0.830856	0.764263	Hmga1	1
GO:0061631	ubiquitin conjugating enzyme activity	1/346	33/13741	0.569401	0.830856	0.764263	Ube2a	1
GO:0002020	protease binding	3/346	118/13741	0.574077	0.830856	0.764263	Tnf/Adrm1/Tnfaip3	3
GO:0022836	gated channel activity	4/346	160/13741	0.575842	0.830856	0.764263	Itpr2/P2rx4/Vdac2/Atp5g2	4
GO:0005048	signal sequence binding	1/346	34/13741	0.58027	0.830856	0.764263	Tomm20	1
GO:0051019	mitogen-activated protein kinase binding	1/346	34/13741	0.58027	0.830856	0.764263	Ptafr	1
GO:0061980	regulatory RNA binding	1/346	34/13741	0.58027	0.830856	0.764263	Matr3	1
GO:0035258	steroid hormone receptor binding	2/346	77/13741	0.58126	0.830856	0.764263	Smad3/Wbp2	2
GO:0047485	protein N-terminus binding	3/346	120/13741	0.585519	0.830856	0.764263	Npm1/Rps21/Smarce1	3
GO:0008238	exopeptidase activity	2/346	78/13741	0.588309	0.830856	0.764263	Cndp2/Ctsz	2
GO:0005160	transforming growth factor beta receptor binding	1/346	35/13741	0.590865	0.830856	0.764263	Smad3	1
GO:0017069	snRNA binding	1/346	35/13741	0.590865	0.830856	0.764263	Snrpd3	1
GO:0017112	Rab guanyl-nucleotide exchange factor activity	1/346	35/13741	0.590865	0.830856	0.764263	Dennd1b	1
GO:0019205	nucleobase-containing compound kinase activity	1/346	35/13741	0.590865	0.830856	0.764263	Ak2	1
GO:0042162	telomeric DNA binding	1/346	35/13741	0.590865	0.830856	0.764263	Ncl	1
GO:0061650	ubiquitin-like protein conjugating enzyme activity	1/346	35/13741	0.590865	0.830856	0.764263	Ube2a	1
GO:0070888	E-box binding	1/346	35/13741	0.590865	0.830856	0.764263	Ciart	1
GO:0120013	lipid transfer activity	1/346	35/13741	0.590865	0.830856	0.764263	Npc2	1
GO:0004843	thiol-dependent ubiquitin-specific protease activity	2/346	79/13741	0.59527	0.834904	0.767986	Eif3f/Tnfaip3	2
GO:0016859	cis-trans isomerase activity	1/346	36/13741	0.601193	0.835969	0.768966	Ppia	1
GO:0031491	nucleosome binding	1/346	36/13741	0.601193	0.835969	0.768966	Eed	1
GO:0043531	ADP binding	1/346	36/13741	0.601193	0.835969	0.768966	Tap1	1
GO:0015081	sodium ion transmembrane transporter activity	2/346	80/13741	0.602142	0.835969	0.768966	Slc20a1/Slc6a13	2
GO:0015932	nucleobase-containing compound transmembrane transporter activity	1/346	37/13741	0.611262	0.842217	0.774713	Slc25a33	1
GO:0043548	phosphatidylinositol 3-kinase binding	1/346	37/13741	0.611262	0.842217	0.774713	Hcst	1
GO:0060590	ATPase regulator activity	1/346	37/13741	0.611262	0.842217	0.774713	Fnip2	1
GO:0001102	RNA polymerase II activating transcription factor binding	1/346	38/13741	0.621077	0.846666	0.778806	Smad3	1
GO:0004520	endodeoxyribonuclease activity	1/346	38/13741	0.621077	0.846666	0.778806	Rps3	1
GO:0008374	O-acyltransferase activity	1/346	38/13741	0.621077	0.846666	0.778806	Abhd5	1
GO:0061630	ubiquitin protein ligase activity	5/346	212/13741	0.621177	0.846666	0.778806	Znrf2/Nhlrc3/Med10/Znrf1/Arih2	5
GO:0004725	protein tyrosine phosphatase activity	2/346	83/13741	0.62223	0.846666	0.778806	Ptp4a2/Dusp5	2
GO:0004869	cysteine-type endopeptidase inhibitor activity	1/346	39/13741	0.630644	0.847574	0.779641	Bcl2a1d	1
GO:0005507	copper ion binding	1/346	39/13741	0.630644	0.847574	0.779641	P2rx4	1
GO:0030170	pyridoxal phosphate binding	1/346	39/13741	0.630644	0.847574	0.779641	Plpbp	1
GO:0032266	phosphatidylinositol-3-phosphate binding	1/346	39/13741	0.630644	0.847574	0.779641	Tecpr1	1
GO:0035591	signaling adaptor activity	1/346	39/13741	0.630644	0.847574	0.779641	Rack1	1
GO:0036459	thiol-dependent ubiquitinyl hydrolase activity	2/346	85/13741	0.635182	0.847613	0.779677	Eif3f/Tnfaip3	2
GO:0005253	anion channel activity	1/346	40/13741	0.639971	0.847613	0.779677	Vdac2	1
GO:0015179	L-amino acid transmembrane transporter activity	1/346	40/13741	0.639971	0.847613	0.779677	Slc43a2	1
GO:0019213	deacetylase activity	1/346	40/13741	0.639971	0.847613	0.779677	Amdhd2	1
GO:0030276	clathrin binding	1/346	40/13741	0.639971	0.847613	0.779677	Clta	1
GO:0070279	vitamin B6 binding	1/346	40/13741	0.639971	0.847613	0.779677	Plpbp	1
GO:0101005	ubiquitinyl hydrolase activity	2/346	86/13741	0.641527	0.847621	0.779684	Eif3f/Tnfaip3	2
GO:0015085	calcium ion transmembrane transporter activity	2/346	87/13741	0.647785	0.848056	0.780084	Itpr2/P2rx4	2
GO:0004812	aminoacyl-tRNA ligase activity	1/346	41/13741	0.649063	0.848056	0.780084	Sars	1
GO:0016875	ligase activity, forming carbon-oxygen bonds	1/346	41/13741	0.649063	0.848056	0.780084	Sars	1
GO:0051879	Hsp90 protein binding	1/346	41/13741	0.649063	0.848056	0.780084	Rps3	1
GO:0016746	transferase activity, transferring acyl groups	5/346	219/13741	0.649607	0.848056	0.780084	Hgsnat/Naa50/Smarce1/Abhd5/Zdhhc20	5
GO:0061659	ubiquitin-like protein ligase activity	5/346	220/13741	0.653558	0.848787	0.780757	Znrf2/Nhlrc3/Med10/Znrf1/Arih2	5
GO:1990782	protein tyrosine kinase binding	2/346	88/13741	0.653956	0.848787	0.780757	Eif3a/Rack1	2
GO:0016830	carbon-carbon lyase activity	1/346	42/13741	0.657926	0.848787	0.780757	Odc1	1
GO:0018024	histone-lysine N-methyltransferase activity	1/346	42/13741	0.657926	0.848787	0.780757	Eed	1
GO:0030331	estrogen receptor binding	1/346	42/13741	0.657926	0.848787	0.780757	Wbp2	1
GO:0005539	glycosaminoglycan binding	3/346	134/13741	0.659963	0.849412	0.781331	Rpl22/Gns/Rpl29	3
GO:0015293	symporter activity	2/346	90/13741	0.666039	0.851897	0.783617	Slc20a1/Slc6a13	2
GO:0001046	core promoter sequence-specific DNA binding	1/346	43/13741	0.666566	0.851897	0.783617	Nrf1	1
GO:0004714	transmembrane receptor protein tyrosine kinase activity	1/346	43/13741	0.666566	0.851897	0.783617	Lmtk2	1
GO:0008047	enzyme activator activity	9/346	397/13741	0.672956	0.856316	0.787682	Rgs1/Ranbp3/Rplp1/Mob1b/Rack1/Cdc42ep2/Adrm1/Psme3/Gdi1	9
GO:0005179	hormone activity	1/346	44/13741	0.674989	0.856316	0.787682	Metrnl	1
GO:0005548	phospholipid transporter activity	1/346	44/13741	0.674989	0.856316	0.787682	Tmem30a	1
GO:0003682	chromatin binding	11/346	483/13741	0.676286	0.856316	0.787682	Npm1/Hmga1/Smad3/Ctcf/Dnajc2/Plac8/Tgif1/Wbp2/Relb/Eed/Smad4	11
GO:0016782	transferase activity, transferring sulfur-containing groups	1/346	45/13741	0.683199	0.85929	0.790418	Tst	1
GO:0005342	organic acid transmembrane transporter activity	2/346	93/13741	0.683525	0.85929	0.790418	Slc43a2/Slc6a13	2
GO:0046943	carboxylic acid transmembrane transporter activity	2/346	93/13741	0.683525	0.85929	0.790418	Slc43a2/Slc6a13	2
GO:0001221	transcription cofactor binding	1/346	46/13741	0.691202	0.85929	0.790418	Rpl23	1
GO:0008375	acetylglucosaminyltransferase activity	1/346	46/13741	0.691202	0.85929	0.790418	Xylt1	1
GO:0016597	amino acid binding	1/346	46/13741	0.691202	0.85929	0.790418	Mat2a	1
GO:0016763	transferase activity, transferring pentosyl groups	1/346	46/13741	0.691202	0.85929	0.790418	Xylt1	1
GO:0019894	kinesin binding	1/346	46/13741	0.691202	0.85929	0.790418	Plekhm2	1
GO:0019783	ubiquitin-like protein-specific protease activity	2/346	95/13741	0.694762	0.861757	0.792687	Eif3f/Tnfaip3	2
GO:0004386	helicase activity	3/346	146/13741	0.715709	0.88573	0.814739	Gtf2f2/Eif4a1/Ddx41	3
GO:0004521	endoribonuclease activity	1/346	50/13741	0.721249	0.886069	0.81505	Tsn	1
GO:0008201	heparin binding	2/346	100/13741	0.721417	0.886069	0.81505	Rpl22/Rpl29	2
GO:0017137	Rab GTPase binding	3/346	150/13741	0.732648	0.886069	0.81505	Optn/Dennd1b/Gdi1	3
GO:0035254	glutamate receptor binding	1/346	52/13741	0.735161	0.886069	0.81505	Sqstm1	1
GO:0042054	histone methyltransferase activity	1/346	52/13741	0.735161	0.886069	0.81505	Eed	1
GO:0043621	protein self-association	1/346	52/13741	0.735161	0.886069	0.81505	Tnfaip3	1
GO:0004888	transmembrane signaling receptor activity	10/346	464/13741	0.736441	0.886069	0.81505	Gpr141/Il2rg/Crcp/P2rx4/Lmtk2/Ccrl2/Spn/Sema4d/Cd74/Ptafr	10
GO:0008509	anion transmembrane transporter activity	4/346	198/13741	0.738551	0.886069	0.81505	Vdac2/Slc43a2/Mfsd5/Slc6a13	4
GO:0031406	carboxylic acid binding	3/346	152/13741	0.740816	0.886069	0.81505	Stx3/Mat2a/Fabp5	3
GO:0016278	lysine N-methyltransferase activity	1/346	53/13741	0.741855	0.886069	0.81505	Eed	1
GO:0016279	protein-lysine N-methyltransferase activity	1/346	53/13741	0.741855	0.886069	0.81505	Eed	1
GO:0019902	phosphatase binding	4/346	200/13741	0.745636	0.886069	0.81505	Smad3/Rack1/Cd300a/Ppp1r15a	4
GO:0046873	metal ion transmembrane transporter activity	5/346	246/13741	0.746082	0.886069	0.81505	Itpr2/Slc31a1/P2rx4/Slc20a1/Slc6a13	5
GO:0003697	single-stranded DNA binding	2/346	105/13741	0.746086	0.886069	0.81505	Tsn/Ncl	2
GO:0004519	endonuclease activity	2/346	105/13741	0.746086	0.886069	0.81505	Rps3/Tsn	2
GO:0017016	Ras GTPase binding	8/346	381/13741	0.747953	0.886069	0.81505	Dock10/Ranbp3/Cdc42ep3/Optn/Stk19/Cdc42ep2/Dennd1b/Gdi1	8
GO:0003684	damaged DNA binding	1/346	54/13741	0.74838	0.886069	0.81505	Rps3	1
GO:0004536	deoxyribonuclease activity	1/346	54/13741	0.74838	0.886069	0.81505	Rps3	1
GO:0030145	manganese ion binding	1/346	54/13741	0.74838	0.886069	0.81505	Sod2	1
GO:0045296	cadherin binding	1/346	54/13741	0.74838	0.886069	0.81505	P2rx4	1
GO:0017048	Rho GTPase binding	3/346	155/13741	0.752695	0.889253	0.817979	Dock10/Cdc42ep3/Cdc42ep2	3
GO:0043177	organic acid binding	3/346	157/13741	0.76037	0.895129	0.823384	Stx3/Mat2a/Fabp5	3
GO:0097110	scaffold protein binding	1/346	56/13741	0.760941	0.895129	0.823384	Itpr2	1
GO:0008022	protein C-terminus binding	4/346	205/13741	0.76271	0.895284	0.823527	Dynlt1f/Vps4b/Optn/Ncl	4
GO:0019199	transmembrane receptor protein kinase activity	1/346	57/13741	0.766985	0.898375	0.82637	Lmtk2	1
GO:0004930	G protein-coupled receptor activity	4/346	208/13741	0.772521	0.89987	0.827745	Gpr141/Crcp/Ccrl2/Ptafr	4
GO:0004842	ubiquitin-protein transferase activity	7/346	346/13741	0.772642	0.89987	0.827745	Znrf2/Ube2a/Nhlrc3/Med10/Znrf1/Tnfaip3/Arih2	7
GO:0008236	serine-type peptidase activity	2/346	111/13741	0.773197	0.89987	0.827745	F10/Sec11a	2
GO:0051015	actin filament binding	3/346	161/13741	0.775141	0.900023	0.827886	Syne1/Eef2/Capg	3
GO:0048037	cofactor binding	8/346	393/13741	0.777561	0.900023	0.827886	Gstp1/Cycs/Prdx1/Ndufab1/Dbi/Uqcrfs1/Plpbp/Ndufv2	8
GO:0005546	phosphatidylinositol-4,5-bisphosphate binding	1/346	59/13741	0.77862	0.900023	0.827886	Myo1g	1
GO:0031267	small GTPase binding	8/346	394/13741	0.77991	0.900023	0.827886	Dock10/Ranbp3/Cdc42ep3/Optn/Stk19/Cdc42ep2/Dennd1b/Gdi1	8
GO:0051020	GTPase binding	10/346	485/13741	0.783813	0.901193	0.828962	Ralgds/Dock10/Ranbp3/Cdc42ep3/Clta/Optn/Stk19/Cdc42ep2/Dennd1b/Gdi1	10
GO:0017022	myosin binding	1/346	60/13741	0.784219	0.901193	0.828962	Lmtk2	1
GO:0005096	GTPase activator activity	4/346	215/13741	0.794174	0.907855	0.835091	Rgs1/Ranbp3/Cdc42ep2/Gdi1	4
GO:0004222	metalloendopeptidase activity	1/346	62/13741	0.794996	0.907855	0.835091	Yme1l1	1
GO:0016835	carbon-oxygen lyase activity	1/346	62/13741	0.794996	0.907855	0.835091	Hmga1	1
GO:0004402	histone acetyltransferase activity	1/346	63/13741	0.800181	0.909977	0.837043	Naa50	1
GO:0070491	repressing transcription factor binding	1/346	63/13741	0.800181	0.909977	0.837043	Nfyb	1
GO:0030674	protein-macromolecule adaptor activity	3/346	169/13741	0.802448	0.910662	0.837672	Stx3/Rack1/Optn	3
GO:0030295	protein kinase activator activity	1/346	64/13741	0.805236	0.911934	0.838842	Rplp1	1
GO:0061733	peptide-lysine-N-acetyltransferase activity	1/346	65/13741	0.810163	0.915618	0.842231	Naa50	1
GO:0005088	Ras guanyl-nucleotide exchange factor activity	2/346	121/13741	0.812791	0.915945	0.842532	Dock10/Dennd1b	2
GO:0005089	Rho guanyl-nucleotide exchange factor activity	1/346	66/13741	0.814966	0.915945	0.842532	Dock10	1
GO:0016791	phosphatase activity	4/346	223/13741	0.816865	0.915945	0.842532	Ctdnep1/Ppm1g/Ptp4a2/Dusp5	4
GO:0019787	ubiquitin-like protein transferase activity	7/346	365/13741	0.81715	0.915945	0.842532	Znrf2/Ube2a/Nhlrc3/Med10/Znrf1/Tnfaip3/Arih2	7
GO:0016811	hydrolase activity, acting on carbon-nitrogen (but not peptide) bonds, in linear amides	1/346	67/13741	0.819647	0.916865	0.843378	Amdhd2	1
GO:0140098	catalytic activity, acting on RNA	6/346	325/13741	0.831684	0.928431	0.854017	Sars/Crcp/Tsn/Polr1d/Eif4a1/Ddx41	6
GO:0034212	peptide N-acetyltransferase activity	1/346	72/13741	0.841342	0.93228	0.857558	Naa50	1
GO:0001217	DNA-binding transcription repressor activity	3/346	183/13741	0.843539	0.93228	0.857558	Ctcf/Tgif1/Atf3	3
GO:0001227	DNA-binding transcription repressor activity, RNA polymerase II-specific	3/346	183/13741	0.843539	0.93228	0.857558	Ctcf/Tgif1/Atf3	3
GO:0050839	cell adhesion molecule binding	3/346	183/13741	0.843539	0.93228	0.857558	Icam1/P2rx4/Itga4	3
GO:0008013	beta-catenin binding	1/346	73/13741	0.845358	0.93228	0.857558	Smad3	1
GO:0099106	ion channel regulator activity	1/346	73/13741	0.845358	0.93228	0.857558	Rack1	1
GO:0005085	guanyl-nucleotide exchange factor activity	3/346	188/13741	0.856316	0.941365	0.865915	Ralgds/Dock10/Dennd1b	3
GO:0008514	organic anion transmembrane transporter activity	2/346	135/13741	0.857858	0.941365	0.865915	Slc43a2/Slc6a13	2
GO:0001664	G protein-coupled receptor binding	3/346	189/13741	0.858759	0.941365	0.865915	Ccl3/Ccl4/Ccrl2	3
GO:0008276	protein methyltransferase activity	1/346	78/13741	0.863968	0.945181	0.869425	Eed	1
GO:0008170	N-methyltransferase activity	1/346	81/13741	0.874044	0.952395	0.87606	Eed	1
GO:0051117	ATPase binding	1/346	81/13741	0.874044	0.952395	0.87606	Tcirg1	1
GO:1902936	phosphatidylinositol bisphosphate binding	1/346	87/13741	0.892017	0.969464	0.891761	Myo1g	1
GO:0016798	hydrolase activity, acting on glycosyl bonds	1/346	89/13741	0.897421	0.969464	0.891761	Rps3	1
GO:0004540	ribonuclease activity	1/346	91/13741	0.902555	0.969464	0.891761	Tsn	1
GO:0015291	secondary active transmembrane transporter activity	2/346	155/13741	0.905207	0.969464	0.891761	Slc20a1/Slc6a13	2
GO:0019903	protein phosphatase binding	2/346	155/13741	0.905207	0.969464	0.891761	Rack1/Ppp1r15a	2
GO:0060090	molecular adaptor activity	3/346	212/13741	0.905723	0.969464	0.891761	Stx3/Rack1/Optn	3
GO:0016758	transferase activity, transferring hexosyl groups	2/346	156/13741	0.907137	0.969464	0.891761	Dad1/Xylt1	2
GO:0000149	SNARE binding	1/346	93/13741	0.907432	0.969464	0.891761	Stx3	1
GO:0005506	iron ion binding	1/346	93/13741	0.907432	0.969464	0.891761	Ftl1	1
GO:0016247	channel regulator activity	1/346	93/13741	0.907432	0.969464	0.891761	Rack1	1
GO:0051219	phosphoprotein binding	1/346	94/13741	0.909779	0.969649	0.891932	Thrap3	1
GO:0008094	DNA-dependent ATPase activity	1/346	95/13741	0.912067	0.969649	0.891932	Rbbp4	1
GO:0004252	serine-type endopeptidase activity	1/346	96/13741	0.914296	0.969649	0.891932	F10	1
GO:0005244	voltage-gated ion channel activity	1/346	97/13741	0.916469	0.969649	0.891932	Vdac2	1
GO:0022832	voltage-gated channel activity	1/346	97/13741	0.916469	0.969649	0.891932	Vdac2	1
GO:0004866	endopeptidase inhibitor activity	1/346	98/13741	0.918588	0.970014	0.892268	Bcl2a1d	1
GO:0019842	vitamin binding	1/346	99/13741	0.920652	0.970085	0.892333	Plpbp	1
GO:0005178	integrin binding	1/346	101/13741	0.924626	0.970085	0.892333	Icam1	1
GO:0003774	motor activity	1/346	102/13741	0.926538	0.970085	0.892333	Myo1g	1
GO:0004518	nuclease activity	2/346	168/13741	0.927609	0.970085	0.892333	Rps3/Tsn	2
GO:0030414	peptidase inhibitor activity	1/346	103/13741	0.928402	0.970085	0.892333	Bcl2a1d	1
GO:0044325	ion channel binding	1/346	105/13741	0.931989	0.970085	0.892333	Id2	1
GO:0008194	UDP-glycosyltransferase activity	1/346	106/13741	0.933715	0.970085	0.892333	Xylt1	1
GO:0003779	actin binding	5/346	342/13741	0.935212	0.970085	0.892333	Syne1/Impact/Eef2/Capg/Myo1g	5
GO:0070851	growth factor receptor binding	1/346	109/13741	0.938634	0.970085	0.892333	Il1f9	1
GO:0016810	hydrolase activity, acting on carbon-nitrogen (but not peptide) bonds	1/346	110/13741	0.940192	0.970085	0.892333	Amdhd2	1
GO:0042826	histone deacetylase binding	1/346	110/13741	0.940192	0.970085	0.892333	Rbbp4	1
GO:0004713	protein tyrosine kinase activity	1/346	111/13741	0.94171	0.970085	0.892333	Lmtk2	1
GO:0140101	catalytic activity, acting on a tRNA	1/346	111/13741	0.94171	0.970085	0.892333	Sars	1
GO:0140097	catalytic activity, acting on DNA	2/346	180/13741	0.943773	0.970383	0.892607	Rps3/Hmga1	2
GO:0042578	phosphoric ester hydrolase activity	4/346	302/13741	0.948714	0.973173	0.895173	Ctdnep1/Ppm1g/Ptp4a2/Dusp5	4
GO:0017124	SH3 domain binding	1/346	117/13741	0.950045	0.973173	0.895173	Khdrbs1	1
GO:0016874	ligase activity	1/346	131/13741	0.965158	0.986088	0.907053	Sars	1
GO:0016853	isomerase activity	1/346	133/13741	0.966908	0.986088	0.907053	Ppia	1
GO:0008757	S-adenosylmethionine-dependent methyltransferase activity	1/346	136/13741	0.969368	0.986088	0.907053	Eed	1
GO:0030246	carbohydrate binding	2/346	209/13741	0.969864	0.986088	0.907053	Lgals1/M6pr	2
GO:0016757	transferase activity, transferring glycosyl groups	2/346	215/13741	0.973565	0.988015	0.908826	Dad1/Xylt1	2
GO:0015631	tubulin binding	3/346	292/13741	0.979428	0.991228	0.911781	Rps3/Cct5/Tbca	3
GO:0005509	calcium ion binding	5/346	414/13741	0.980355	0.991228	0.911781	F10/Itpr2/Nucb2/Efhd2/Ncl	5
GO:0050662	coenzyme binding	2/346	245/13741	0.986395	0.993357	0.91374	Dbi/Plpbp	2
GO:0000287	magnesium ion binding	1/346	173/13741	0.988206	0.993357	0.91374	Ran	1
GO:0008168	methyltransferase activity	1/346	178/13741	0.989635	0.993357	0.91374	Eed	1
GO:0004674	protein serine/threonine kinase activity	4/346	390/13741	0.989725	0.993357	0.91374	Lmtk2/Irak2/Mapk6/Stk19	4
GO:0016741	transferase activity, transferring one-carbon groups	1/346	187/13741	0.991786	0.993603	0.913966	Eed	1
GO:0008017	microtubule binding	1/346	212/13741	0.9957	0.9957	0.915894	Rps3	1

## Sheet: cDC2-like DCs
ID	Description	GeneRatio	BgRatio	pvalue	p.adjust	qvalue	geneID	Count
GO:0042056	chemoattractant activity	4/43	18/13741	2.46364e-07	3.4491e-05	2.43771e-05	Lgals3/Cxcl10/Ccl5/Mif	4
GO:0008009	chemokine activity	4/43	29/13741	1.86502e-06	0.000130551	9.22692e-05	Cxcl10/Cxcl16/Ccl4/Ccl5	4
GO:0042379	chemokine receptor binding	4/43	39/13741	6.3136e-06	0.000294635	0.000208238	Cxcl10/Cxcl16/Ccl4/Ccl5	4
GO:0019865	immunoglobulin binding	3/43	15/13741	1.26522e-05	0.000442826	0.000312975	Lgals3/Fcgr4/Fcgr1	3
GO:0001664	G protein-coupled receptor binding	6/43	189/13741	2.4972e-05	0.000699216	0.000494183	Rtp4/Cxcl10/Fcgr1/Cxcl16/Ccl4/Ccl5	6
GO:0042605	peptide antigen binding	3/43	21/13741	3.6502e-05	0.000851713	0.000601962	H2-T22/H2-Q4/H2-Q7	3
GO:0005125	cytokine activity	5/43	126/13741	4.35903e-05	0.000871805	0.000616163	Cxcl10/Cxcl16/Ccl4/Ccl5/Mif	5
GO:0005126	cytokine receptor binding	6/43	216/13741	5.27984e-05	0.000923971	0.000653032	Tgfbr1/Cxcl10/Cxcl16/Ccl4/Ccl5/Mif	6
GO:0003823	antigen binding	4/43	79/13741	0.000105324	0.00163838	0.00115795	H2-T22/Cd40/H2-Q4/H2-Q7	4
GO:0048018	receptor ligand activity	6/43	251/13741	0.000121054	0.00169476	0.0011978	Lgals3/Cxcl10/Cxcl16/Ccl4/Ccl5/Mif	6
GO:0030546	signaling receptor activator activity	6/43	257/13741	0.000137756	0.00175325	0.00123914	Lgals3/Cxcl10/Cxcl16/Ccl4/Ccl5/Mif	6
GO:0030545	receptor regulator activity	6/43	274/13741	0.000195205	0.00227739	0.00160959	Lgals3/Cxcl10/Cxcl16/Ccl4/Ccl5/Mif	6
GO:0030881	beta-2-microglobulin binding	2/43	11/13741	0.00051677	0.00482319	0.00340887	H2-Q4/H2-Q7	2
GO:0042610	CD8 receptor binding	2/43	11/13741	0.00051677	0.00482319	0.00340887	H2-Q4/H2-Q7	2
GO:0046977	TAP binding	2/43	11/13741	0.00051677	0.00482319	0.00340887	H2-Q4/H2-Q7	2
GO:0042608	T cell receptor binding	2/43	15/13741	0.00097875	0.00856406	0.0060528	H2-Q4/H2-Q7	2
GO:0048020	CCR chemokine receptor binding	2/43	25/13741	0.00274148	0.0225769	0.0159566	Ccl4/Ccl5	2
GO:0042277	peptide binding	3/43	214/13741	0.0291205	0.1504	0.106298	H2-T22/H2-Q4/H2-Q7	3
GO:0016863	intramolecular oxidoreductase activity, transposing C=C bonds	1/43	10/13741	0.0308662	0.1504	0.106298	Mif	1
GO:0031386	protein tag	1/43	10/13741	0.0308662	0.1504	0.106298	Isg15	1
GO:0005159	insulin-like growth factor receptor binding	1/43	11/13741	0.0339011	0.1504	0.106298	Socs1	1
GO:0048019	receptor antagonist activity	1/43	11/13741	0.0339011	0.1504	0.106298	Ccl5	1
GO:0048185	activin binding	1/43	11/13741	0.0339011	0.1504	0.106298	Tgfbr1	1
GO:0070411	I-SMAD binding	1/43	11/13741	0.0339011	0.1504	0.106298	Tgfbr1	1
GO:0005024	transforming growth factor beta-activated receptor activity	1/43	12/13741	0.0369268	0.1504	0.106298	Tgfbr1	1
GO:0019825	oxygen binding	1/43	12/13741	0.0369268	0.1504	0.106298	Sod2	1
GO:0030296	protein tyrosine kinase activator activity	1/43	12/13741	0.0369268	0.1504	0.106298	Ccl5	1
GO:0004866	endopeptidase inhibitor activity	2/43	98/13741	0.0376219	0.1504	0.106298	Gapdh/Serpina3g	2
GO:0008201	heparin binding	2/43	100/13741	0.0390285	0.1504	0.106298	Cxcl10/Ccl5	2
GO:0005178	integrin binding	2/43	101/13741	0.0397393	0.1504	0.106298	Isg15/Thy1	2
GO:0140375	immune receptor activity	2/43	101/13741	0.0397393	0.1504	0.106298	Fcgr4/Fcgr1	2
GO:0046935	1-phosphatidylinositol-3-kinase regulator activity	1/43	13/13741	0.0399432	0.1504	0.106298	Socs1	1
GO:0030414	peptidase inhibitor activity	2/43	103/13741	0.0411757	0.1504	0.106298	Gapdh/Serpina3g	2
GO:0061135	endopeptidase regulator activity	2/43	105/13741	0.0426317	0.1504	0.106298	Gapdh/Serpina3g	2
GO:0004857	enzyme inhibitor activity	3/43	249/13741	0.0426528	0.1504	0.106298	Gapdh/Socs1/Serpina3g	3
GO:0004675	transmembrane receptor protein serine/threonine kinase activity	1/43	14/13741	0.0429503	0.1504	0.106298	Tgfbr1	1
GO:0016722	oxidoreductase activity, oxidizing metal ions	1/43	14/13741	0.0429503	0.1504	0.106298	Fth1	1
GO:0070403	NAD+ binding	1/43	14/13741	0.0429503	0.1504	0.106298	Parp14	1
GO:1990404	protein ADP-ribosylase activity	1/43	14/13741	0.0429503	0.1504	0.106298	Parp14	1
GO:0030228	lipoprotein particle receptor activity	1/43	15/13741	0.0459483	0.1504	0.106298	Cxcl16	1
GO:0046982	protein heterodimerization activity	4/43	435/13741	0.0463335	0.1504	0.106298	Tgfbr1/Atf3/H2-Q4/H2-Q7	4
GO:0004435	phosphatidylinositol phospholipase C activity	1/43	16/13741	0.0489371	0.1504	0.106298	Ccl5	1
GO:0004629	phospholipase C activity	1/43	16/13741	0.0489371	0.1504	0.106298	Ccl5	1
GO:0030547	receptor inhibitor activity	1/43	16/13741	0.0489371	0.1504	0.106298	Ccl5	1
GO:0051861	glycolipid binding	1/43	16/13741	0.0489371	0.1504	0.106298	Thy1	1
GO:0019955	cytokine binding	2/43	114/13741	0.0494172	0.1504	0.106298	Tgfbr1/Il18bp	2
GO:0033218	amide binding	3/43	269/13741	0.0515827	0.15365	0.108595	H2-T22/H2-Q4/H2-Q7	3
GO:0016769	transferase activity, transferring nitrogenous groups	1/43	18/13741	0.0548873	0.156821	0.110836	Gapdh	1
GO:0035014	phosphatidylinositol 3-kinase regulator activity	1/43	18/13741	0.0548873	0.156821	0.110836	Socs1	1
GO:0031625	ubiquitin protein ligase binding	3/43	283/13741	0.0583348	0.163337	0.115442	Tgfbr1/Isg15/Cd40	3
GO:0008198	ferrous iron binding	1/43	21/13741	0.0637444	0.167678	0.118509	Fth1	1
GO:0050431	transforming growth factor beta binding	1/43	21/13741	0.0637444	0.167678	0.118509	Tgfbr1	1
GO:0061134	peptidase regulator activity	2/43	133/13741	0.0649074	0.167678	0.118509	Gapdh/Serpina3g	2
GO:0005539	glycosaminoglycan binding	2/43	134/13741	0.0657632	0.167678	0.118509	Cxcl10/Ccl5	2
GO:0003950	NAD+ ADP-ribosyltransferase activity	1/43	22/13741	0.0666788	0.167678	0.118509	Parp14	1
GO:0044389	ubiquitin-like protein ligase binding	3/43	300/13741	0.0670712	0.167678	0.118509	Tgfbr1/Isg15/Cd40	3
GO:0019239	deaminase activity	1/43	24/13741	0.0725205	0.178121	0.12589	Zbp1	1
GO:0043236	laminin binding	1/43	25/13741	0.075428	0.182067	0.128679	Lgals3	1
GO:0016814	hydrolase activity, acting on carbon-nitrogen (but not peptide) bonds, in cyclic amidines	1/43	26/13741	0.0783265	0.18586	0.131359	Zbp1	1
GO:0005543	phospholipid binding	3/43	339/13741	0.0892234	0.208188	0.14714	Rasa4/Thy1/Timd4	3
GO:0000979	RNA polymerase II core promoter sequence-specific DNA binding	1/43	32/13741	0.0955324	0.217349	0.153615	H3f3b	1
GO:0019207	kinase regulator activity	2/43	168/13741	0.0969501	0.217349	0.153615	Socs1/Ccl5	2
GO:0097718	disordered domain specific binding	1/43	33/13741	0.0983694	0.217349	0.153615	Gapdh	1
GO:0005044	scavenger receptor activity	1/43	34/13741	0.101198	0.217349	0.153615	Cxcl16	1
GO:1901681	sulfur compound binding	2/43	175/13741	0.103817	0.217349	0.153615	Cxcl10/Ccl5	2
GO:0005160	transforming growth factor beta receptor binding	1/43	35/13741	0.104017	0.217349	0.153615	Tgfbr1	1
GO:0016620	oxidoreductase activity, acting on the aldehyde or oxo group of donors, NAD or NADP as acceptor	1/43	35/13741	0.104017	0.217349	0.153615	Gapdh	1
GO:0031491	nucleosome binding	1/43	36/13741	0.106828	0.21994	0.155447	H3f3b	1
GO:0016860	intramolecular oxidoreductase activity	1/43	37/13741	0.109631	0.222439	0.157212	Mif	1
GO:0050839	cell adhesion molecule binding	2/43	183/13741	0.111825	0.22365	0.158068	Isg15/Thy1	2
GO:0004869	cysteine-type endopeptidase inhibitor activity	1/43	39/13741	0.11521	0.227174	0.160559	Serpina3g	1
GO:0016903	oxidoreductase activity, acting on the aldehyde or oxo group of donors	1/43	42/13741	0.123514	0.237129	0.167595	Gapdh	1
GO:0001046	core promoter sequence-specific DNA binding	1/43	43/13741	0.126265	0.237129	0.167595	H3f3b	1
GO:0050840	extracellular matrix binding	1/43	43/13741	0.126265	0.237129	0.167595	Lgals3	1
GO:0008047	enzyme activator activity	3/43	397/13741	0.127034	0.237129	0.167595	Rasa4/Thy1/Ccl5	3
GO:0001786	phosphatidylserine binding	1/43	45/13741	0.131742	0.242683	0.171521	Timd4	1
GO:0016763	transferase activity, transferring pentosyl groups	1/43	46/13741	0.134468	0.244488	0.172796	Parp14	1
GO:0000978	RNA polymerase II cis-regulatory region sequence-specific DNA binding	3/43	414/13741	0.139078	0.247916	0.175219	Irf7/Irf1/Atf3	3
GO:0004867	serine-type endopeptidase inhibitor activity	1/43	48/13741	0.139895	0.247916	0.175219	Serpina3g	1
GO:0034987	immunoglobulin receptor binding	1/43	50/13741	0.145289	0.251176	0.177523	Lgals3	1
GO:0005096	GTPase activator activity	2/43	215/13741	0.145323	0.251176	0.177523	Rasa4/Thy1	2
GO:0000987	cis-regulatory region sequence-specific DNA binding	3/43	427/13741	0.148548	0.253618	0.179249	Irf7/Irf1/Atf3	3
GO:0043621	protein self-association	1/43	52/13741	0.15065	0.254108	0.179595	Ccl5	1
GO:0019210	kinase inhibitor activity	1/43	53/13741	0.153318	0.255529	0.1806	Socs1	1
GO:0030145	manganese ion binding	1/43	54/13741	0.155977	0.256904	0.181571	Sod2	1
GO:0030695	GTPase regulator activity	2/43	232/13741	0.163896	0.26376	0.186417	Rasa4/Thy1	2
GO:0019199	transmembrane receptor protein kinase activity	1/43	57/13741	0.163908	0.26376	0.186417	Tgfbr1	1
GO:0051287	NAD binding	1/43	58/13741	0.166535	0.264942	0.187253	Parp14	1
GO:0016209	antioxidant activity	1/43	60/13741	0.171766	0.270193	0.190964	Sod2	1
GO:0004888	transmembrane signaling receptor activity	3/43	464/13741	0.176604	0.272252	0.192419	Tgfbr1/Fcgr4/Fcgr1	3
GO:0038024	cargo receptor activity	1/43	62/13741	0.176964	0.272252	0.192419	Cxcl16	1
GO:0030295	protein kinase activator activity	1/43	64/13741	0.182131	0.275088	0.194423	Ccl5	1
GO:0004620	phospholipase activity	1/43	65/13741	0.184702	0.275088	0.194423	Ccl5	1
GO:0031490	chromatin DNA binding	1/43	65/13741	0.184702	0.275088	0.194423	H3f3b	1
GO:0019209	kinase activator activity	1/43	70/13741	0.197441	0.285664	0.201898	Ccl5	1
GO:0048029	monosaccharide binding	1/43	70/13741	0.197441	0.285664	0.201898	Lgals3	1
GO:0019003	GDP binding	1/43	71/13741	0.199965	0.285664	0.201898	Iigp1	1
GO:0046332	SMAD binding	1/43	71/13741	0.199965	0.285664	0.201898	Tgfbr1	1
GO:0003924	GTPase activity	2/43	269/13741	0.205614	0.287612	0.203275	Gbp2/Iigp1	2
GO:0060589	nucleoside-triphosphatase regulator activity	2/43	269/13741	0.205614	0.287612	0.203275	Rasa4/Thy1	2
GO:0016298	lipase activity	1/43	74/13741	0.207492	0.287612	0.203275	Ccl5	1
GO:0008081	phosphoric diester hydrolase activity	1/43	76/13741	0.212471	0.291627	0.206112	Ccl5	1
GO:0072341	modified amino acid binding	1/43	78/13741	0.217419	0.295522	0.208865	Timd4	1
GO:0005506	iron ion binding	1/43	93/13741	0.253579	0.341356	0.241259	Fth1	1
GO:0004252	serine-type endopeptidase activity	1/43	96/13741	0.260612	0.347483	0.245589	Gzmb	1
GO:0005525	GTP binding	2/43	326/13741	0.271726	0.355817	0.251479	Gbp2/Iigp1	2
GO:0032550	purine ribonucleoside binding	2/43	333/13741	0.279894	0.355817	0.251479	Gbp2/Iigp1	2
GO:0044325	ion channel binding	1/43	105/13741	0.281326	0.355817	0.251479	Grina	1
GO:0001883	purine nucleoside binding	2/43	335/13741	0.282228	0.355817	0.251479	Gbp2/Iigp1	2
GO:0032549	ribonucleoside binding	2/43	336/13741	0.283394	0.355817	0.251479	Gbp2/Iigp1	2
GO:0019838	growth factor binding	1/43	107/13741	0.285852	0.355817	0.251479	Tgfbr1	1
GO:0016810	hydrolase activity, acting on carbon-nitrogen (but not peptide) bonds	1/43	110/13741	0.292588	0.355817	0.251479	Zbp1	1
GO:0001882	nucleoside binding	2/43	344/13741	0.292722	0.355817	0.251479	Gbp2/Iigp1	2
GO:0019001	guanyl nucleotide binding	2/43	344/13741	0.292722	0.355817	0.251479	Gbp2/Iigp1	2
GO:0032561	guanyl ribonucleotide binding	2/43	344/13741	0.292722	0.355817	0.251479	Gbp2/Iigp1	2
GO:0008236	serine-type peptidase activity	1/43	111/13741	0.29482	0.355817	0.251479	Gzmb	1
GO:0016825	hydrolase activity, acting on acid phosphorus-nitrogen bonds	1/43	115/13741	0.303677	0.360295	0.254645	Gzmb	1
GO:0017171	serine hydrolase activity	1/43	115/13741	0.303677	0.360295	0.254645	Gzmb	1
GO:0002020	protease binding	1/43	118/13741	0.310249	0.364999	0.257969	Mif	1
GO:0016853	isomerase activity	1/43	133/13741	0.342211	0.399246	0.282174	Mif	1
GO:0019887	protein kinase regulator activity	1/43	139/13741	0.354586	0.410265	0.289962	Ccl5	1
GO:0019903	protein phosphatase binding	1/43	155/13741	0.386486	0.443509	0.313457	Lgals3	1
GO:0001217	DNA-binding transcription repressor activity	1/43	183/13741	0.438645	0.495245	0.350022	Atf3	1
GO:0001227	DNA-binding transcription repressor activity, RNA polymerase II-specific	1/43	183/13741	0.438645	0.495245	0.350022	Atf3	1
GO:0019902	phosphatase binding	1/43	200/13741	0.468173	0.524353	0.370596	Lgals3	1
GO:0030246	carbohydrate binding	1/43	209/13741	0.483185	0.536747	0.379355	Lgals3	1
GO:0008017	microtubule binding	1/43	212/13741	0.488096	0.536747	0.379355	Gapdh	1
GO:0016757	transferase activity, transferring glycosyl groups	1/43	215/13741	0.492962	0.536747	0.379355	Parp14	1
GO:0035091	phosphatidylinositol binding	1/43	216/13741	0.494574	0.536747	0.379355	Thy1	1
GO:0050662	coenzyme binding	1/43	245/13741	0.539202	0.58068	0.410405	Parp14	1
GO:0004175	endopeptidase activity	1/43	275/13741	0.581315	0.621252	0.439081	Gzmb	1
GO:0015631	tubulin binding	1/43	292/13741	0.603484	0.638392	0.451194	Gapdh	1
GO:0001228	DNA-binding transcription activator activity, RNA polymerase II-specific	1/43	297/13741	0.609784	0.638392	0.451194	Irf1	1
GO:0001216	DNA-binding transcription activator activity	1/43	298/13741	0.611032	0.638392	0.451194	Irf1	1
GO:0042578	phosphoric ester hydrolase activity	1/43	302/13741	0.615985	0.6388	0.451482	Ccl5	1
GO:0004674	protein serine/threonine kinase activity	1/43	390/13741	0.71062	0.729029	0.515253	Tgfbr1	1
GO:0048037	cofactor binding	1/43	393/13741	0.713407	0.729029	0.515253	Parp14	1
GO:0070011	peptidase activity, acting on L-amino acid peptides	1/43	412/13741	0.73046	0.741047	0.523747	Gzmb	1
GO:0008233	peptidase activity	1/43	432/13741	0.74734	0.752717	0.531995	Gzmb	1
GO:0003682	chromatin binding	1/43	483/13741	0.785847	0.785847	0.555411	H3f3b	1

[truncated: 6 more sheets: Act Cd8+ (early), B cell, Cxcl4- Macs, cDC1-like (migratory) DCs, pDC, Stromal]
