# Supplementary material for: A Stat1 bound enhancer promotes Nampt expression and function within tumor associated macrophages
Source: Nat Commun. 2021 May 11;12:2620. doi: 10.1038/s41467-021-22923-5 (PMC8113251; doi:10.1038/s41467-021-22923-5)
Supplement: Supplementary file 7 — Source Data [file 41467_2021_22923_MOESM7_ESM.xlsx]

## Sheet: Figure 1
	Figure 1a
	GSE113836
	https://www.ncbi.nlm.nih.gov/geo/query/acc.cgi?acc=GSE113836
	Sequencing of primary mouse machrophage and Raw 264.7 macrophage cell skewed in M1 or M2 conditions
	GSE113837
	https://www.ncbi.nlm.nih.gov/geo/query/acc.cgi?acc=GSE113837
	Sequencing of Tumor infiltrating macrophages from B16f10 tumors in Wt and IFNγR knockout mice
	Figure 1b
	GSE113836
	https://www.ncbi.nlm.nih.gov/geo/query/acc.cgi?acc=GSE113836
	Sequencing of primary mouse machrophage and Raw 264.7 macrophage cell skewed in M1 or M2 conditions
	GSE113837
	https://www.ncbi.nlm.nih.gov/geo/query/acc.cgi?acc=GSE113837
	Sequencing of Tumor infiltrating macrophages from B16f10 tumors in Wt and IFNγR knockout mice
		Nampt expression
			Wt vs IFNgRKO RNAseq
			WT	IFNγR KO
			157.59	65.1232
			167.521	74.6058
			111.661	61.4587
		BMM Nampt
			BMM Media	BMM M1	BMM M2
			76.1996	787.763	98.6103
			71.6404	689.81	87.3911
	Figure 1c
	GSE113836
	https://www.ncbi.nlm.nih.gov/geo/query/acc.cgi?acc=GSE113836
	Sequencing of primary mouse machrophage and Raw 264.7 macrophage cell skewed in M1 or M2 conditions
	GSE113837
	https://www.ncbi.nlm.nih.gov/geo/query/acc.cgi?acc=GSE113837
	Sequencing of Tumor infiltrating macrophages from B16f10 tumors in Wt and IFNγR knockout mice
		BMM Nos2
			BMM Media	BMM M1	BMM M2
			0.807792	740.38	3.07007
			0.722859	720.065	0.833685
		BMM Arg1
			BMM Media	BMM M1	BMM M2
			4.58843	1.09333	1828.32
			3.22614	1.09052	1858.54
	Figure 1d
		Media	LPS (10ng/ml)	LPS (100ng/ml)	IFNγ	LPS+IFNγ	IFNβ (10ng/mL)	IFNβ (50ng/mL)	Flagellin (TLR5)	poly I:C (TLR3)	CpG (TLR9)	Pam3cysK (TLR2)
		113.19	13726.7	21481.2	29074.2	45669.3	11756.6	12309.6	7437.9	25614.4	3938.59	9758.91
		90.9891	16209	25929.5	31700.4	51222.4	10387.4	15259.7	5568.69	40252.5	4301	9757.69
		113.374	17250.5	24941.8	32583.5	49851.1	10605	15398.8	6165.84	17532.7	4519.6	11632.7
		75.4275
		52.33
		67.1079
	Figure 1e
	Nampt and L32
	Figure 1e Nampt BMMP 20170308 Gel 19 20 O Mod
	Figure 1f
	NAMPT					ACTIN
	8-29-17 bmm ifng nampt 240s expsr u0460324 2017-08-29 10hr 53min					30s actin u0460324 2017-08-29 15hr 35min
	Figure 1g
		Nampt expression
		Ruxo1000 IFN	Ruxo500 IFN	Ruxo100 IFN	RuxoDMSO IFN	Ruxo1000 M	Ruxo500 M	Ruxo100 M	RuxoDMSO M
		3636.21	1466.85	12912.6	25952	5942.28	1118.67	4529.32	3313.43
		2640.53	1695.29	9465.56	21012.3	1358.67	2353.87	1711.09	2127.38
		1809.04	685.859	30475.8	21888.5	3023.61	663.417	2587.74	1301.91
	Figure 1h
		Nampt expression
		WT EV Media	Stat1 CR1 Media	Stat1 CR2 Media	WT EV IFNγ	Stat1 CR1 IFNγ	Stat1 CR2 IFNγ
		8149.59	6117.76	6010.69	34317.8	6559.44	5808
		8698.73	6798.42	6447.33	40371.5	6674	5942.92
		7382.78	7024.65	5929.62	38027.3	5798.83	5602.65
	Figure 1i
	STAT1					NAMPT							ACTIN
	60s stat1 u0460324 2016-04-21 09hr 52min					80s nampt is lower band u0460324 2016-04-22 09hr 29min							actin 30s u0460324 2016-04-21 16hr 38min
	Figure 1j
		Nampt expression
		Stat1 EV Media	Stat1 CR1 Media	Stat1 EV LPS (10ng/mL)	Stat1 CR1 LPS (10ng/mL)	Stat1 EV LPS (100ng/mL)	Stat1 CR1 LPS (100ng/mL)	Stat1 EV IFNγ	Stat1 CR1 IFNγ	Stat1 EV IFNγ/LPS	Stat1 CR1 IFNγ/LPS	Stat1 EV IFNβ (10ng/ml)	Stat1 CR1 IFNβ (10ng/ml)	Stat1 EV IFNβ (50ng/ml)	Stat1 CR1 IFNβ (50ng/ml)	Stat1 EV CpG (TLR9)	Stat1 CR1 CpG (TLR9)
		763.841	750.027	2122.99	691.646	2433.35	630.951	3726.4	909.54	5100.96	751.453	4399.31	845.26	4545.19	1005.34	1476.87	754.894
		739.41	626.615	2454.95	711.502	2321.71	642.426	4235.43	741.989	5335.72	868.422	3899.35	829.367	4029.61	907.657	1292.83	679.876
		705.242	615.198	2419.7	815.684	2177.56	713.986	3580.98	674.792	5303.25	802.088	4136.02	819.649	6542.66	873.497	1299.78	728.122
	Figure 1k
		IL6 expression
		Stat1 EV Media	Stat1 CR1 Media	Stat1 EV LPS (10ng/mL)	Stat1 CR1 LPS (10ng/mL)	Stat1 EV LPS (100ng/mL)	Stat1 CR1 LPS (100ng/mL)
		2.63087	3.00752	1432.04	1314.24	10451	7779
		7.04691	8.2395	1645.75	1490.92	13772.8	7770.49
		7.43515	7.46763	1427.58	1448.77	11192.5	10233
	Figure 1l
		CXCL10 expression
		Stat1 EV Media	Stat1 CR1 Media	Stat1 EV LPS (10ng/mL)	Stat1 CR1 LPS (10ng/mL)	Stat1 EV LPS (100ng/mL)	Stat1 CR1 LPS (100ng/mL)
		57.0729	49.4213	3566.75	246.828	2992.37	343.802
		51.6933	58.2914	3816.05	284.246	2779.63	397.442
		50.8092	59.5461	3643.61	270.417	2598.71	411.737

## Sheet: Figure 2
Figure 2a	Figure 2a Diagram Only
Figure 2b
	Raw cell Nampt
		Media		LPS/IFNγ
	WT EV1	7716.23	7448.69	39953.1	38841
	WT EV2	4946.64	5421.94	34939.4	30126.6
	NRE1 2xCR-1	5901.13	7039.79	11537.5	11059.1
	NRE1 2xCR-2	8823.48	7241.36	10827.4	12381.1
Figure 2c
NAMPT								ACTIN								Visible Light: MW
2015-07-07 nampt 120s
								2015-07-07 actin for nampt 180s								2015-07-07 bactin for nampt ladder s
Figure 2d	Figure 2d Diagram Only
	>mm10
	TTGCACCTAGGGATCATTCACGTGCCTGCCCCCTGGTTGCAGAGGCCAGT
	GTGCTCTGGCTCTCCAGGATCAACTACGTGATTTCTGTGAAATGGAAAGT
	GAAACACCAAGAGTTAAAGGAACTGGAGTTATAACCCTGGAGAATTTGTG
	GGGAGAGTAAAATGGCACATTGCTTTAAGGTGCCTATTGAGTTGACTCTT
	>hg38
	GATTGCTCGTGCTCCTTATCCCTGGGTGTAGAGGCCGCTCTGCTCTTATC
	TGCTTTAGGGTCATTACAGGATTTCTGTGAAAAGGAAAATGAAACACGAG
	GATTTAAAGGAACTGTAGTTTTAACCCTAGAGAACATGTGGAGAGGGAAA
	TGGCACAGCGTTGCGTTCACATGCC
	>rn6
	TTGCACCTAGGGATCATTCACGTGCCTGGCCCCTGGTTGCCCAGGCTAGT
	GTGCTCTGGCTATGTGATTTCTGTGAAAAGGAAAGTGAAACACCAAGAGG
	TTAAGGAACTGGAGTTCTGACCCCCCCCCCCCCCGCCCCGAGAGAACTTG
	TAGGGAGAGTGAAATGGCACGTTGCTTTAAGGTGCCTATTGATTTGACTC
	TT
	>rheMac8
	TCAAAGGGCATGTGAACGCAACGTTGTGACATTCCCTCTCCACAAGTTCT
	CTAGGGTTAAAACTACAGTTCCTTTAAATCCTCGTGTTTCACTTTCCTTT
	TCACAGAAATCCTAGTGACCCTAAAGCAGTTAAGAGAAGGTCGGTCTCTA
	CACCCAGGGATAAGGAGCACGAGCAATCACTAGGTGCGA
	>bosTau8
	AAGCGTCCAATAGCCATAGTAACAGAACGCTGTGTCCTCTCAACATGTTC
	TCTAGGTTAACTACAGTTTTTTTTAAACTTCTTGTGTTTCACTTTCCTTT
	TCACAGAAATCACAAAGTGGTTCTAATGGAATAAAGGCAGATCGGCCTTT
	GCAACAGACGATGAGGAGTGTGAGTGATCACCAGACGCAA
	>pteVam1
	TTGCTCCTAGTGGTCACTTATGCTCCGTGTTGCAAAGGCTAATCTGCCCT
	TATTCCATTAGGGCCACTACAGGATTTCTATGAAAAGGAAAGTGAAACTC
	GAGGAGTTAAATGAACTATAGTTTTAACCTTGGAGAACTTATAGAAGAGA
	GAAATGGCACAACATTGTGTTCATATGCACATTGGACACTT
Figure 2e
	Fold Enrichment
		WT			Stat1 KO			WT + IFNg			Stat1 KO + IFNg
	-3700	0.688	0.878	0.804	0.942	1.17	1.06	0.977	1.71	1.55	1.25	1.25	1.5
	925	1.17	0.751	0.832	1.21	1.05	1.53	8.02	6.09	3.79	1.51	1.82	1.89
	2600	0.608	0.742	0.819	0.988	1.42	1.15	1.58	2.24	1.76	1.43	1.19	1.22
	4000	0.647	0.774	0.896	1.04	1.24	1.01	1.52	1.88	2.1	1.65	1.1	1.29
	5100	2.67	1.54	3.78	2.4	3.47	0.177	0.602	2.06	1.1	5.45	0.844	0.481
	o1105-6 CXCL10	0.865	0.932	1.03	1.22	1.76	1.13	5.86	5.94	4.56	1.42	1.13	1.13
	Gene Desert	0.493	0.756	0.811	0.696	0.853	0.951	0.658	0.644	0.698	0.997	0.811	0.881
Figure 2f	Figure 2f Diagram Only
Figure 2g
	Nampt
		Medium Only			+IFNg
	CON	0.668	0.541	0.539	2.62	2.32	2.42
	Stat BS 2xCRISPR	0.448	0.397	0.431	0.73	0.619	0.718
	Nampt Stat1 Binding Site
		Medium Only			+IFNg
	CON	0.594	0.523	0.579	3.04	1.91	2.44
	Stat BS 2xCRISPR	0.218	0.524	0.255	0.644	0.874	0.45
Figure 2h
	NanoLuc/Firefly Normalized Activity
		MED NanoLuc Query / Firefly Ref			IFNg NanoLuc Query / Firefly Ref
	EV	1.60603	1.34936	1.16279	1.33451	1.44859	1.07937
	SBS WT	43.1462	40.6609	42.7596	125.139	116.529	84.152
	sbs-mut IFNg	1.01239	0.902343	1.21422	1.12913	1.16499	1.10863

## Sheet: Figure 3
	Figure 3a
		GSE123822
		https://www.ncbi.nlm.nih.gov/geo/query/acc.cgi?acc=GSE123822
		Stat1-induced NAMPT sustains NAD levels to regulate gene expression in classically activated macrophages
	Figure 3b
		GSE123822
		https://www.ncbi.nlm.nih.gov/geo/query/acc.cgi?acc=GSE123822
		Stat1-induced NAMPT sustains NAD levels to regulate gene expression in classically activated macrophages
	Figure 3c
			Nampt / RpL32			IL-6 / RpL32			IL-12b/ RpL32				CCR1/ RpL32			CCR1/ RpL32 + LPS/IFNg				MHC II / RpL32			MHC II / RpL32 + LPS/IFNg				miR155 HG / RpL32			miR155 HG / RpL32 + LPS/IFNg
		Medium	0.10091	0.10396	0.13093	0.0005	0.00035	0.00036	3e-05	9e-05	3e-05	Veh	0.68561	0.61502	0.62046	1.02218	1.07705	1.1092	Veh	0.42761	0.44129	0.63251	2.98813	2.60809	3.27314	Veh	0.00224	0.0062	0.00718	5.60947	6.75328	5.83939
		LPS+IFNg	3.46863	4.00694	3.39598	7.32419	6.76433	6.66854	7.09581	5.62786	4.98932	FK866	0.43174	0.48756	0.51126	0.66271	0.68014	0.63874	FK866	0.58776	0.79992	0.40608	1.20548	1.37431	1.26953	FK866	0.01008	0	0.00208	2.59256	3.48869	3.04155
		Medium FK866 6 hr	0.11365	0.13011	0.11919	0.00049	0.00076	0.00029	5e-05	0.00014	5e-05
		LPS+IFNg FK866 6 hr	2.24115	2.79233	2.83194	1.16141	1.24372	0.87442	1.02503	1.19484	0.65091
	Figure 3d
				FK866			FK866 + NMN
		Med	0	1445	1536
		IFNγ	0.001	2701	2755		1715	2816
		IFNγ FK866 10nM	0.01	2410	2553	2701	2803	2794	2473
		IFNγ FK866 100nM	0.1	2450	2286	2428	2905	2681	2850
		IFNγ FK866 1uM	1	1920	1953	1812	2978	3078	2985
		IFNγ FK866 10uM	10	1954	1911	1970	2827	3035	3172
		IFNγ FK866 100uM	100	1058	1341	1316	1939	2077	1727
	Figure 3e
			IL-6
		Medium	2.42	9.26	13
		LPS+IFNg	904	911	995
		Medium FK866	0.738	1.03	1.53
		LPS+IFNg FK866	472	461	489
	Figure 3f		Secreted NO, µM Nitrite
		Med	1.032	0.919	0.919
		LPS/IFNg	22.419	21.108	22.869
		FK-866	0.868	0.689	0.602
		FK-866 + LPS/IFNg	5.316	5.403	5.388

## Sheet: Figure 4
	Figure 4a
		Figure 4a NRE Del PCR Gel
	Agarose / EtBr
	Figure 4b
			NRE1 / RpL32			IFNg ONLY NRE1 / RpL32
		WT med	0.0048979	0.00307681	0.00488943	0.0965111	0.10231	0.120775
		nreKO med	1.24985e-05	1.01279e-05	1.45589e-05	5.218e-05	3.71584e-05	5.015e-05
	Figure 4c
			Nampt / RpL32			IFNg ONLY Nampt / RpL32
		WT med	0.283677	0.266349	0.403242	6.23832	7.09939	8.84672
		nreKO med	0.209355	0.220193	0.174464	4.41979	4.94241	4.88316
	Figure 4d
	Western 21A-2
	Western 21A-2 REWASH 21B Nampt_IR700_1 actB_IR800_5
		Infrared 2° Ab
		1:10000 Anti-Rabbit IR700
		1:16667 Anti-Mouse IR800
		Laser Scan Intensity: Nampt_IR700 = 1 actB_IR800 = 5
	Figure 4e
			Nampt / RpL32			LPS + IFNg Nampt / RpL32
		WT	0.0748	0.0742	0.116	5.43	6.08	4.47
		nreKO	0.0753	0.0829	0.059	1.92	2.49	2.64
	Figure 4f
			CCR1/ RpL32			IFNg ONLY CCR1/ RpL32
		WT	5.73	6.55	5.41	10.4	10.1	8.91
		nreKO	6.22	6.74	4.15	6.89	8.24	7.28
	Figure 4g
			IL-6 / RpL32			LPS + IL-6 / RpL32
		WT	0.000488	0.00111	0.000432	1.48	1.4	1.44
		nreKO	0.000701	0.000372	0.000645	0.748	1.21	1.12
			IL-12b/ RpL32			LPS +vIFNg IL-12b / RpL32
		WT	1.56e-05	0.000148	4.73e-05	1.7	1.53	1.49
		nreKO	6.8e-05	3.71e-05	3.72e-05	1.11	1.39	1.34
			TNFa / RpL32			IFNg LPS TNFa / RpL32
		WT	0.02003	0.0178	0.02192	0.89643	0.9703	0.65752
		nreKO	0.02354	0.02093	0.01493	0.55274	0.65092	0.62462
			Nos2 / RpL32			IFNg LPS Nos2 / RpL32
		WT	1e-05	0.00014	1e-05	2.05206	1.83254	1.7195
		nreKO	4e-05	0	0.00013	1.19417	1.83525	1.57061
			mIR155 HG / RpL32			IFNg LPS mIR155 HG / RpL32
		WT	0.00072	0.00491	0.00316	1.10657	1.127	1.03744
		nreKO	0.00425		0.00151	0.64303	0.97726	1.05591

## Sheet: Figure 5
	Figure 5a
		Time (minutes)	Medium																						LPS IFNg																						Medium FK866
		1.3091	10.9114	18.0692	11.4674	5.24268	10.0791	7.60856	10.31	10.1694	10.3717	13.8287													55.3892	89.8003	61.185	68.9032	54.4697	64.0209	84.7844	55.4238	62.4748	76.8638													22.7985	31.8049	15.2345
		7.81145	12.5449	11.8367	14.9514	6.93393	11.437	13.4701	10.349	10.6045	11.8468	13.286													41.4223	51.782	30.8225	39.4924	46.9938	41.8387	54.7733	45.6107	49.1512	55.1871													17.1758	19.5576	15.5138
		14.3091	14.6591	14.6047	14.8077	6.77287	12.9794	12.7193	14.0959	10.5708	13.7952	13.7786													43.9749	47.1963	29.4676	37.9972	51.3035	46.56	52.7943	45.7455	50.6568	52.1502													18.9537	18.6342	16.8855
		20.9365	29.9089	32.4579	32.6858	23.7964	26.6898	30.6103	34.717	29.9304	29.8565	36.6948													70.0312	70.9609	57.6429	70.2266	85.7328	75.6056	74.9105	72.5745	80.8294	77.7534													23.5833	24.089	23.1266
		27.4204	31.694	32.399	32.2939	25.4496	28.2913	34.0047	37.8804	31.7613	32.165	37.4153													75.4742	75.1306	65.7854	78.1283	83.7735	79.8834	80.692	74.5148	79.9526	81.6036													22.3997	21.4891	21.1568
		33.9025	33.6059	34.0036	33.4407	26.7138	30.3029	36.6178	40.9788	32.9903	35.9656	38.9027													77.116	74.4395	67.9882	79.3572	82.935	81.1018	82.2797	74.9859	79.9422	82.8723													23.9313	20.6909	20.9415
		40.5239	50.1092	52.1841	52.8529	39.5127	42.6955	47.7941	55.5124	48.4564	50.5005	55.5608													81.9438	76.148	67.3333	79.7855	96.7015	84.7896	83.0756	82.1063	90.1121	83.744													30.1448	25.9601	28.3135
		47.0323	54.2208	58.6872	55.767	43.2546	47.3451	54.671	59.4808	51.2992	53.2978	60.0169													84.4643	83.8366	69.7938	84.6122	93.0752	86.2249	86.0978	82.6581	88.6804	88.7328													39.1916	35.3262	35.0335
		53.5195	59.9774	64.1665	61.0725	44.9084	51.1449	59.028	63.9645	50.9571	55.5428	64.1553													86.1155	86.8242	72.763	87.1741	96.198	89.7683	87.5178	84.4434	90.0098	89.102													48.6679	43.9248	43.6515
		60.1464	10.246	12.4076	10.6714	5.39432	9.08829	9.01559	10.655	8.50478	9.99296	12.6009													18.3227	15.4689	12.6733	17.6457	28.285	18.7682	19.3303	22.3138	23.1797	18.4587													11.1615	10.7344	10.4908
		66.6782	8.54692	10.5089	7.72635	5.16087	7.84673	10.1837	10.6663	7.64982	9.08476	10.7615													17.5446	14.0316	13.8632	16.8081	19.3062	17.6101	17.4079	16.5956	17.7846	16.7648													6.41109	6.76391	5.3773
		73.1977	7.54083	9.91153	6.94583	5.32097	7.47049	10.5717	10.3148	6.66976	8.59165	9.39532													18.0906	14.3256	13.8832	17.0502	18.3574	17.9727	17.7259	16.2087	16.8314	16.8847													5.89764	5.36459	4.59259
	Figure 5b
		Sample	Label	d4-Succinate	Myristic Acid d27	D-Glucose 2	Glucose 6-phosphate 1	DHAP	3-Phosphoglyceric acid	Phosphoenolpyruvate	Pyruvate	L-Lactic acid	Citric acid	cis-Aconitic acid	Isocitric acid	2-Ketoglutarate	Succinic acid	Fumaric acid	D-Malic acid	Sedoheptulose 7-phosphate	Glycine	L-Alanine 1	L-Alanine 2	L-Valine 1	L-Valine 2	L-Leucine 1	L-Leucine 2	L-Isoleucine 1	L-Isoleucine 2	L-Proline 1	L-Proline 2	L-Phenylalanine 1	L-Phenylalanine 2	L-Tyrosine 1	L-Tyrosine 2	L-Tryptophan 2	L-Serine 1	L-Serine 2	L-Threonine 1	L-Threonine 2	L-Methionine 1	L-Methionine 2	L-Asparagine 2	L-Glutamine 3	L-Aspartic acid 1	L-Aspartic acid 2	L-Glutamic acid 1	L-Glutamic acid 2	L-Lysine 1
		1	Medium Veh	299656	2291365	1760048	240	110	8061	291	57112	143036	5896	16	2372	245	13236	38742	5722	39	83340	382661	319	216255	562023	298161	412091	248923	275230	87100	0	195151	20345	167940	2892	11129	150297	31865	4317	11943	5303	1447	0	0	332772	83748	14207	1381	4715
		2	Medium Veh	263900	2378504	1407712	248	84	7296	937	35153	105734	9723	119	2880	446	14119	28233	6031	623	77453	277088	358	203283	428008	264734	377945	218243	218136	77888	0	173691	13155	131388	1835	9545	144642	18250	2890	7473	15371	3930	21	15	349666	52350	22813	1446	2233
		3	Medium Veh	296538	2415967	2734216	333	23	3058	244	22798	90707	7045	31	2613	43	14265	15676	3368	0	77752	139550	111	233580	483473	269738	280388	291095	251046	77636	0	184805	12150	185802	1727	10911	105481	16439	2162	9914	3093	261	52	0	155679	28020	7638	584	3837
		4	LPS+IFNg Veh	309232	2523908	3074311	2095	175	9643	673	79861	233000	19525	0	2958	454	29131	14467	3620	839	139796	123969	191	301171	581204	314973	388155	361745	367633	108311	0	234081	20524	248488	2886	10034	129095	25147	1625	16357	5507	2378	0	0	68474	19473	7227	434	4411
		5	LPS+IFNg Veh	267899	2089490	1168673	448	66	3545	258	31703	155977	19890	0	755	298	23430	27835	3511	783	35502	73364	81	164738	215366	162492	100812	188097	92235	77421	0	98491	2697	97357	1332	4118	83226	4110	1624	2832	5632	195	35	0	69545	6213	9298	376	2115
		6	LPS+IFNg Veh	234754	1625947	1269264	662	120	2941	197	43758	135961	16852	41	1280	325	18189	16664	3510	402	32220	63138	134	109380	277466	153114	152636	175466	126665	71790	0	84204	6730	108040	2324	5289	58834	589	2472	5704	5425	1175	45	0	45602	10006	4450	340	2261
		7	Medium FK866	271044	2016245	1725696	564	98	18	25	53278	55340	1802	0	415	53	8621	25357	3038	130	33283	70912	169	179802	214757	167548	80989	207599	75492	61023	0	94822	570	84136	799	1767	49229	1624	5711	1161	4363	545	40	0	132182	4333	3884	272	1611
		8	Medium FK866	216625	1837574	1364962	1322	64	797	16	32536	46687	1936	50	0	95	7176	22700	2713	458	35069	83642	25	143579	212728	161363	96819	176453	81784	67062	1	70286	1985	70088	745	3707	47185	4660	1590	2857	4503	580	40	19	145792	12401	4610	281	1040
		9	Medium FK866	261153	1676128	815371	1070	32	460	106	4461	36923	1722	0	465	17	6438	22323	2587	448	21073	60621	40	79893	165074	97169	68000	101238	58878	85521	130	53584	1426	50875	464	3104	31202	664	1285	1946	1422	116	37	0	121063	15078	3640	302	799
		10	LPS+IFNg FK866	250133	2152268	615679	40398	203	376	31	5045	30545	684	0	197	24	5228	15442	410	3460	19555	35966	84	29150	111183	63562	42172	74050	39353	76191	0	34323	531	34028	619	1688	22003	2640	5710	1245	2925	439	17	0	25330	2771	1957	131	887
		11	LPS+IFNg FK866	320717	3510822	1352753	113408	246	529	58	7933	43458	1547	79	0	0	8041	19000	603	10332	32490	58241	222	93611	220662	103179	71628	117731	85009	95058	0	47591	399	54769	2220	2787	33477	8253	0	3680	2231	141	47	0	43037	8575	3686	557	2344
		12	LPS+IFNg FK866	295344	2122215	1171900	46594	293	316	0	30956	42418	995	24	495	228	5853	15585	591	1968	25921	51676	63	110077	181823	115134	66265	137289	61954	77710	455	63418	964	53365	752	2981	44063	4020	6670	2535	2131	64	116	0	27604	2493	2468	232	882
		13	Medium NMN	489318	4322881	907990	49	143	1227	0	15483	53488	3822	55	1304	118	6686	26949	1629	172	35315	35892	308	94036	78575	104762	37940	107172	30273	149867	0	33307	328	43091	1758	3581	23812	8643	0	2479	5095	477	22	0	78574	7490	1742	0	1458
		14	Medium NMN	251357	1997004	602373	74	0	155	21	19029	36071	1928	15	369	142	4601	15415	1032	80	25330	35472	204	74888	92498	70720	34271	82835	29701	75744	0	23167	34	28013	292	2153	20718	275	4437	601	0	0	0	16	59318	2327	1932	186	737
		15	Medium NMN	294617	2297026	817331	0	18	547	19	4388	39633	2621	28	581	0	6961	14839	1013	218	34336	54968	190	83934	158258	95234	83371	101904	70526	80857	92	45902	1172	48985	883	2275	33974	5089	2634	2430	1627	91	41	0	74341	9114	2222	231	1528
		16	LPS Veh	256047	2125442	751560	0	84	3642	365	8820	94622	4995	15	1053	123	25368	21316	2542	468	26284	61898	32	93467	219448	98058	128810	115082	112311	68255	0	68336	2801	60987	0	3281	36801	8423	1285	4085	3708	369	27	0	67308	12420	11657	819	1621
		17	LPS Veh	261432	2306440	698055	408	97	2096	188	20669	95515	5925	42	1191	316	30884	19326	3111	251	26006	52907	69	93010	184964	99455	96959	122398	86483	75210	0	67246	2060	56985	950	5573	36995	5016	3028	2742	3696	492	0	0	81575	10974	9128	491	1339
		18	LPS Veh	272292	2409573	676428	182	89	2957	155	22887	86010	7036	1	1285	205	27238	22751	3060	200	26808	53943	89	93965	169565	98154	90909	108477	79309	68364	0	63221	2201	51786	997	4978	36631	5799	2471	3070	3101	127	0	0	81594	10876	10005	481	1200
		19	LPS NMN	318357	2835784	572637	0	47	4157	99	25250	105066	7912	16	1765	569	36591	37409	4126	133	29950	74267	407	64069	201204	85727	94592	99130	83833	84134	0	53601	2815	45943	0	5737	42257	9930	5730	4003	748	94	61	0	86652	16007	13142	1043	1126
		20	LPS NMN	208360	2301586	391583	35	21	2753	157	14768	72291	4104	34	839	475	26887	22985	2169	0	19305	41700	142	69600	103174	75542	36255	83583	31866	68572	0	33976	393	30065	145	1866	27002	434	2510	848	2406	50	95	0	60224	5289	9018	303	607
		QC1	QC	240439	1867133	954333	6463	0	2475	115	17846	74752	4989	17	1202	151	15338	20661	2239	478	34582	75802	28	110519	207077	130349	121153	133035	93692	59604	206	80520	2468	61954	896	2703	50771	5107	1455	2736	3236	603	0	0	90591	11503	7241	349	1148
		QC2	QC	284072	2271747	1136574	8397	53	3180	132	20261	92074	6955	15	663	172	18524	20323	3085	1877	39776	96769	43	129024	262135	148243	148158	155190	122007	71433	138	94676	4130	76344	1199	6542	62195	8614	4549	4475	0	920	31	0	112315	17810	9791	648	1759
		QC3	QC	274120	2209676	1064325	7698	68	2600	134	19714	94134	6303	30	1575	26	17629	29478	3275	0	40190	108183	48	105336	290155	128552	155970	141919	124110	73466	0	77462	6902	74603	1492	6102	54430	12423	5145	6031	1973	282	0	0	104277	21687	7187	557	2007
		PB1	PB	290226	837049	572	0	0	16	21	5964	23839	18	0	82	15	3762	39179	21	112	44582	233	26	758	65	331	40	3999	585	135047	0	704	0	607	280	76	518	127	3246	19	1029	143	44	0	0	150	69	6	0
		PB2	PB	168088	393521	535	15	0	37	0	1980	10212	0	0	41	0	1318	8619	13	116	1601	578	152	112	77	238	592	1329	193	66770	42	150	64	96	94	20	206	70	0	0	266	34	22	0	49	21	56	0	0
		PB3	PB	220477	559556	539	63	24	18	20	2504	15112	84	23	56	26	602	16098	61	117	2517	2165	29	1307	72	84	513	1894	284	69924	0	1727	52	134	148	19	606	63	0	0	380	58	4	0	233	522	58	116	0
			Normalized
		Sample	Label	D-Glucose	Glucose 6-phosphate	3-Phosphoglyceric acid	Phosphoenolpyruvate	Pyruvate	L-Lactic acid	Citric acid	Isocitric acid	Succinic acid	D-Malic acid	Glycine	L-Alanine	L-Valine	L-Leucine	L-Isoleucine	L-Phenylalanine	L-Tyrosine	L-Tryptophan	L-Serine	L-Threonine	L-Aspartic acid	L-Glutamic acid	L-Lysine	Pyroglutamic acid	Beta-Alanine	4-Hydroxproline	D-Fructose	D-Galactose	Mannitol	Sorbitol	Ribitol	myo-Inositol	Inositol phosphate	D-Threitol	Galactosamine	Oleic acid	1-Monomyristin	1-Palmitoylglycerol	1-Steroylglycerol	Cholesterol	Glycerol	Glycerol 3-phosphate	O-Phosphoethanolamine	Phosphate	Adenine	Urea
		1	Medium Veh	1.60759e+06	219.211	7362.76	265.794	52165	130646	5385.29	2166.54	12089.5	5226.36	76121.1	349515	197523	272334	227361	178247	153393	10165	137278	10908.5	303947	12976.4	4306.59	385782	65466.5	8803.16	78899.6	7.47881e+06	7540.87	52989.8	6824.78	984929	801.948	41967.1	1.60841e+06	15529.3	1916.27	142385	111825	17559.7	87060.7	5496.72	38729.2	6.30072e+06	3443.44	69198.6
		2	Medium Veh	1.45999e+06	257.209	7566.94	971.795	36458.4	109660	10084.1	2986.95	14643.3	6254.96	80329.2	287378	210832	274565	226347	180141	136267	9899.45	150013	7750.51	362651	23660.2	2315.92	340928	83689.5	28872.8	75922.4	7.74077e+06	6504.91	45638.1	6798.42	1.61007e+06	3863.33	42286.1	1.45896e+06	32354.5	1710.24	113074	81287.5	385163	74176.9	14974.2	52099.4	6.74522e+06	2487.05	52171
		3	Medium Veh	2.52364e+06	307.354	2822.49	225.208	21042.2	83721.1	6502.42	2411.76	13166.4	3108.61	71763.9	128802	215591	248964	268676	170572	171492	10070.7	97357.3	9150.47	143689	7049.75	3541.49	369304	18262.2	7272.19	115452	2.43837e+06	6518.11	76029.9	7049.75	409967	2756.03	45745.9	2.52327e+06	21266.5	2254.85	138660	89823.9	168429	87078	3192.6	15326.2	6.32388e+06	2045.33	79001.9
		4	LPS+IFNg Veh	2.72106e+06	1854.28	8534.98	595.669	70684.6	206227	17281.5	2618.11	25783.7	3204.05	123733	109724	266565	278781	320179	207184	219936	8881.05	114261	14477.5	60606	6396.59	3904.16	444314	37959.1	14546.5	132830	2.69488e+06	6724.07	92487.2	10881.4	2.35975e+06	4099.76	56205.3	2.72148e+06	22246	2164.06	126138	80081.7	187140	67160.2	10892	23824.1	4.98842e+06	2510.13	83376.9
		5	LPS+IFNg Veh	1.19398e+06	457.701	3621.76	263.587	32389.5	159354	20320.7	771.348	23937.3	3587.02	36270.7	74952.6	168305	166010	192170	100624	99465.1	4207.17	85028.1	2893.32	71050.9	9499.33	2160.8	248245	48005.4	23718.7	60749.5	6.87803e+06	4707.78	46631.3	6554.93	2.58651e+06	1237.22	30800.8	1.19372e+06	26777.5	2093.37	116636	69269.1	205353	62349.5	8059.82	23366.2	7.02008e+06	1345.52	43720.6
		6	LPS+IFNg Veh	1.47984e+06	771.826	3428.91	229.682	51017.5	158517	19647.8	1492.35	21206.6	4092.31	37565.3	73612.6	127526	178516	204576	98173.5	125964	6166.45	68594.6	6650.3	53167.4	5188.26	2636.1	248977	36369.1	22505.4	69305.8	8.3939e+06	5352.65	53001.9	6354.16	2.08088e+06	757.836	34866.3	1.47926e+06	11990.1	1406.08	78540.9	48487.5	138072	63788.8	6483.57	20811.3	9.21596e+06	1576.3	53608.1
		7	Medium FK866	1.74261e+06	569.526	18.1764	25.245	53800.1	55882.3	1819.66	419.066	8705.47	3067.77	33609.1	71606.8	181564	169190	209633	95751.1	84960.4	1784.31	49711.4	1172.38	133477	3922.06	1626.79	155895	11274.4	16138.6	72129.9	8.22257e+06	47136.4	53137.6	6265.8	259856	368.577	33554.6	1.74334e+06	13181.9	1551.05	86727.6	48743	64774.5	110530	572.556	8332.86	7.26331e+06	579.624	34676.5
		8	Medium FK866	1.72459e+06	1670.31	1006.99	20.2156	41108.4	58987.8	2446.08	0	9066.68	3427.8	44308.7	105679	181408	203878	222944	88804.5	88554.3	4683.7	59617	3609.74	184204	5824.61	1314.01	205597	15895.8	27000.4	76771.2	9.36438e+06	4788.56	56396.4	6361.59	303687	1303.9	32885.7	1.72553e+06	22035	1837.09	105802	64377.8	99810.6	71122.2	2729.1	16754.9	8.65838e+06	1100.49	47746.7
		9	Medium FK866	854545	1121.41	482.1	111.093	4675.33	38696.9	1804.73	487.341	6747.31	2711.29	22085.4	63533.5	83731.4	101837	106102	56158.4	53319.2	3253.13	32701.1	2039.49	126879	3814.88	837.387	143838	12805	17679.5	40703.9	5.41854e+06	2933.48	2592.86	4228.86	224861	988.306	20416.9	854509	10977.2	2800.37	147769	87747.5	77148.6	79747.8	2089.8	11333.5	7.63478e+06	1119.31	35553.9
		10	LPS+IFNg FK866	673687	44204.2	411.426	33.9207	5520.33	33422.9	748.445	215.561	5720.57	448.629	21397.4	39354.6	31896.4	69550.6	81026.8	37556.8	37234	1847.04	24076.1	1362.3	27716.5	2141.38	970.571	121999	22854.9	24082.6	169689	4.38388e+06	103894	116011	5135.16	815978	1315.25	27755.9	673504	20682.9	1709.17	106420	63917.6	133339	73428.6	1043.88	3755.35	7.88543e+06	1175.19	30305.4
		11	LPS+IFNg FK866	1.15444e+06	96782.4	451.449	49.4972	6770.02	37087.1	1320.21	0	6862.19	514.6	27727	49702.9	79887.6	88053	100472	40614.2	46739.9	2378.43	28569.3	3140.51	36727.8	3145.63	2000.37	196164	29828.9	12450.3	253427	5.94148e+06	157928	173549	7321.32	915148	2049.01	40918	1.15368e+06	23463.4	2672	156514	99876	222869	64380.5	1786.17	5470.29	7.45463e+06	1620.61	41947.2
		12	LPS+IFNg FK866	1.08602e+06	43179.4	292.842	0	28687.4	39309.4	922.082	458.724	5424.07	547.689	24021.4	47889	102010	106696	127228	58770.4	49454.2	2762.54	40833.9	2349.22	25581.1	2287.13	817.363	166795	13725.6	9526.64	149062	6.26977e+06	88428.1	90595.7	4547.39	460747	1732.03	29306.5	1.08563e+06	15629.1	1473.48	102484	66107.3	105959	46345	1492.01	3338.03	6.94548e+06	682.063	29477
		13	Medium NMN	507884	27.4081	686.322	0	8660.41	29918.5	2137.83	729.392	3739.81	911.181	19753.4	20076.2	52599	58598.6	59946.6	18630.3	24102.9	2003.03	13319.2	1386.63	43950.3	974.387	815.532	106309	8582.1	13925.6	24681.3	2.87841e+06	2396.81	2449.39	3194.45	177619	1529.82	11735.2	505993	18100.6	2923.16	177536	113494	115137	88590.9	2977.42	12221.8	1.58278e+06	1387.19	33635.4
		14	Medium NMN	655917	80.5778	168.778	22.8667	20720.5	39277.3	2099.38	401.8	5009.98	1123.73	27581.6	38625.1	81544.7	77006.2	90198.1	25226.3	30503	2344.38	22559.6	654.422	64590.7	2103.73	802.511	91159.6	8842.87	26184.5	30486.7	4.26541e+06	1738.96	23560.3	3524.73	152967	606.511	15652.8	655162	5621.93	1538.6	87291.9	52497.5	83567.9	71148	1332.8	10072.2	8.25784e+06	426.845	29309.6
		15	Medium NMN	759302	0	508.164	17.651	4076.46	36819.2	2434.92	539.75	6466.79	941.079	31898.2	51065.4	77974.9	88472.6	94669.1	42643.1	45507.2	2113.48	31561.9	2257.48	69063	2064.24	1419.52	123590	8055.38	15510.6	34867.3	4.83188e+06	3001.61	24809.9	3170.69	154437	928.073	16472.1	758284	11197.3	1367.49	95539.5	56312.4	80665.3	131788	1686.14	9392.21	6.862e+06	701.397	37710.1
		16	LPS Veh	803375	0	3893.09	390.165	9428.09	101146	5339.37	1125.6	27117	2717.26	28096.1	66165.5	99911	104819	123016	73047.4	65191.7	3507.21	39338.2	4366.64	71948.5	12460.7	1732.76	244456	51004.7	14785.6	45453.6	5.06676e+06	3321.21	34244.7	9365.02	3.04084e+06	4309.98	29322.2	803388	26725.7	2131.47	150487	90860.2	186252	143155	7828.95	26386.9	8.10651e+06	3141.63	55274
		17	LPS Veh	730812	427.146	2194.36	196.822	21638.9	99997.1	6203.03	1246.89	32333.3	3256.99	27226.4	55389.7	97374.6	104122	128142	70401.6	59659.1	5834.52	38731	2870.67	85403	9556.34	1401.83	253428	58715.8	28341.3	38102.9	4.65119e+06	3793.01	27419	5481.7	2.97367e+06	2697.93	25294.8	730265	25350.3	1566.2	90045	56215.7	206030	84706.8	10804.3	34504.6	7.25447e+06	2018.47	40627
		18	LPS Veh	679925	182.941	2972.29	155.801	23005.3	86454.7	7072.38	1291.64	27378.8	3075.82	26946.6	54221.9	94450.8	98661.5	109038	63547.9	52053.8	5003.74	36820.4	3085.87	82015.9	10056.7	1206.2	269646	48856.3	12736.5	38576.4	4.43206e+06	4334.3	26678.2	3430.65	2.62915e+06	3788.49	26152.5	679563	22201.2	1781.16	115108	74676.1	217065	51625.6	12853.1	37091.8	4.20195e+06	2176.19	41143.6
		19	LPS NMN	492311	0	3573.88	85.1129	21708.1	90328	6802.15	1517.42	31458.2	3547.23	25748.8	63849.3	55081.8	73701.8	85224.7	46082.2	39498.4	4932.25	36329.5	3441.48	74497	11298.5	968.052	294470	68450.5	4519.58	29952	3.19037e+06	2782.07	23649.4	4229.85	3.18553e+06	4645.1	26409.1	491909	35151.6	2266.24	134436	84113.9	242846	60072.5	10309	41185.2	6.19614e+06	3899.72	40609.2
		20	LPS NMN	514380	45.9757	3616.32	206.234	19399.1	94960.8	5390.98	1102.1	35318.5	2849.18	25358.9	54776.8	91426	99231.3	109794	44630.6	39493.1	2451.16	35469.6	1113.93	79109.7	11846	797.35	285471	60599.9	16988.7	28592.9	3.47699e+06	3599.24	21452.3	5020.55	2.97173e+06	3025.2	25005.5	514254	17920	2244.93	120223	76137.1	174034	52208.7	12074.5	36682	1.04764e+07	1752.33	32256.5
		21	LPS NMN	503346	22.9878	3595.1	145.673	20553.6	92644.4	6096.57	1309.76	33388.4	3198.21	25553.8	59313	73253.9	86466.5	97509.3	45356.4	39495.8	3691.71	35899.5	2277.7	76803.4	11572.2	882.701	289970	64525.2	10754.1	29272.5	3.33368e+06	3190.66	22550.8	4625.2	3.07863e+06	3835.15	25707.3	503081	26535.8	2255.58	127329	80125.5	208440	56140.6	11191.8	38933.6	8.33625e+06	2826.02	36432.9
		9 Metabolites One Graph
				Glucose 6-phosphate		DHAP QC no		3-Phosphoglyceric acid		Phosphoenolpyruvate		Pyruvate		L-Lactic acid		Citric acid		Itaconic acid		Succinic acid
			Medium Veh	261	44	72	45	5917	2682	488	420	36555	15562	108009	23506	7324	2455	7746	4708	13300	1282
			LPS+IFNg Veh	1028	733	120	55	5195	2894	363	202	51364	19150	174700	27307	19083	1596	35646	3000	23643	2303
			Medium FK866	1120	550	65	33	502	495	52	51	33195	25501	51189	10929	2023	366	1197	256	8173	1248
			LPS+IFNg FK866	61389	30656	247	45	385	82	28	25	13659	13030	36606	2973	997	293	6739	1482	6002	759
		LPS+ IFNg +/- FK866 ONLY NORM to MED
				LPS+IFNg Veh		LPS+IFNg FK866
			Glucose 6-phosphate	3.9387	2.886	235.207	123.968
			DHAP	1.66667	1.292	3.43056	2.233
			3-Phospho- glyceric acid	0.877979	0.631	0.065067	0.033
			Phosphoenol- pyruvate	0.743852	0.762	0.057377	0.071
			Pyruvate	1.40512	0.795	0.373656	0.39
			L-Lactic acid	1.61746	0.433	0.338916	0.079
			Citric acid	2.60554	0.9	0.136128	0.061
			Itaconic acid	4.60186	2.824	0.869997	0.562
			Succinic acid	1.77767	0.244	0.451278	0.072
	Figure 5c
				HIF1a/ RpL32			HIF1a/ RpL32 + LPS/IFNg
			Veh	0.23646	0.2308	0.2746	3.52408	4.15499	4.45426
			FK866	0.26435	0.36513	0.23666	1.85252	1.88804	1.69313
				Hk2/ RpL32			Hk2/ RpL32 + LPS/IFNg
			Veh	0.5604	0.4886	0.5883	4.1434	4.7199	4.4697
			FK866	0.4984	0.5233	0.4905	2.279	2.3261	2.1864
				LdhA / RpL32			LdhA / RpL32 + LPS/IFNg
			Veh	0.856	0.6135	0.6874	2.6223	3.0012	2.8453
			FK866	0.6355	0.7143	0.7821	2.2974	2.1455	2.2209
				Pdk1 / RpL32			Pdk1 / RpL32 + LPS/IFNg
			Veh	1.3658	1.1436	1.3622	1.9471	2.1847	2.4156
			FK866	1.1308	1.4027	1.0594	1.6164	1.3335	1.1248
				Cd44 / RpL32			Cd44 / RpL32 + LPS/IFNg
			Veh	1.0204	0.86911	0.96462	1.74519	1.30184	1.37406
			FK866	0.87386	1.07562	0.89367	0.89656	0.94016	0.88284
	Figure 5d
				HIF1a/ RpL32			LPS + IFNg HIF1a / RpL32
			WT med	0.216	0.239	0.237	1.91	1.81	1.72
			nreKO med	0.218	0.168	0.205	1.23	1.66	1.61
				Hk2/ RpL32			LPS + IFNg Hk2/ RpL32
			WT med	0.6395	1.2113	1.2464	4.5975	4.6465	4.3212
			nreKO med	1.5312	1.5835	0.6839	1.8158	1.9587	2.1701
				LdhA / RpL32			LPS + LdhA / RpL32
			WT	1.0896	1.7148	1.928	3.3407	3.3475	3.0271
			nreKO	2.0984	2.5653	0.9458	1.3313	1.4264	1.5881
				Pdk1 / RpL32			LPS + IFNg Pdk1 / RpL32
			WT	3.046	5.0648	7.0292	7.444	7.4919	6.5784
			nreKO	4.3319	4.6798	2.8755	2.6112	3.0957	3.5918
				Cd44 / RpL32			IFNg LPS Cd44 / RpL32
			WT	1.1183	1.3999	0.8929	1.9695	1.8975	2.1297
			nreKO	0.7645	0.8893	0.7429	1.4306	1.9841	1.3499
	Figure 5e			HIF1a/ RpL32			HIF1a/ RpL32 + LPS/IFNg
			Medium	0.04323	0.03797	0.06163	1.27601	1.50704	1.29175
			2-DG	0.02707	0.02581	0.02858	0.44675	0.39752	0.4776
				Hk2/ RpL32			Hk2/ RpL32 + LPS/IFNg
			Veh	0.04454	0.05418	0.07248	6.35815	5.55274	7.1036
			2-DG	0.07125	0.08349	0.06042	1.47415	1.44747	2.36007
				LdhA / RpL32			LdhA / RpL32 + LPS/IFNg
			Veh	0.12837	0.1504	0.22564	5.08049	4.57408	5.32733
			2-DG	0.20451	0.23351	0.20839	1.50463	1.39251	1.80454
				Cd44 / RpL32			Cd44 / RpL32 + LPS/IFNg
			Medium	0.22726	0.22671	0.28069	0.79343	0.88512	1.01605
			2-DG	0.15481	0.13521	0.13831	0.3074	0.26898	0.30439
	Figure 5f
				TNFa / RpL32			TNFa / RpL32 + LPS/IFNg
			Veh	0.00158	0.00219	0.00302	0.30867	0.27979	0.27372
			2-DG	0.00298	0.00302	0.00412	0.06293	0.04369	0.06341
				IL-6 / RpL32			IL-6 / RpL32 + LPS/IFNg
			Veh	0.00014	0.0001	0.0001	1.60424	1.35479	1.71856
			2-DG	8e-05	7e-05	0.00037	0.39498	0.35644	0.38234
				NOS2 / RpL32			NOS2 / RpL32 + LPS/IFNg
			Veh	0	0	1e-05	8.32489	7.28462	8.27414
			2-DG	1e-05	1e-05	0.00226	1.76015	1.3814	1.80481
				Secreted NO, µM Nitrite
			Med	1.032	0.919	0.919
			LPS/IFNg	22.419	21.108	22.869
			2-DG	0.893	0.929	1.052
			2-DG + LPS/IFNg	15.913	14.971	13.993
[truncated: 80 more columns]

## Sheet: Figure 6
	Figure 6a
		Tumor Growth Rate																										Endpoint Mass
		Days	NRE fl/fl N = 5 +10															NRE fl/fl Vav-Cre N = 4+5										NRE fl/fl	Vav-Cre NRE fl/fl
		0																										0.3355	0.114
		1																										0.1442	0.2952
		2																										0.1334	0.4766
		3																										0.028	0.2941
		4	0	0	0	0	0	0.5	0	0.5	0.5	0.5	0.5	0.5	0.5	0.5	0.5	0	0	0	0	0.5	0.5	0.5	0.5	0.5		0.1373	0.0449
		5																										0.4025	0.138
		6						548.9	4	106.9	96.8	0.5	87.5	105.2	76.6	4	89.1					32	100.3	204.6	924.9	564.8		0.4132	0.1143
		7	0	0	0	0	0											0	0	22.5	64							0.1234	0.1421
		8	89.89	285.11	520.63	0	261.17	171.6	51.8	27.5	0.5	0	0.5	0	0.5	32.2	0	0	272.05	360.13	571.35	0	12.3	0	62.5	119.4		0.0333	0.3207
		9																										0.042
		10	457.66	16.74	54	0	680.81	1123.8	907.8	193.8	11.2	0	87.4	226	34.6	150	150.5	109.47	226.08	1828.93	185.56	143.1	262.3	81.3	299.5	338.2		0.0473
		11	436.14	202.35	21.41	0	185.29											354.97	322.97	2216.65	219.66							0.0058
		12	589.91	237.87	21.86	507.69	217.53	349	838.7	460.3	47.8	101.6	272.5	26.4	38	397.1	41.2	855.44	550.53	1289.99	482.26	203.5	243.5	89.5	2607	1228		0.0134
		13	936.96	539.7	410.71	543.75	461.24											936.58	679.24	2322.1	1030.93							0.1498
																												0.0098
	Figure 6b
		CD45+ Tumor Infliltrating Leukocyte Flow Sorting Gating
																	CD45+ Post Sort Purity
		WT (NRE fl/fl)							NRE-KO (NRE fl/fl Vav-Cre)								WT (NRE fl/fl)
			Relative abundance of CD45+ TILS in purification for scRNASeq was 36.4% (6.3% of Total) for WT, 22.4% (5.1% of Total) for NRE-ko. Post-sorting purity was 96%.
	Figure 6c
		GSE135814
		https://www.ncbi.nlm.nih.gov/geo/query/acc.cgi?acc=GSE135814
		Title	Stat1-induced NAMPT sustains glycolysis to regulate gene expression in classically activated macrophages
		Organism	Mus musculus
		Experiment type	Expression profiling by high throughput sequencing
		Summary	Single Cell RNA Sequencing is used to profile in vivo responses by immune cells lacking the Nampt NRE1 region to melanoma challenge, finding multiple defects in macrophages and other myeloid APCs. We analyzed B16F10 melanoma tumor infiltrating immune cells from mice specifically lacking NRE1 in hematopoietic cells, finding inflammatory and metabolic defects in APC populations within tumors, corre…
		Overall design	500,000 B16F10 cells (from Mingnan Chen lab) injected subcutaneously into NRE1 fl/fl VavCre(-) or NRE1 fl/fl VavCre(+) male mice. Tumors were excised at the endpoint, pooled and digested with Accumax to liberate single cells. Cells were stained with APC-CD45 (1:200) for 15 min on ice and sorted via flow cytometer (HCI Aria) after spiking 1:100 DAPI (1x final). CD45+DAPI- cells were obtained (860,…
	Figure 6d
		GSE135814
		https://www.ncbi.nlm.nih.gov/geo/query/acc.cgi?acc=GSE135814
		Title	Stat1-induced NAMPT sustains glycolysis to regulate gene expression in classically activated macrophages
		Organism	Mus musculus
		Experiment type	Expression profiling by high throughput sequencing
		Summary	Single Cell RNA Sequencing is used to profile in vivo responses by immune cells lacking the Nampt NRE1 region to melanoma challenge, finding multiple defects in macrophages and other myeloid APCs. We analyzed B16F10 melanoma tumor infiltrating immune cells from mice specifically lacking NRE1 in hematopoietic cells, finding inflammatory and metabolic defects in APC populations within tumors, corre…
		Overall design	500,000 B16F10 cells (from Mingnan Chen lab) injected subcutaneously into NRE1 fl/fl VavCre(-) or NRE1 fl/fl VavCre(+) male mice. Tumors were excised at the endpoint, pooled and digested with Accumax to liberate single cells. Cells were stained with APC-CD45 (1:200) for 15 min on ice and sorted via flow cytometer (HCI Aria) after spiking 1:100 DAPI (1x final). CD45+DAPI- cells were obtained (860,…
	Figure 6e		Tumor Growth Rate																										Endpoint Mass
		Days	NRE fl/fl														NRE fl/fl LysM-Cre												NRE fl/fl	LysM-Cre NRE fl/fl
		0																											0.4025	1.0699
		1																											0.4132	0.7002
		2																											0.1234	0.9247
		3																											0.0333	0.6122
		4	0.5	0	0.5	0.5	0.5	0.5	0.5	0.5	0.5	0.5	129.71	336.93	55.37	39.2	0.5	0.5	0.5	0.5	125.55	115.6	122.03	237.92	57.76	215.82			0.042	1.2496
		5																											0.0473	0.1649
		6	548.9	4	106.9	96.8	0.5	87.5	105.2	76.6	4	89.1	36.58	97.25	73.57	61.36	137.5	110.9	204.4	167.6	67.62	149.88	120.56	252.86	266.29	67.84			0.0058	0.4197
		7																											0.0134	0.0871
		8	171.6	51.8	27.5	0.5	0	0.5	0	0.5	32.2	0	166.29	577.74	81.22	188.93	86.7	370.6	360.9	54.3	230.14	136.64	227.48	305.98	273.3	87.63			0.1498	1.103
		9																											0.0098	0.0654
		10	1123.8	907.8	193.8	11.2	0	87.4	226	34.6	150	150.5	78.25	214.79	89.78	133.39	621.5	995.3	1163.1	571.2	786.42	205.5	522.11	113.56	678.15	104.6			0.162
		11																											0.2092
		12	349	838.7	460.3	47.8	101.6	272.5	26.4	38	397.1	41.2	163.5	438.9	141.1	292.2	1137	1067.3	1776.3	942.9	1408.7	376.6	1119.4	261.9	1517.8	257.3			0.052
		13																											0.2778
		14	1354.52	913.34	2286.69	421.705	150.049	74.338	91.748	69.163	507.524	110.03	129.4	548.6	127.6	736.8	1584.05	933.785	3069.07	1097.71	1929.8	1751.4	933.2	800.9	2271.6	289.2

## Sheet: Figure 7
Figure 7a
	Nampt MV-4-11		Nampt Molm-14		Nampt THP1			CXCL10
	Media	IFNγ	Media	IFNγ	Media	IFNγ		MV-4-11 Media	Molm-14 Media	THP-1 Media	MV-4-11 IFNγ	Molm-14 IFNγ	THP-1 IFNγ
	1248.88	1526.76	975.399	1561.43	194.723	636.334		65.75	30.9174	19.08	12229.8	8424.89	6079.58
	691.809	1893.69	576.433	1527.59	207.411	534.309		34.06	26.2457	19.46	14252.5	6163.91	4073.59
	296.185	5349.09	149.062	1375	275.1	807.392		135.73	44.1728	12.85	7394.17	3478.26	6693.88
Figure 7b
	Years Elapsed	Nampt High N = 232	Nampt Low N = 231		Years Elapsed	Nampt High Keratin N = 45	Nampt Low Keratin N = 56	Nampt High Immune N = 91	Nampt Low Immune N = 76
	-0.0054757	0			0.0383299	0
	0.0164271		0		0.0574949	0
	0.019165		0		0.21629	1
	0.0273785	0			0.344969	0
	0.0301164		0		0.536619	1
	0.0383299	0			0.561259	1
	0.0465435		0		0.596851	0
	0.0574949	0			0.717317	0
	0.0574949		0		0.722793	1
	0.106776		0		0.761123	0
	0.169747	0			0.807666	1
	0.21629	1			0.895277	0
	0.221766		0		1.00753	1
	0.303901		0		1.15537	1
	0.334018	1			1.16085	1
	0.344969	0			1.16359	1
	0.413415		1		1.16632	1
	0.492813		0		1.27036	0
	0.520192		1		1.28405	1
	0.536619	1			1.4538	0
	0.561259	1			1.5551	0
	0.574949		0		1.73032	0
	0.5859		0		1.74127	1
	0.591376		1		1.76591	0
	0.596851	0			1.7796	0
	0.602327		0		1.97399	1
	0.618754		0		1.99863	1
	0.648871	1			2.02875	0
	0.717317	0			2.17933	0
	0.720055		1		2.25051	1
	0.722793	1			2.33539	0
	0.73922		1		2.54894	0
	0.73922		1		2.73785	0
	0.750171		1		2.99247	1
	0.761123	0			3.56194	1
	0.76386	1			3.86858	1
	0.772074		1		4.07118	1
	0.77755	1			4.88706	0
	0.796715		0		5.22929	1
	0.807666	1			5.31143	0
	0.824093	0			5.67009	1
	0.824093		0		5.93018	0
	0.835044	1			9.4538	1
	0.837782		0		9.82067	1
	0.843258		1		10	0
	0.862423		1		0.106776		0
	0.867899		1		0.221766		0
	0.870637		0		0.413415		1
	0.873374	1			0.492813		0
	0.87885	1			0.618754		0
	0.884326	0			0.720055		1
	0.889802	0			0.772074		1
	0.892539		1		0.796715		0
	0.892539		1		0.862423		1
	0.895277	0			0.892539		1
	0.91718		0		0.91718		0
	0.91718		0		0.950034		1
	0.950034		1		1.00753		1
	0.963723		1		1.03491		0
	0.982888		0		1.05955		0
	0.985626	0			1.22382		1
	0.988364		1		1.24298		1
	0.991102	0			1.37988		1
	1.00753	1			1.43463		0
	1.00753		1		1.6783		1
	1.01027		1		1.69473		1
	1.013	0			1.69747		0
	1.03491		0		1.92471		0
	1.04586	0			1.94387		1
	1.0486		1		1.99316		1
	1.05955		0		2.10541		0
	1.06776	0			2.12731		0
	1.07324	0			2.15469		1
	1.07598	1			2.21218		1
	1.07871	1			2.25599		1
	1.08145		1		2.39562		1
	1.08419	0			2.48323		1
	1.08419		1		2.67488		0
	1.09788	1			2.74333		0
	1.10335		0		2.83368		0
	1.10883		0		2.84463		0
	1.10883		0		3.17591		0
	1.11978	0			3.6167		1
	1.12526	0			3.91239		1
	1.12799	0			3.93703		1
	1.12799	1			3.94524		1
	1.13347		0		4.06845		1
	1.14168	0			4.53114		1
	1.1499	1			4.62971		1
	1.15537	0			4.93634		0
	1.15537	1			5.48939		1
	1.15811		1		6.00137		1
	1.16085	1			6.48049		0
	1.16359	1			6.71869		1
	1.16632	1			7.08556		1
	1.17728		1		7.23888		0
	1.20192	0			7.90965		1
	1.20465	0			8.50376		1
	1.20465		0		10		0
	1.20739	0			10		0
	1.21561		0		10		0
	1.22382		1		-0.0054757			0
	1.22382		0		0.76386			1
	1.24298	0			0.824093			0
	1.24298		1		0.873374			1
	1.27036	0			0.884326			0
	1.27858	1			1.12526			0
	1.28131		1		1.12799			1
	1.28405	1			1.1499			1
	1.28679		1		1.15537			0
	1.29227		1		1.27858			1
	1.30322	0			1.34155			0
	1.30869		0		1.38809			1
	1.31417	0			1.41273			1
	1.3306		0		1.42094			1
	1.33333	0			1.54962			1
	1.34155	0			1.61533			0
	1.37988		1		1.61807			0
	1.38261	0			1.80424			1
	1.38809	1			1.87543			0
	1.41273	1			2.04244			1
	1.41821	1			2.1191			0
	1.42094	1			2.30801			1
	1.43463		0		2.33812			1
	1.4538	0			2.39288			1
	1.49213		1		2.61465			1
	1.49487		0		2.63107			1
	1.50308		1		2.80903			1
	1.50856	0			3.07734			0
	1.51403		0		3.31006			0
	1.53593		1		3.50445			0
	1.54962	1			3.60027			1
	1.5551	0			3.61123			0
	1.56331		0		3.85763			0
	1.59617	0			3.99726			1
	1.60712	0			4.12047			0
	1.61533	0			4.12047			0
	1.61807	0			4.22724			1
	1.64545		0		4.27652			0
	1.64545		1		4.42984			1
	1.66461	1			4.55305			0
	1.6783		1		4.64066			0
	1.68104	0			4.69815			0
	1.69473		1		4.96099			0
	1.69747		0		5.01574			1
	1.69747		1		5.08419			1
	1.73032	0			5.12252			1
	1.74127	1			5.33333			0
	1.74127	1			5.36619			1
	1.75222	0			5.53593			1
	1.76591	0			5.61533			0
	1.7796	0			6.37645			0
	1.7796		1		6.47502			0
	1.78234	0			6.63381			0
	1.80424	1			7.17317			0
	1.84257		1		7.22519			0
	1.85626		0		7.57016			0
	1.87543	0			7.57016			0
	1.88364		0		7.62491			0
	1.91102	1			7.74264			0
	1.92471		0		7.74538			1
	1.94387		1		7.89596			0
	1.96304	0			7.97262			0
	1.96578	0			8.01369			1
	1.97399	1			8.07118			0
	1.97947		1		8.43258			0
	1.99316		1		8.5859			1
	1.99863	1			8.59959			1
	2.00137		0		8.94182			1
	2.02875	0			9.99316			0
	2.04244	1			10			0
	2.08077		0		10			0
	2.09446	0			10			0
	2.09719	0			10			0
	2.10541		0		10			0
	2.11362	0			10			0
	2.1191	0			10			0
	2.12731		0		10			0
	2.13279		0		10			0
	2.15469		1		10			0
	2.17933	0			10			0
	2.19576		1		10			0
	2.20123		0		10			0
	2.20123		0		10			0
	2.21218		1		10			0
	2.22587		1		10			0
	2.23956		0		10			0
	2.23956		1		10			0
	2.24504		0		10			0
	2.24778		1		10			0
	2.25051	1			10			0
	2.25599		1		10			0
	2.25873		0		0.303901				0
	2.26694	1			0.591376				1
	2.27515		0		0.73922				1
	2.27789		1		0.73922				1
	2.29706	0			0.843258				1
	2.30253	1			0.892539				1
	2.30801	1			0.988364				1
	2.31896		0		1.28131				1
	2.33539	0			1.49213				1
	2.33812	1			1.51403				0
	2.33812		1		1.64545				1
	2.34634		1		1.69747				1
	2.39288	1			1.85626				0
	2.39562		1		1.88364				0
	2.4011		1		1.97947				1
	2.4011		1		2.19576				1
	2.4011		1		2.23956				0
	2.42026		1		2.23956				1
	2.43943		0		2.24504				0
	2.48323		1		2.24778				1
	2.54894	0			2.25873				0
	2.5681	1			2.27515				0
	2.61465	1			2.27789				1
	2.63107	1			2.4011				1
	2.67488		0		2.4011				1
	2.705	1			2.4011				1
	2.7269		1		2.82546				1
	2.73785	0			2.9514				1
	2.74333		0		3.07734				1
	2.76523	0			3.46064				0
	2.80903	1			3.67146				1
	2.82546		1		3.70705				1
	2.83368		0		3.73717				0
	2.84463		0		3.8987				1
	2.85832		1		3.95893				1
	2.89938	1			4.05749				0
	2.9295	1			4.0794				1
	2.9514		1		4.17522				1
	2.98152		0		4.23819				1
	2.99247	1			4.4271				0
	3.01985		1		4.43532				0
	3.03628		0		4.55852				0
	3.07734	0			4.69268				0
	3.07734		1		4.73374				0
	3.15948	1			4.96646				0
	3.16496	0			5.10335				1
	3.17591		0		5.16906				0
	3.18686	0			5.38261				0
	3.27173		1		5.4538				1
	3.27721		0		5.50308				0
	3.31006	0			5.55236				1
	3.36482		0		5.67556				1
	3.46064		0		6.22313				1
	3.46338		1		6.57632				1
	3.50445	0			8.59411				1
	3.50445	1			8.62697				0
	3.56194	1			8.75017				0
	3.60027	1			9.6564				0
	3.61123	0			10				0
	3.6167		1		10				0
	3.64956		1		10				0
	3.67146		1		10				0
	3.70705		1		10				0
	3.73717		0		10				0
	3.77276		0		10				0
	3.85763	0			10				0
	3.86858	1			10				0
	3.8987		1		10				0
	3.91239		1		10				0
	3.91239		0		10				0
	3.93703		1		10				0
	3.94524		1		10				0
	3.95893		1		10				0
	3.99726	1			10				0
	4.04654	1			10				0
	4.05749		0		10				0
	4.06845		1
	4.07118	0
	4.07118	0
	4.07118	1
	4.0794		1
	4.08487		0
	4.09582		0
	4.12047	0
	4.12047	0
	4.1232		1
	4.17248		1
	4.17522		1
	4.22724	1
	4.23819		1
	4.27652	0
	4.4271		0
	4.42984	1
	4.43532		0
	4.45722		1
	4.49008	1
	4.49829		0
	4.53114		1
	4.55305	0
	4.55852		0
	4.62971		1
	4.64066	0
	4.69268		0
	4.69815	0
	4.73374		0
	4.83504	1
	4.87337	1
	4.88706	0
	4.90623	0
	4.9117		0
	4.93634		0
	4.9473		1
	4.96099	0
	4.96646		0
	5.01574	1
	5.08419	1
	5.0924	1
	5.10335		1
	5.12252	1
	5.14716	0
	5.16906		0
	5.22929	1
	5.24846		1
	5.26489	0
	5.27584		1
	5.31143	0
	5.31417		0
	5.33333	0
	5.33607		0
	5.36619	1
	5.38261		0
	5.4538		1
	5.48665	1
	5.48939		1
	5.50308		0
	5.53593	0
	5.53593	1
	5.55236		1
	5.55784	1
	5.61533	0
	5.67009	1
	5.67556		1
	5.68378		0
	5.75222	1
	5.87269	0
	5.93018	0
	5.97947	1
	6.00137		1
	6.00411		0
	6.14921	0
	6.22313		1
	6.28611		0
	6.37645	0
	6.45859	0
	6.47502	0
	6.48049		0
	6.57632		1
	6.62834	1
	6.63381	0
	6.71869		1
	6.76249		1
	7.08556		1
	7.17317	0
	7.22519	0
	7.23888		0
	7.42231	1
	7.57016	0
	7.57016	0
	7.62491	0
	7.74264	0
	7.74538	1
	7.89596	0
	7.90965		1
	7.97262	0
	8.01369	1
	8.07118	0
	8.07666	0
	8.19439	1
	8.43258	0
	8.43806		0
	8.50376		1
	8.5859	1
	8.59411		1
	8.59959	1
	8.62697		0
	8.69541	0
	8.74743	1
	8.75017		0
	8.92266	1
	8.94182	1
	9.2512		1
	9.3306		0
	9.3744		1
	9.4538	1
	9.62081		0
	9.6564		0
	9.7577	1
	9.82067	1
	9.99316	0
	10.0835		1
	10.152		0
	10.2204	0
	10.3518	0
	10.4257	0
	10.475		0
	10.5599		0
	10.5927	1
	10.7652	0
	10.7953		1
	10.8857		0
	10.9514		1
	11.0965	0
	11.1211		1
	11.1431		0
	11.1869		0
	11.1923		0
	11.3046	0
	11.4853	0
	11.5592	1
	11.6496		0
	12.0657	0
	12.0849	0
	12.3395		1
	12.3915		0
	12.4107	0
	12.5969		1
	12.6188		0
	12.6872	1
	12.7201	0
	12.7255	1
	13.4073	0
	13.4976		1
	13.5305		0
	13.8672	0
	13.9658		1
	13.9822	1
	13.9904		1
	14.0123		1
	14.1739		0
	14.2888		0
	14.3381	1
	14.4723		0
	14.5079	0
	14.5599	0
	14.5599		1
	14.7023	1
	14.8501	0
	15.0226	0
	16.2409		0
	16.8049		0
	16.8761		1
	17.0431		1
	17.2786	0
	18.0424		1
	18.0643		1
	18.2505	0
	18.3409		0
	18.3874	0
	18.8172	1
	19.0007	0
	19.0363	1
	20.1013	0
	20.5722		1
	20.7064		0
	22.3792		1
	24.8077	1
	25.1554	0
	28.3258	1
	29.7604	1
	30.7105	0
	30.8063	0
Figure 7c
	https://www.cancer.gov/about-nci/organization/ccg/research/structural-genomics/tcga
Figure 7d
	https://www.cancer.gov/about-nci/organization/ccg/research/structural-genomics/tcga
Figure 7e
	https://www.cancer.gov/about-nci/organization/ccg/research/structural-genomics/tcga

## Sheet: Supplementary Figure S1
	Supplementary Figure S1a
	Relative abundance of TAMs in harvested tumors ranged from 30% to 50% of CD45+ leukocytes. Purity was ensured by F4/80 and CD11b positivity above 2x10^3 fluorescence units for each.
	Supplementary Figure S1b
		BMM Nampt expression Timecourse
				Medium			IFNγ
		1hr	1	5301.35	5455.06	4262.88	11294.9	12511.4	13835.4
		6hr	6	6024.04	5376.46	4884.61	60751	60821.4	66164.1
		12hr	12	4769.08	5140.22	4504.36	46777.8	44955.9	42210.5
		24hr	24	3967.8	4199.31	4139.42	32612.5	34045.6	26379.2
		48hr	48	1369.09	1579.23	1190.91	23553.4	24084.7	21965.1
	Supplementary Figure S1c
		BMM CXCL10
		Ruxo1000 IFN	Ruxo500 IFN	Ruxo100 IFN	RuxoDMSO IFN	Ruxo1000 M	Ruxo500 M	Ruxo100 M	RuxoDMSO M
		42.2393	3.18266	1610.91	4267.73	2.59077	3.06212	2.3876	2.51324
		3.10402	2.90366	795.608	6269.44	2.80089	2.86381	2.7062	4.67609
		2.94566	3.62765	2254.38	2851.82	3.11676	2.90064	2.64058	3.22726
	Supplementary Figure S1d
		RAW 264.7 CXCL10 expression
		WT EV Media	Stat1 CR1 Media	Stat1 CR2 Media	WT EV IFNγ	Stat1 CR1 IFNγ	Stat1 CR2 IFNγ
		32.0306	13.0436	18.429	2580.56	22.1123	24.2536
		26.3318	14.2211	20.136	3086.56	17.8224	36.7272
		23.4012	13.8162	18.038	3294.74	19.4056	24.7023

## Sheet: Supplementary Figure S2
	Supplementary Figure S2A
	GSE113836
	https://www.ncbi.nlm.nih.gov/geo/query/acc.cgi?acc=GSE113836
	Sequencing of primary mouse machrophage and Raw 264.7 macrophage cell skewed in M1 or M2 conditions
	Supplementary Figure S2b		NRE-Crko Junction PCR
	Supplementary Figure S2c
		RAW 264.7 Nampt expression
			Medium			IFNγ
		EV	0.871	0.478	0.753	2.57	2.26	3.24
		NRE1 Cr	0.539	0.566	0.564	1.05	1.03	0.922
		stat1 Cr	0.826	0.756	1.31	0.724	0.652	0.899
	Supplementary Figure S2d
			ActB				Nampt									ActB
															Blot 4 Actin Reprobe Nampt 68 hr 2
	Figure S2d 8_18_16 Blot 3 4 gdap10 nampt 100s analysis
	Supplementary Figure S2e
		RAW 264.7 relative NAD+
		CON IFNγ	NRE1 CR IFNγ	CON IFNγ	Stat1 CR IFNγ
		0.305953	0.0977899	0.207773	0.0446242
		0.261329	0.114576	0.169259	0.0795994
		0.26143	0.0776948

## Sheet: Supplementary Figure S3
	Supplementary Figure S3a
	GSE123822
	https://www.ncbi.nlm.nih.gov/geo/query/acc.cgi?acc=GSE123822
	Stat1-induced NAMPT sustains NAD levels to regulate gene expression in classically activated macrophages
	Supplementary Figure S3b
	GSE123822
	https://www.ncbi.nlm.nih.gov/geo/query/acc.cgi?acc=GSE123822
	Stat1-induced NAMPT sustains NAD levels to regulate gene expression in classically activated macrophages
	Supplementary Figure S3c
	GSE123822
	https://www.ncbi.nlm.nih.gov/geo/query/acc.cgi?acc=GSE123822
	Stat1-induced NAMPT sustains NAD levels to regulate gene expression in classically activated macrophages
	Supplementary Figure S3d
		CCR2 cell surface abundance flow cytometry
		BMM IFNγ FK866 100uM	BMM IFNγ FK866 100uM + NMN	BMM IFNγ FK866 10uM	BMM IFNγ FK866 10uM + NMN	BMM IFNγ FK866 1uM	BMM IFNγ FK866 1uM + NMN	BMM IFNγ FK866 100nM	BMM IFNγ FK866 100nM + NMN	BMM IFNγ FK866 10nM
		1313	1647	2490	2489	2474	2283	2415	2244	2418
		1631	1587	2312	2582	2213	2217	2161	2115	2208
		1493	1514	2393	2654	2150	2247	2171	2187	2380
	Supplementary Figure S3e	NAD+ : BMM ± IFNg ± FK866
			Medium Only			IFNg
		0	1	0.265489	2	4.29076	0.854227	2
		0.01	0.425	0.144821	2	1.26406	0.456	2
		0.1	0.358967	0.06997	2	0.301495	0.168505	2
		1	0.232473		1	0.119293	0.035151	2
		10	0.331793		1	0.209029		1
		100	0.608492	0.169328	2	0.134592	0.026794	2
	Supplementary Figure S3f	Ghost Dye- viability assay: BMM+ IFNg ± FK866
		100	10	1	0.1	0.01	0
		58.5	74.3	73	72.6	70	63.4
		49.4	74.5	74.5	72.8	70.6	66.1
		52.4	73.3	73	73.6	70.6

[truncated: 4 more sheets: Supplementary Figure S4, Supplementary Figure S5, Supplementary Figure S6, Supplementary Figure S7]
